# Supplementary material for: IPC – Isoelectric Point Calculator
Source: Biol Direct. 2016 Oct 21;11:55. doi: 10.1186/s13062-016-0159-9 (PMC5075173; doi:10.1186/s13062-016-0159-9)
Supplement: Additional file 2: — IPC peptide dataset (16,882 peptides, derived from Gauci et al. PHENYX and SEQUEST after 99 % redundancy removal) – fasta formatted. (FASTA 999 kb) [file 13062_2016_159_MOESM2_ESM.fasta]

>319 4.37 mean exp pI: 4.37
AIDWLAFAER
>3009 AB026845 Zo3o 4.5 mean exp pI: 4.5
IPEQQRYIEKVEELEDYRK
>242 Q8MSV4 hHFM 9.85|363 Q86NR6 FD1T 9.85|366 AE003545 n6kD 9.85|367 AE003545 37BF 9.85 mean exp pI: 9.85
NAGIFMYASNLR
>5132 AE003688 fkmN 6.91 mean exp pI: 6.91
MAYVYLANQCPCNGLLAIVIVEVIVIFVNCHR
>4441 5.4 mean exp pI: 5.4
NFGSDHKEEFVPVLNK
>7378 Q9VRW0 TMSa 10.1 mean exp pI: 10.1
QLANSIKV
>6829 Q9V727 hBlf 11.49 mean exp pI: 11.49
QKHQQIQQFALQQAQLHQR
>5989 AE003824 Nl94 9.51 mean exp pI: 9.51
EMMYGRQHCNVPPATNKLNKWYMPS
>3427 Q9VS77 W956 8.01 mean exp pI: 8.01
CFICYVFCKF
>57 4.21 mean exp pI: 4.21
DLVASIDATYAK
>4475 Q9XYP7 8ryo 6.02 mean exp pI: 6.02
LSLTQ
>208 3.63 mean exp pI: 3.63
QAGDGKAPVAGGEEDDDEVPDLVENFDEASKNEAN
>4603 5.82|5429 5.82 mean exp pI: 5.82
YDNSLTVVSNASCTTNCLAPLAK
>1478 Q99323 HgwC 11.05 mean exp pI: 11.05
RHSIFF
>1038 P13060 bdks 6.89|1357 CADF-DROME FgtJ 6.89 mean exp pI: 6.89
YVIFYIRDEK
>4752 AE003626 oJ6i 12.42 mean exp pI: 12.42
SHGTGGGGSGNGKRSR
>5382 5.59 mean exp pI: 5.59
MFIGGLSWDTSK
>5012 AE003668 cLuK 9.63 mean exp pI: 9.63
YAIEQQLVSGNLKATSK
>2794 4.87 mean exp pI: 4.87
KAQLNIGNVLPVGTMPEGTIVCCLEEKPGDR
>2714 CNC-DROME L1P1 6.79 mean exp pI: 6.79
GASGGVGSMSGSAVGAGATGMTADLLASGGAGAQGR
>6129 AE003840 gscB 4.45 mean exp pI: 4.45
KESVTAESCKLD
>4400 5.4 mean exp pI: 5.4
LETHMTPEIFR
>5598 AE003765 DfGP 3.71 mean exp pI: 3.71
IENMNSVMDDNK
>343 4.25 mean exp pI: 4.25
AMLSGPGQFAENETNEVNFR
>1589 4.56 mean exp pI: 4.56
LFNLSKEDDVR
>2717 4.87 mean exp pI: 4.87
LKQEKPELSDMELTR
>7336 P05661 gYAx 11.05 mean exp pI: 11.05
RYRMRQQMIQD
>306 4.37 mean exp pI: 4.37
ADPVAAGPVSEMFNTIR
>4766 P46150 IK2d 4.56|4800 P46150 JeDD 4.56 mean exp pI: 4.56
DRLKQMQEDMER
>1148 Q24349 MvKv 6.76|1942 S36746 m34Z 6.76 mean exp pI: 6.76
DGLSTQIIIPQK
>3220 P05661 FoTB 9.89 mean exp pI: 9.89
LLLKVNQIGTVTESIAAHLLAK
>5144 AE003690 3u2K 7.1 mean exp pI: 7.1
PEATQRVRDMSDR
>345 4.14 mean exp pI: 4.14
ANCIDSTAAPEAVFASEVK
>4156 5.6|4751 5.6|4952 5.6|5703 5.6 mean exp pI: 5.6
NGLESYAFNMK
>2785 Q9VQR8 YfAc 9.72 mean exp pI: 9.72
VVYSLPMLSIK
>5147 P29844 F5ju 4.08 mean exp pI: 4.08
QNQESADSWKYY
>594 4.23 mean exp pI: 4.23
IGMVETNSQDRPVDDIK
>1867 Q95R49 q9gx 6.87|291 AE003518 Gmr7 6.87 mean exp pI: 6.87
ISPLAFFQINTEGANVLYQK
>933 Q9V8M5 W5YT 10.1|1423 D3HI-DROME kQak 10.1 mean exp pI: 10.1
NIGFVGLGNMGANMASNLIK
>7348 P05661 zKv4 11.05 mean exp pI: 11.05
NQHVNRHHQHPHQHPLPHQPHL
>7162 PATJ-DROME Wpc6 4.29 mean exp pI: 4.29
TIVHVQDSLSELNAQLAQHPSMLPND
>5677 AE003779 7zro 11.22 mean exp pI: 11.22
LRDHVGTVWYERTFFVPRSWKTMQR
>1820 4.68 mean exp pI: 4.68
SEDKEWVPVTK
>4574 Q24562 sk2M 8.93 mean exp pI: 8.93
EFNSVLDCQKAQQALTGRK
>573 Q9V9H1 SXZ7 5.3|2549 AE003785 9qR7 5.3 mean exp pI: 5.3
YPSLSVHGIEGAFYEPGAK
>6548 AY089597 OJkC 11.33 mean exp pI: 11.33
LMEQNSTAAGNANPATVPAKRGTQQGR
>5497 Q00174 zOR3 4.56 mean exp pI: 4.56
QLGQEIENLKAQVEAARQL
>56 Q8IRH1 d2uU 4.08|170 AE003471 f7G5 4.08 mean exp pI: 4.08
IFNEMLDLYR
>7096 P91938 XaCo 7.77 mean exp pI: 7.77
DEKIKPDWHK
>4806 5.29|4988 5.29 mean exp pI: 5.29
TVAVYSEQDTGQMHR
>78 4.04 mean exp pI: 4.04
EILGTAQSVGCTIDGRLPHDVIDDINSGAVECPTE
>4724 P08181 VTiZ 4.63 mean exp pI: 4.63
DWDVPDKKYYWEVQEHQR
>3284 5.18 mean exp pI: 5.18
TSSLVHSDSSLGFGDSFLNNSTPR
>522 4.37|523 4.37 mean exp pI: 4.37
GGTNAEMAPQIDYTVK
>5957 AE003822 0YGP 2.95 mean exp pI: 2.95
EELQSLLGD
>5988 AE003824 cwBX 5.18 mean exp pI: 5.18
HFLYMLYESSAIGDLELRH
>416 O46111 KjTF 4.27 mean exp pI: 4.27
MNPEVNVTAYELR
>851 AE003722 CUYt 7.02 mean exp pI: 7.02
FVYVSGKPPTGQNPELPLRE
>1956 Q9VGA0 SSjr 4.54|793 AE003695 ybBa 4.54 mean exp pI: 4.54
QVDLDAGEHLKPEFVK
>1150 AE003833 h36j 3.94 mean exp pI: 3.94
DTQDDDSEAAQICLKEWMEERDQLRNK
>2332 4.68 mean exp pI: 4.68
KALCDPLEEVR
>5958 AE003822 WLUP 3.3 mean exp pI: 3.3
LYYPLENTSVNLTGLAST
>7081 Q9V3P6 C1CX 3.71 mean exp pI: 3.71
KLDNIVDEFW
>3273 P48994 2Uqn 6.02 mean exp pI: 6.02
NHHGES
>3820 AE003504 QCH7 4.45 mean exp pI: 4.45
WSKKPDFYEATELC
>3292 5.19 mean exp pI: 5.19
SVDACHNVGLLAQDGR
>5256 AE003709 Dgzv 8.85 mean exp pI: 8.85
MLTDYENIAFVCGFGSISPVPLFKLFTRK
>5383 Q9V3D8 v1h5 10.9 mean exp pI: 10.9
RLLLCVQAIR
>5990 AE003825 pmAU 4.73 mean exp pI: 4.73
FFVIIFVPETRGKSLEEIER
>1325 4.68|2139 4.68 mean exp pI: 4.68
FTFSLLDAMNGKEGVVECSFVR
>1727 Q8IN86 oblQ 3.63|2145 P92177 gqS0 3.63|2961 143E-DROME zuJg 3.63 mean exp pI: 3.63
AAFDDAIAELDTLSEESYKDSTLIMQLLR
>7066 LMA-DROME x82z 3.83 mean exp pI: 3.83
NLEAAASTKIDAALE
>4150 AE003549 iUXg 11.49 mean exp pI: 11.49
ATFLRLGHKNHSQWTALGSASFILIS
>4115 P11996 U2KC 5.35 mean exp pI: 5.35
TWQWWKLMGLGEHWYTEDKF
>4110 P35500 o1Si 10.1 mean exp pI: 10.1
GGVAGGSILSGVLK
>4445 AE003589 Wcor 3.1 mean exp pI: 3.1
CLQLCLTSDAQNGAALNNL
>4760 5.6|4963 5.6|5726 5.6 mean exp pI: 5.6
NQFMVEFFNTK
>3010 AB026845 1UUJ 4.45 mean exp pI: 4.45
NKLGEAQQQATMIVETRSSIDTSSM
>5642 5.84 mean exp pI: 5.84
QIDQFLVVAR
>4605 AE003608 aAO5 10.59 mean exp pI: 10.59
FTSKTTQPGRQVEK
>327 Q9VXQ5 Zqdg 6.03|2252 AE003500 vZDN 6.03 mean exp pI: 6.03
DGNVLLHEMQIQHPTASMIAR
>1103 Q9V8S8 vg4x 4.08|1252 AY231765 97y5 4.08 mean exp pI: 4.08
GWDEGVAQLSVGQR
>3028 Q8T9K4 WJJU 9.72 mean exp pI: 9.72
HNSYVLSQGK
>5419 5.81 mean exp pI: 5.81
QCLCDGQCGLSCVVPGR
>3388 AE003457 kZcz 7 mean exp pI: 7.0
QEVINGEGKLVAAYK
>3022 AB032430 f6Vz 9.85 mean exp pI: 9.85
VYWLIDNGGWLGLSRHIR
>2359 P22293 lJ0D 10.09 mean exp pI: 10.09
KNTPEEIALATVQALRR
>181 Q8MR98 iTPO 5.22|4472 P20432 731E 5.22 mean exp pI: 5.22
INPQHTIPTLVDNGFALWESR
>2336 4.68 mean exp pI: 4.68
KITIENDSSLPEPK
>1741 Q8MYW7 JrWz 6.89 mean exp pI: 6.89
TGIYSTSEMR
>1305 4.53 mean exp pI: 4.53
FLEEVVK
>1248 4.68 mean exp pI: 4.68
EAQDQLAVTSQNRTEAAQK
>2863 Q00174 138a 9.59 mean exp pI: 9.59
RSGRYIFVIDYISDR
>2932 4.95 mean exp pI: 4.95
RRELEEEMNAFNR
>2349 Q24036 SzrD 11.49 mean exp pI: 11.49
QHALGLRLPNSILNFFFK
>6863 P40798 IF4m 9.15 mean exp pI: 9.15
RCGHMDQMIKCR
>2277 Q8T065 rTHR 10.1 mean exp pI: 10.1
QNGFAAGQAGLLK
>2125 4.25 mean exp pI: 4.25
VGEWEVIQESGTTLRPLWGPGLTGPMK
>3793 P16621 ApmI 4.56 mean exp pI: 4.56
AGPFSDKLIVETERDMGR
>956 4.21 mean exp pI: 4.21
TILSNQTVDIPDNVTVSLK
>5055 5.32 mean exp pI: 5.32
VTLQAIGAQEAALTAIAAHTDK
>1281 4.37 mean exp pI: 4.37
FAAYFQQGDMESNGK
>6399 Q9VNA5 vTVf 4.45 mean exp pI: 4.45
IATTADILEAQQKEQK
>6918 Q24498 qecb 3.8 mean exp pI: 3.8
VQMSQEEEELMR
>3807 P54399 KxMB 3.01 mean exp pI: 3.01
MDSTANE
>5047 AE003675 l978 9.6 mean exp pI: 9.6
SENTKAAQAAALEKEAKKAAEEKR
>674 4.32|675 4.32|682 4.32 mean exp pI: 4.32
LAEQAERYDDMAASMK
>3457 5.44 mean exp pI: 5.44
NFLDTTLTSR
>5103 5.38 mean exp pI: 5.38
SSIITQVFHVPLEER
>4676 5.84|5600 5.84 mean exp pI: 5.84
FNASISYDQR
>4788 Q8SX83 konK 11.33 mean exp pI: 11.33
KMASQRFCLRWNNHQSN
>1022 4.23 mean exp pI: 4.23
VLEDSDLKKPDIDEIVLVGGSTR
>6607 O44437 vYdS 8.06 mean exp pI: 8.06
SPDHQGKIQQLEEQLHQHLRR
>4372 P13395 Dszh 4.94 mean exp pI: 4.94
QHLLDSLQV
>4201 P41093 MVfU 10.1 mean exp pI: 10.1
LPNGSK
>1125 4.53 mean exp pI: 4.53
AFCEPGNVENNGVLSFVK
>6652 Q9W4S7 hIn5 7.05 mean exp pI: 7.05
RLDEMNQRW
>6193 AE017256 LfNn 10.44 mean exp pI: 10.44
LGNSYPIFRKTEIGGDSLVNASVRFGNLGKPTVHFK
>173 4 mean exp pI: 4.0
LPQPPEGQIYSN
>5528 Q27415 OH09 4.7 mean exp pI: 4.7
KDEELFKDWMKEVCH
>7447 Q24498 VU48 10.09 mean exp pI: 10.09
NKNRSNNHTDQPSGQQQL
>5365 5.55 mean exp pI: 5.55
SVPSDIFQIQATSVYPGAYNTFR
>6453 P17133 B0ha 4.73 mean exp pI: 4.73
MLRERMEMSEMQLRQMEA
>4488 Q9W4E2 kZhs 10.89 mean exp pI: 10.89
QSPVLQRTAGGEAASARPL
>4355 P29617 v8jY 9.11 mean exp pI: 9.11
KFICPQCPKHNA
>4620 AE003610 nt40 3.89 mean exp pI: 3.89
WTVVASDDFR
>4060 AE003536 Hy6z 4.27 mean exp pI: 4.27
GMPQFICVECAEAVR
>5555 P05661 fJxC 8.97 mean exp pI: 8.97
RPIVACSVTTNEGSQLK
>1248 O97182 CXdC 7.92 mean exp pI: 7.92
TQIALSPNNHEIHIYSR
>6137 AE003841 HDnC 2.84 mean exp pI: 2.84
ALDSAMSMTPYSDEFME
>3202 5.59|4890 5.59 mean exp pI: 5.59
MSADAMLQALLGSK
>6984 Q9VHR8 fTtt 3.83 mean exp pI: 3.83
FLTEEDQTLMK
>2644 Q9VDW6 wAvN 5.35 mean exp pI: 5.35
NVLRSHSEEWLDK
>6081 AE003837 qvD2 11.85 mean exp pI: 11.85
LARCNPRCSRGRKPTLCTKLR
>7570 P05661 6tiR 4 mean exp pI: 4.0
YLRDFGFGRRFDQLELVIQEQLNDMLD
>6637 AY232099 mgnf 3.01 mean exp pI: 3.01
VIDTPITEMGFAGIAVGAAMA
>7478 P05661 0h5L 4.2 mean exp pI: 4.2
LKLEEEIMAKQMEVQRIQDEV
>5241 AE003706 RmgP 10.4 mean exp pI: 10.4
LNMARLSLAYLLK
>2943 4.96|3274 4.96 mean exp pI: 4.96
VILHLKEDQSEYVEEKR
>4964 AE003660 Jpb4 10.58 mean exp pI: 10.58
LQRNGPLKDRSNISGDGK
>2622 Q9V5L0 peby 3.6|1109 AE003829 3sgQ 3.6 mean exp pI: 3.6
SYCLDIPGDFPYPIIADPTR
>5528 5.84 mean exp pI: 5.84
DLAGSIIGK
>6377 AF309689 naNW 10.59 mean exp pI: 10.59
MGKRVLHCGPQGAGLAAKLAN
>3024 Q9VC45 DlOV 9.85 mean exp pI: 9.85
PLTSSYPHHQHR
>1553 HS71-DROSI Bf6W 4.08 mean exp pI: 4.08
IINEPTAAALAYGLDK
>4442 AE003589 Qx9z 9.76 mean exp pI: 9.76
QTGSGVSGPEGVSQSGKDKEKGR
>2957 5.21|3088 5.21 mean exp pI: 5.21
HLDTLTEHYDIPK
>578 Q9VGP4 5mwp 4.68|777 AE003691 FC7g 4.68 mean exp pI: 4.68
FLTTFTQNEHFPTFYEHLTEGER
>9 4.03 mean exp pI: 4.03
AELDDTIFR
>6046 Q9V5C6 oH4U 3.96 mean exp pI: 3.96
EEEVWRWWEEEK
>1450 4.49|1451 4.49 mean exp pI: 4.49
IKESENGMMLEVEGK
>173 Q9XZT5 pVer 6.29|325 AE003536 wrck 6.29 mean exp pI: 6.29
QEVQTLNSCVSSVINR
>5587 AE003762 Xs1M 12.89 mean exp pI: 12.89
RSALTPPVRSARSIAPVANIVAIARAKKK
>3407 P48605 H1TR 4.56 mean exp pI: 4.56
KQQIQEQEQLIQER
>6054 P98159 gjRm 4.07 mean exp pI: 4.07
PIVQDFQFFPPRLFELLDQEIYYFR
>4326 AE003576 OmqK 6.03 mean exp pI: 6.03
LHLVENHPEFGRASVNL
>5294 5.55 mean exp pI: 5.55
SDPVVSYR
>2821 P83967 RcZw 5.19 mean exp pI: 5.19
IEHGIITNWDDMEKIWHHTFYNELR
>7182 PIX1-DROME OVGP 8 mean exp pI: 8.0
PFPWPVNPLGSMVAGNHHQNSV
>5458 AE003743 n2Px 9.91 mean exp pI: 9.91
VKSGSPLSLAICHRGVEFK
>4358 AE003580 pmm8 4.73 mean exp pI: 4.73
AANAAEFTKEKATAAAAAATEAATSAASTVRE
>1281 AY231858 lad7 3.65 mean exp pI: 3.65
AAAEDKAAAADAAGDAADNGTSKDGEDAADAAAAAPAK
>6306 AE017260 YLvJ 11.47 mean exp pI: 11.47
EGKLKALRR
>1694 KZ-DROME yK5X 3.9 mean exp pI: 3.9
KLLVEEEEELQAKRKNPNVISVEEDDEDSS
>4064 AE003537 Jbr0 10.6 mean exp pI: 10.6
LVISTTKLQPAHVPIKTSP
>4776 AE003628 rtGy 10.57 mean exp pI: 10.57
RMSVAFRACGATTRNALNQLTVQSKDNVKDTSA
>1889 4.53 mean exp pI: 4.53
TALFEEISR
>3398 P52029 KNIq 6.95 mean exp pI: 6.95
TQETITNATSAK
>3816 Q9VU68 qtrf 10.09 mean exp pI: 10.09
HNKEWGFHSAR
>4858 O76934 M34T 10.09 mean exp pI: 10.09
FTFLKWGARAFDN
>6450 Q9VLC5 58Q9 11.49 mean exp pI: 11.49
MLRVLKTGAL
>2091 4.41 mean exp pI: 4.41
YLADKYEWEVTEAR
>5372 5.55 mean exp pI: 5.55
SYGANFSWDR
>3435 5.34 mean exp pI: 5.34
CVVVGDGAVGK
>7378 T13154 HiKj 4.45 mean exp pI: 4.45
DTEKPVAATESGR
>6961 GIAN-DROME vLM4 11.05 mean exp pI: 11.05
TANLLQTFAAASAAAAAAAAASSTNSPR
>1463 4.41|1469 4.41 mean exp pI: 4.41
IMKDVGLAYTESCPECTER
>6773 CD89-DROME HiGO 2.85 mean exp pI: 2.85
EIDLEEESLPGNTFVL
>4506 P49846 vVw7 6.79 mean exp pI: 6.79
LWDNMTGQSVR
>7062 LDS-DROME eJ4B 10.14 mean exp pI: 10.14
YNQIKDPNGAYYKMHEKFARMAGSKK
>1321 AY232233 zoRQ 3.6 mean exp pI: 3.6
DYDALDIANK
>3687 AE003486 xgOW 3.1 mean exp pI: 3.1
TCDAVAPPPGC
>684 Q8SXE8 qDTZ 6.96|343 AE003541 YYWg 6.96|349 AE003541 uOOn 6.96 mean exp pI: 6.96
PKPDIQKPDFIYSPEVAVIAK
>6695 BT009985 7oNx 5.13 mean exp pI: 5.13
CEAAAAATHY
>2517 O16797 AkMt 7.85 mean exp pI: 7.85
AGMTHIVREA
>3956 AE003522 6Un5 4.18 mean exp pI: 4.18
IPDVYLPKLGDLLPSIVNSLTDLK
>3739 AE003495 wXFP 3.1 mean exp pI: 3.1
GSNDTFTTTSATSSFAAQQF
>5177 P06605 sHJq 10.09 mean exp pI: 10.09
LERLLLSVLPQHVAMQMKN
>1093 AE003823 vGEN 4.06 mean exp pI: 4.06
VHLVVYDSYEVPFEMASLRD
>2751 Q9VL48 vZYH 9.6 mean exp pI: 9.6
YENQKSNKCMK
>5191 Q24498 33aq 9.94 mean exp pI: 9.94
GIFKYIMNIDWRYQVWK
>1196 4.56 mean exp pI: 4.56
ASPNADTTILFVKGEDFPANNIVK
>3326 5.17 mean exp pI: 5.17
NQALNTDNYGHDLASVQALQR
>4620 P17133 QKhk 4.83 mean exp pI: 4.83
ERMEMSEMQLRQMEAHFNEKL
>3533 5.32|3796 5.32 mean exp pI: 5.32
LHNNSEQDQPMAGFQLTR
>1846 R13A-DROME 9Vjl 9.85 mean exp pI: 9.85
FLAYLR
>230 AE003485 McHD 10.1 mean exp pI: 10.1
TIMHASIIKAAAGVASSATLP
>7375 T13055 WG7h 3.13 mean exp pI: 3.13
ASGAALGGENAQQEQL
>1820 Q9VKW1 Ydxv 5.22 mean exp pI: 5.22
CDVQGVQLITTFNGHSAEIR
>3941 AE003518 4Afi 7.1 mean exp pI: 7.1
PVLAIPILAEQEVMAKRLQ
>4409 5.4|5142 5.4 mean exp pI: 5.4
QPYAVSELAGHQTSAESWGTGR
>4195 AE003555 dJEp 9.53 mean exp pI: 9.53
LSKESHVAPILNGYYIR
>1298 Q9VPY7 mk8E 5.22|475 AE003587 h68Q 5.22 mean exp pI: 5.22
DQLEAMVGLVGPFHALGYATK
>2220 4.83|2674 4.83 mean exp pI: 4.83
TREGNDLYHEMIESGVINLK
>5735 5.6 mean exp pI: 5.6
NVAIFTAGQESPIILR
>443 Q95TC0 yFmb 8.9 mean exp pI: 8.9
YAGLSTCFR
>3749 O46072 vmUA 4.08 mean exp pI: 4.08
LPTLDEYLAK
>4775 AE003628 Zfyc 3.38 mean exp pI: 3.38
EEDENAADMQELKNELQPLLGGQAA
>7015 Q24498 LMMS 7.02 mean exp pI: 7.02
ERSQEFLKYM
>3780 5.32 mean exp pI: 5.32
IELGDVTPHNIK
>3128 5.4 mean exp pI: 5.4
HFCEEFAQK
>3518 5.26 mean exp pI: 5.26
CSNDSVLGAVFHPMEANLIVTCGK
>6475 P05661 zeEw 7.04 mean exp pI: 7.04
KQQEYEDRLKQM
>3868 Q8MR49 PfWx 11.39 mean exp pI: 11.39
RMISKTFYQQLR
>4063 AE003537 JTSM 6.89 mean exp pI: 6.89
LPYMGEITLDNYKPR
>4003 Q8I8U7 SLsX 11.49 mean exp pI: 11.49
FLQHTVAQSFTVNWKR
>2726 4.86 mean exp pI: 4.86
NKEGQVFIQVQEDSKEQR
>1454 P54399 MCkd 5.22 mean exp pI: 5.22
PLIVDFNHESASK
>3164 Q9VMM2 REqq 5.87 mean exp pI: 5.87
LYYQATLPG
>1821 P91674 L2Sf 7.85|43 AB010109 bPpO 7.85 mean exp pI: 7.85
MAQPGDHIVVSGVFLPLMR
>3948 5.44 mean exp pI: 5.44
NIDIIIIR
>4801 P15007 85hr 10.09 mean exp pI: 10.09
SREVLSLKAQMNGASS
>5016 AE003669 WnC3 10.39 mean exp pI: 10.39
DLSTQVNYKMQMNFRRMF
>6073 AE003835 ODj1 3.69 mean exp pI: 3.69
SDPAVEIIPAPSVELPQGELITVPKQLVP
>590 AE003622 2iOI 7.17 mean exp pI: 7.17
MRTMRSASEFDEAMR
>3178 AE003431 JuBS 5.26 mean exp pI: 5.26
EEQIVPKLDSPFHMREPHNLAA
>5790 AE003800 Udq1 7.05 mean exp pI: 7.05
EVDDGFRYLRLKNAEYDLRSTARDYMQR
>6744 C3G-DROME efIp 6.7 mean exp pI: 6.7
ISLLNYGVDR
>879 Q961R8 HGxE 8.88|928 Q961R8 QhiH 8.88|2020 Q961R8 oZ66 8.88|316 AE003532 USil 8.88|317 AE003532 UlnM 8.88|2284 AE003532 uvbq 8.88 mean exp pI: 8.88
CYFTLPPLVAPIK
>4296 P48994 bWjF 4.07 mean exp pI: 4.07
RLQLEQNLDLQLYMRDCE
>2235 AE003484 gVOg 3.97 mean exp pI: 3.97
LQQDTERGMYDAIIHVGD
>5810 P22293 YTYS 6.01 mean exp pI: 6.01
QDHQMQQQQQQLQHQQLQQ
>4797 P26675 sSGn 5.22 mean exp pI: 5.22
HHFYDFEKDPMLLEK
>4705 AE003620 h1sx 12.41 mean exp pI: 12.41
TILMHGFHFLVWLFAVRSIR
>5612 P17210 5PFI 6.99 mean exp pI: 6.99
NMETQQADSNKK
>2546 O76279 zFev 8.29 mean exp pI: 8.29
RRKETVCIVLSDDTCPDEKIRMNRV
>152 Q9VGW7 ByvL 4.08|775 AE003688 ZGZl 4.08 mean exp pI: 4.08
GTLYITAIEDR
>2017 4.56 mean exp pI: 4.56
VITDDGPPAQNPSEVKR
>1074 4.37 mean exp pI: 4.37
YGGDEIPYSPYR
>4419 5.4 mean exp pI: 5.4
WAEHGLTFTEK
>3553 AE003472 IDe5 6.62 mean exp pI: 6.62
VQANYLYLLPIFSSKDIVAQMP
>3373 Q9VC45 DUXb 4.26 mean exp pI: 4.26
CEEQRYSKAYTLTEEYA
>6778 Q23979 Mdle 11.49 mean exp pI: 11.49
LLARNKPISMQMQ
>6240 AE017258 Xiyn 3.97 mean exp pI: 3.97
KGDCASMAVIELVDRD
>1887 RL9-DROME 5qde 9.72 mean exp pI: 9.72
GVTFGFQYK
>5542 AE003752 qB4S 4.46 mean exp pI: 4.46
DKALVDGAWVDSSNAKATFEVR
>7270 S24600 NshS 8.9 mean exp pI: 8.9
QSFTFDCKVSGEPAPQTKWLLK
>6075 O97477 fUYx 10.89 mean exp pI: 10.89
PFVREWR
>7454 T13802 Ihaw 11.49 mean exp pI: 11.49
GNQGTGANPPANTAAAQKR
>201 3.85 mean exp pI: 3.85
MENTVLGNALEGVPEESSEEGEKQDDSKIESADNLDEK
>5191 5.45 mean exp pI: 5.45
RFEEVFGNQFTPCQLLLDHAR
>820 4.25|1727 4.25 mean exp pI: 4.25
NLANSVTEEILEK
>5072 Q9VZ30 XvWq 10.92 mean exp pI: 10.92
KQQQQKQQQQKQQQKKQEQKAK
>4428 AE003588 mal1 10.73 mean exp pI: 10.73
RLARFFEGRHVSSERDF
>4876 Q8SX83 ZhGl 8 mean exp pI: 8.0
QQHMQQQQLHGQS
>1028 AE003800 SPXx 8.58 mean exp pI: 8.58
LQCCKCR
>5926 AE003818 LW2H 7.05 mean exp pI: 7.05
RENANAIDSSSSGGGR
>5950 AE003820 9edK 6.76 mean exp pI: 6.76
SPKGGPAGVANSTGGAQNGDPAA
>4671 Q8I8U7 XIrg 10.1 mean exp pI: 10.1
LWAGLWLK
>5282 AE003713 epkT 9.47 mean exp pI: 9.47
PEGVELLRLLTAVNRKVAYEYQSNTK
>875 AE003738 e36j 3.51 mean exp pI: 3.51
MDDTYMYDEALRTGGGMGIAGLGM
>821 4.43|1728 4.43 mean exp pI: 4.43
NLCSWAVDGKDCSVNDQVK
>365 Q8MYW4 eZMy 8.9|2545 AE003778 MAMO 8.9 mean exp pI: 8.9
SPYAVCMLIR
>2191 4.78|2500 4.78 mean exp pI: 4.78
MQAELESLQGTVTKVESK
>7247 RTJK-DROFU DGAn 12.14 mean exp pI: 12.14
QQNVESSRQLQLPPIVASLIRLKRK
>3156 Q8MT36 zhRv 10.6 mean exp pI: 10.6
KFQQLGSSK
>3140 AE003422 sQ0l 4.45 mean exp pI: 4.45
YYAEIMVMDPFSLEVIYVLSSKVK
>4177 5.21 mean exp pI: 5.21
IDDIVSGHK
>112 AE003435 0ufv 7.26 mean exp pI: 7.26
SELQAARRDRGEALQMQRSLRDEL
>1549 P29413 BAfL 10.18 mean exp pI: 10.18
KVHVIFSYK
>3582 Q9VQS5 87IZ 2.88 mean exp pI: 2.88
DDTAQLNLEV
>3727 5.32 mean exp pI: 5.32
AYNHAEVYFNLISSVDPK
>5380 AE003731 TLK0 9.9 mean exp pI: 9.9
LKCMSDPTGPKLTLDRPISVNGIR
>6313 Q24325 QplN 12.41 mean exp pI: 12.41
GRTNWNR
>5951 P29310 YZHK 10.11 mean exp pI: 10.11
CKELQRAR
>4877 AE003642 Cr0l 6.44 mean exp pI: 6.44
TKPCGEVIRE
>712 4.14 mean exp pI: 4.14
LFIGNLPNDITEPEFR
>664 4.23 mean exp pI: 4.23
KTEAIDALGDGDLQK
>7269 P29993 cyz7 4.17 mean exp pI: 4.17
LSERTQQLADIQTANEER
>6754 P29993 MNQb 6.02 mean exp pI: 6.02
QLIFV
>5452 AE003741 B4JO 4.43 mean exp pI: 4.43
YVPDEEVGGHLGMR
>354 4.37 mean exp pI: 4.37
AQLCGSESVSDR
>4413 AE003587 KQmK 10.52 mean exp pI: 10.52
KKAYRKLALRYHPDKNKAANAEDKFK
>7143 NYR-DROME KVAZ 11.14 mean exp pI: 11.14
ALPLNRMNTSTTYISAR
>4826 AE003636 PtPI 12.41 mean exp pI: 12.41
RRSYSRSRSPGSHSPERR
>2576 AE003809 x496 3.69 mean exp pI: 3.69
EDEIQFILNEIK
>4932 5.84|5566 5.84 mean exp pI: 5.84
FDAMPFTLR
>223 O17312 ulcB 6.89|310 AE003532 hWXI 6.89|314 AE003532 38dV 6.89 mean exp pI: 6.89
LPYATMGSGSLAAMTVFESR
>5332 P05661 tKLY 3.1 mean exp pI: 3.1
WQDF
>4601 AE003608 Lxzw 11.23 mean exp pI: 11.23
LHRAVMRGHLEVCRILLAK
>1280 4.53 mean exp pI: 4.53
EYQELMNVK
>5032 AE003672 SWB6 4.06 mean exp pI: 4.06
DTFEAENSVDESYGHIDTRNVVMK
>6776 CDN2-DROME WPy9 3.59 mean exp pI: 3.59
MVVDFCRTALVSEMED
>3467 AE003464 NCq6 10.1 mean exp pI: 10.1
IVWNMIKNVSTVNH
>542 AE003606 mErp 3.85|547 AE003606 7dau 3.85 mean exp pI: 3.85
SASSTGANAGAGEDGKADAQNGGEAVTVAGGDVGGAR
>2007 Q99323 0giD 8 mean exp pI: 8.0
MTAHQHQQ
>2982 Q9VP61 Di5W 9.72 mean exp pI: 9.72
YNFNISK
>2775 Q9VL48 XBm5 7.82 mean exp pI: 7.82
NEHSVFSSNK
>661 4.35 mean exp pI: 4.35
KLEGDSTELHDQIAELQAQIAELR
>702 4.37 mean exp pI: 4.37
LDLVEQQR
>3173 Q9U8A9 V9IE 4.45 mean exp pI: 4.45
TTKASNILEDLETLR
>2175 4.75|2447 4.75 mean exp pI: 4.75
NKHEAMITDLEDR
>4038 AE003533 XQ86 10.1 mean exp pI: 10.1
AAPTAAPTAPPTTNHFNPFK
>691 AE003661 4evK 4.7|693 AE003661 emXg 4.7 mean exp pI: 4.7
HAGKEPFPTIYVDTKDPNAAEPYEPAAK
>6792 Q99323 2bQg 10.18 mean exp pI: 10.18
KRIKMDYHHHH
>5459 5.83 mean exp pI: 5.83
FGGSDVCPR
>3660 AE003482 L7TQ 11.31 mean exp pI: 11.31
SLRDITRVFQGIVMVPPKRMPDPEKLGR
>36 3.93 mean exp pI: 3.93
AYEKPPERKEEEDEALEEGVEAEDESMETQE
>2567 AE003806 5ukF 5.4 mean exp pI: 5.4
AVGHVEGFQSAASEYFNRYILELNR
>4287 Q9VJF9 fN4N 12.42 mean exp pI: 12.42
RILFSINISMKRIQLTATT
>4555 5.55 mean exp pI: 5.55
SNGFYSCPVDAACR
>2962 143E-DROME Q0fs 3.51 mean exp pI: 3.51
DAAENSLIAYKAASDIAMNDL
>455 Q9VGS2 hAPO 3.97|2079 TCTP-DROME Niir 3.97 mean exp pI: 3.97
IYKDIITGDEMFADTYK
>4973 P21187 02S4 10.82 mean exp pI: 10.82
RLPRPPSSSSGCGGVSGLCSSR
>2633 Q9NG98 DuwS 6.32 mean exp pI: 6.32
EKHGIGTDATHAEHINTIK
>879 4.37 mean exp pI: 4.37
QLSEANSDTILK
>904 Q9VKW1 rnCd 7.76|606 AE003628 NjcJ 7.76 mean exp pI: 7.76
YAFVGDHAGQITMLR
>3966 Q8SX83 ADpx 7.01 mean exp pI: 7.01
KMQVDKEHCMLLALPC
>5767 Q24498 FqYk 10.18 mean exp pI: 10.18
NQGHEPRHFYKIFK
>2868 RS13-DROME 2NJT 5.28 mean exp pI: 5.28
SVGLKPDIPEDLYHMIK
>1807 4.56 mean exp pI: 4.56
RGFAFVTFDDHDSVDR
>3386 AE003457 4TbC 11.97 mean exp pI: 11.97
ETKPEPRGRQKRR
>4270 5.32|5021 5.32 mean exp pI: 5.32
GSDGTLLLHGPPNCQESSAFQR
>5032 Q8I8U7 m82f 6.37 mean exp pI: 6.37
EITKSYMKSMLEICLTPINECYK
>4353 AE003579 nlez 7.82 mean exp pI: 7.82
AAKNADSFSGGAGSSHGESR
>4433 Q9W4S7 wMRt 9.89 mean exp pI: 9.89
ALEFNGQHLVKSHSSNGVEKSLLAWAR
>915 AE003759 yGP8 5.4 mean exp pI: 5.4
NYIEELNRHLNATVGNLQAKVESLTTT
>4626 5.83|5504 5.83 mean exp pI: 5.83
YILNAAYDTGFR
>6149 P37276 TRUA 10.85 mean exp pI: 10.85
MLLHSSKLNKLLK
>2479 4.78 mean exp pI: 4.78
ATIADMEKERDFYFGK
>1396 4.56 mean exp pI: 4.56
GYIGADQLGDALKGCEVVVIPAGVPR
>428 4.53|1254 4.53 mean exp pI: 4.53
EIELTAALPSQR
>891 4.14 mean exp pI: 4.14
SEPVPENNDGPVK
>134 3.49 mean exp pI: 3.49
INTVQAWDGKDGELPMEDDIDLSDVDLDDLEKDEL
>7317 SGS8-DROME 8Dbk 8.29 mean exp pI: 8.29
KLLVVAVIACIMLIGFADPASGCK
>2584 AE003818 lQVl 6.24 mean exp pI: 6.24
PGCDVAMGQTLVAYDNRR
>2600 Q9VB30 0hyR 12.41 mean exp pI: 12.41
RSSQLNAALR
>3549 5.4|4080 5.4|4415 5.4 mean exp pI: 5.4
VHQILEGTNEVMR
>36 Q9VKW5 r9Yk 3.71|611 AE003628 RNA4 3.71 mean exp pI: 3.71
VFLDPNTLSEDGTIALTQK
>7462 Q9VZN2 G43N 9.47 mean exp pI: 9.47
QTYKEYLQQHQQQKQQ
>3706 5.31 mean exp pI: 5.31
KHQLLEADISAHEDR
>6412 AJ009736 EyPj 10.85 mean exp pI: 10.85
AKIVKPMTLK
>4285 Q24292 TJBo 6.9 mean exp pI: 6.9
FAIDGQSGLITTVGKLDR
>4180 AE003553 znKZ 7.16 mean exp pI: 7.16
SHTMQLPICSRSKDVIEYMILPQWFL
>828 AE003708 kjsa 10.18 mean exp pI: 10.18
TILTEVLLRRNPKFCDRYFVHVPMQK
>1008 4.14 mean exp pI: 4.14
VGGFTVVCGDAEEAK
>4805 AE003631 OMfh 3.83 mean exp pI: 3.83
LAEASTQQSKMED
>1383 Q9V595 66Bs 7.82|1364 CATA-DROME IUaI 7.82 mean exp pI: 7.82
DPILFPSFIHTQK
>5624 AE003768 5k65 10.4 mean exp pI: 10.4
AAKTFYMSAGAVNVPIVFR
>2874 4.87 mean exp pI: 4.87
KAGTQIENIEEDFRNGLK
>5295 P06605 iX4q 4.79 mean exp pI: 4.79
LDHKFDLMYAKRAFVHWYVGEGMEEGEF
>1823 4.78|2506 4.78 mean exp pI: 4.78
SESLNKEVAVSTETLQTSR
>413 Q9VJ39 sx9b 7.82|686 AE003660 1WgW 7.82 mean exp pI: 7.82
TISIHQLIDFLGK
>5487 P35500 yLXY 4.25 mean exp pI: 4.25
EIVHLQAGQCGNQIGAKFWEIISEE
>6326 P91620 kKYx 9.91 mean exp pI: 9.91
AKQCNEMFLRK
>4478 Q9W4S7 qkRn 11.33 mean exp pI: 11.33
KTRFNEATTLAAR
>2114 Q9VTN5 QngB 8 mean exp pI: 8.0
HGQPDPTHLFR
>5328 P25455 k7Xn 7.8 mean exp pI: 7.8
EKLPHFDVAAVLDPASRAAQK
>43 4.21 mean exp pI: 4.21
DGDVLVLR
>3078 5.21|3299 5.21 mean exp pI: 5.21
DNHLLGTFDLTGIPPAPR
>1141 Q01604 ALoC 4.17|1790 PGK-DROME e4Ym 4.17 mean exp pI: 4.17
FYVEEEGKGLDASGGK
>5831 AE003806 hjw2 12.23 mean exp pI: 12.23
RRWQNRPESRRETN
>4254 AE003564 Bqij 6.98 mean exp pI: 6.98
SGFGGEIGSGR
>3852 AE003507 5CsW 5.35 mean exp pI: 5.35
SLAMMKHGVGIEQRLKKTLIENGLIDASEFAAHED
>3763 5.32 mean exp pI: 5.32
FFDHENALK
>6130 Q9VFC8 n61U 11.33 mean exp pI: 11.33
DSLRGHAVIKQLR
>3736 Q24498 9AE8 5.1 mean exp pI: 5.1
VYPLPHMYVVRDLVPD
>2555 Q9VQI0 Bqtq 3.51 mean exp pI: 3.51
TGASTSLDIDLTDEVR
>4400 AE003584 sG9S 8.97 mean exp pI: 8.97
QMISCGADKSIMFR
>3068 5.1 mean exp pI: 5.1
LLQDAGAPDGTLNIIHGQHDAVNFICDHPAIR
>2996 A56922 RZj7 9.85 mean exp pI: 9.85
YGRGVPPAPIAGDAR
>2834 P91621 7Jd6 6.76 mean exp pI: 6.76
MNVDTSTLK
>6284 AE017259 Ugla 3.59 mean exp pI: 3.59
KFFSAAALATLLSLSNSAFSDPVGPISDEET
>5442 5.83 mean exp pI: 5.83
DLNFVTISSPLATQIPQAAGAAYAVK
>2591 AE003820 NoCt 4.08 mean exp pI: 4.08
ASKVDLMNSLPE
>6068 AE003835 yx7b 5.1 mean exp pI: 5.1
SLQAQDAAGDQLHIALGTYKGS
>2995 P08510 P49V 5.3 mean exp pI: 5.3
QQQQQQHQKEQLE
>939 Q8IN86 dIMS 4.08|1 143E-DROME tVia 4.08 mean exp pI: 4.08
YLAEFATGSDR
>50 AB031048 ix1o 8.88 mean exp pI: 8.88
AILRFLTDLANTYCK
>4184 5.21 mean exp pI: 5.21
VLLIYDGIHYDPLQK
>1763 Q960E3 eXrW 3.38|41 AB010108 pSp0 3.38 mean exp pI: 3.38
DFVEEDDPLLVVHPNYVVE
>854 P15007 wBCf 5.3|2745 ENO-DROME tlIo 5.3 mean exp pI: 5.3
PSGASTGVHEALELR
>5733 P55824 E0yF 6.95 mean exp pI: 6.95
MPKVQSTVQELF
>2308 4.68 mean exp pI: 4.68
ALELENDRLQFK
>4908 5.75 mean exp pI: 5.75
MMEIMTR
>5729 5.6 mean exp pI: 5.6
NSIIGNSQEAYK
>3451 Q9VYU3 IpvG 6.79|2769 HS7C-DROME cGcD 6.79 mean exp pI: 6.79
DAGVIAGLQVMR
>4875 AE003641 zGtb 3.38 mean exp pI: 3.38
SREMSDFGDDEFPNMLCVE
>7390 Q960X8 wtcB 7.02 mean exp pI: 7.02
EMQLRQEQQKAQYLM
>2425 4.75 mean exp pI: 4.75
IIKDGEAHTDLNEVAK
>1972 SH3B-DROME 3jTq 4.08 mean exp pI: 4.08
LAPADTTAVSTAQIELK
>75 Q9VIS3 xY3K 6.99|703 AE003664 YPJl 6.99 mean exp pI: 6.99
KLDVLSNELFINMLK
>2450 AE003675 lmXV 9.62 mean exp pI: 9.62
SRYCYAAMR
>5738 Q99323 48qL 4.54 mean exp pI: 4.54
AQHILGQINGTSIELTPNEQVLEK
>6079 AE003836 zOOL 8.29 mean exp pI: 8.29
LFCGPTHARNLYWNMTRVGDVNVQPCPGGAAG
>1481 EYA-DROME iek5 7.74 mean exp pI: 7.74
YTKDHSSLMT
>3576 5.96 mean exp pI: 5.96
YRGMGSLDAMDK
>1139 4.53 mean exp pI: 4.53
AINFLLEEVTVK
>4448 5.45|5196 5.45 mean exp pI: 5.45
TGGIHEALLKSPAADESADRITK
>6944 Q24564 8Cv7 4.73 mean exp pI: 4.73
YFEKSRVNEEQMQLTECK
>2807 MGN-DROME tLQx 8.94 mean exp pI: 8.94
LVQDLKCLVFSLIGLHFK
>5141 P33438 4OQY 4.13 mean exp pI: 4.13
EQQEQQEREYQLQLEREQQER
>2519 AE003759 B9Ox 3.71 mean exp pI: 3.71
GLDITDNGIMAIENLIGR
>3950 P08181 ouEX 11.05 mean exp pI: 11.05
LQQISPR
>2484 4.78 mean exp pI: 4.78
FKPSGDDQSNVDEKDKYK
>3976 P05990 wDrm 9.79 mean exp pI: 9.79
VWHKQDNQFNKPKACM
>484 AE003589 HV7Y 6.99 mean exp pI: 6.99
SLIDAVMPEVKPLK
>726 4.37 mean exp pI: 4.37
LIDFLEAGK
>1286 4.53 mean exp pI: 4.53
FCELTPEK
>3488 AE003465 kH99 11.49 mean exp pI: 11.49
ASSFIRK
>5809 Q9VJE5 GcP4 9.76 mean exp pI: 9.76
GESLKKLQQQLEQK
>3798 Q9W596 rBWI 4.29 mean exp pI: 4.29
EASRPASVAENAKDSADESK
>2163 P46150 63VO 4.13 mean exp pI: 4.13
QQEYEDRLKQMQEDMER
>5404 Q9V727 nUpW 9.85 mean exp pI: 9.85
HQNGNGQYVLVHR
>3126 P48994 IImO 9.89 mean exp pI: 9.89
KLNFQATQIDK
>1865 4.53 mean exp pI: 4.53
SPLNWQPALPETPAETR
>5503 P21187 ClwO 3.83 mean exp pI: 3.83
KYEDQPAFLE
>5166 Q960X8 TloB 4.73 mean exp pI: 4.73
IQEQEREMQLRQEQQK
>3397 AE003458 3PF2 11.64 mean exp pI: 11.64
MVSQMLNLQKHQKQR
>515 4|516 4 mean exp pI: 4.0
GFEVLYMTEPIDEYCVQQLK
>3910 AE003514 VgWz 3.3 mean exp pI: 3.3
GSLMSLNQTEPANP
>6938 G43A-DROME AQCj 6.87 mean exp pI: 6.87
AYFLFLELLSK
>1014 4.14 mean exp pI: 4.14
VGVGAFPTEQNNEIGDLLQSR
>1102 P02828 89Jt 6.76|1595 HS83-DROAV pSSO 6.76 mean exp pI: 6.76
SDLVNNLGTIAK
>6392 AF365402 6h2B 2.82 mean exp pI: 2.82
QMNNNTLDFTDVSD
>2604 4.79 mean exp pI: 4.79
LNEAKEEINIGGPIGQK
>4104 AE003541 PYgo 3.01 mean exp pI: 3.01
EYGGTVPIADMI
>6933 G3P1-DROME LVQ9 5.35 mean exp pI: 5.35
SCTTNCLAPLAKVINDNFEIVEGLMTTVHATTATQK
>7228 RL22-DROME Ly7L 10.56 mean exp pI: 10.56
APAAAAPKKDAKAAAAPAPAKAA
>3775 Q8SY28 ud8o 5.33 mean exp pI: 5.33
RFLQRTGKVDDIGAHSDSEC
>2998 A59233 iILM 5.3 mean exp pI: 5.3
VLSFKPEEVWSILSLLAAILHLGNL
>1025 AE003799 xi2Z 4.27 mean exp pI: 4.27
YLETNPFVEK
>1311 4.53 mean exp pI: 4.53
FPFEELSQGQQLCK
>338 Q9VAC1 gvFD 7.98|949 AE003772 sxLC 7.98 mean exp pI: 7.98
AHVHYVVTEHGIASLFGK
>3465 Q9V3P0 fZ8L 3.59|1785 PDX1-DROME U5rB 3.59 mean exp pI: 3.59
DYGVLDEETGIPFR
>6113 Q9VC45 SzPa 12.11 mean exp pI: 12.11
VQRRYR
>6700 BT010247 pwTh 6.9 mean exp pI: 6.9
SQSYFDEAVSGARYQNVLR
>3599 P06604 1JAp 7.13 mean exp pI: 7.13
LQGEVLVLRER
>7358 P32870 Qfsx 7.77 mean exp pI: 7.77
QQQQQRYNHVQE
>4501 5.5 mean exp pI: 5.5
TTDGYLLR
>617 P29742 ovhV 3.6|1386 CLH-DROME gq3a 3.6 mean exp pI: 3.6
NSIDGFDNFDNIALAQK
>5004 AE003666 MpnJ 11.03 mean exp pI: 11.03
WKAKYVKRMISLAGVWAGSFK
>2853 RDGB-DROME mYfq 10.09 mean exp pI: 10.09
LHDAKAALPRPN
>4546 AE003602 ZGfS 4.45 mean exp pI: 4.45
NGVEDRMSLVWEK
>4228 5.3 mean exp pI: 5.3
TSFNHFDKDHSGLLQSEEFK
>7129 NOD-DROME OjcH 4.27 mean exp pI: 4.27
LLEGFQCTALAYGQTGTGKSYSMGMTPPGEI
>816 AE003698 Ccls 8.9 mean exp pI: 8.9
LIGLGCYGAFR
>2553 4.79 mean exp pI: 4.79
FGFPEGSVELYAEKVATR
>4775 Q94992 cnUx 10.82 mean exp pI: 10.82
RSKREQELATLKK
>5801 P05661 jqhL 4.29 mean exp pI: 4.29
SFLKDLTGLKQMVEQVVDFEAIERG
>7362 P05661 W0RQ 9.47 mean exp pI: 9.47
KKYYWEVQEHQR
>6511 P02828 UnoX 10.09 mean exp pI: 10.09
FGWSANMERIMK
>884 4.14 mean exp pI: 4.14
QTQTFTTYSDNQPGVLIQVYEGER
>3320 Q24498 lncG 4.27 mean exp pI: 4.27
NEQIATLQSELVSK
>3100 P55824 Q5xq 6.95|4303 P29617 EiYj 6.95 mean exp pI: 6.95
QQQQQQLQEK
>4747 AE003624 kwyj 9.76 mean exp pI: 9.76
PSTPAPNTEEQRKEAERKELISRLVAK
>2371 AE003602 8Dxj 6.02 mean exp pI: 6.02
AAVAGGTTMII
>214 4.03 mean exp pI: 4.03
SAANADSISGSVSCDER
>3384 5.55|3884 5.55|4560 5.55|5334 5.55 mean exp pI: 5.55
SQIFSTASDNQPTVTIK
>5592 5.84 mean exp pI: 5.84
FLDIPK
>915 P05661 ivLd 7.73|1803 P37276 VYZ9 7.73|2097 TRX1-DROME v9qf 7.73 mean exp pI: 7.73
KVEYINGLGSFVDSHTLLAK
>3882 Q9V8N9 5tqo 7.82|998 AE003798 SBIm 7.82 mean exp pI: 7.82
DNVPFHSVVWPSVLLAINK
>5470 AE003746 Zx7Z 7.11 mean exp pI: 7.11
KEGEGFIDSLRK
>2519 P05661 6FwY 3.9|4559 P25455 502z 3.9|5098 Q9W3C0 ThB7 3.9|6043 Q9W3C0 XKeQ 3.9|6995 P92177 HoTX 3.9|7183 Q9W3C0 s7fc 3.9 mean exp pI: 3.9
GYMELDMGEWLLKHDDEEEEEEKK
>6504 Q9VJC4 tlJe 3.8 mean exp pI: 3.8
TQYKEILEAFEWEQWIQREEDIQQ
>1135 4.54 mean exp pI: 4.54
AGVQTEAGVSDVHWISDR
>6977 HMAA-DROME Mgpk 8 mean exp pI: 8.0
LAAAAVASHGHA
>4139 AE003546 rFTR 12.11 mean exp pI: 12.11
IRRRILAGSGGNSYAAH
>5151 AE003691 Jud4 9.67 mean exp pI: 9.67
PVATTSALKKKKEPTPPPESSSE
>3294 P29993 ldNr 8 mean exp pI: 8.0
HQMQRNIPGMLNPHE
>356 4.25 mean exp pI: 4.25
AQTQEQAEFAVEALAK
>2846 Q9W4S7 timT 10.1 mean exp pI: 10.1
QQHALK
>1217 4.53 mean exp pI: 4.53
AYSEALAAFGNGALFVEK
>4346 P04412 UoXj 5.3 mean exp pI: 5.3
NLETIHGRQLMESMFA
>731 4.31 mean exp pI: 4.31
LKADEAAAHDEL
>3455 AE003463 tfJo 11.73 mean exp pI: 11.73
NIILKAGQRVMVLKSAK
>7588 VAA2-DROME Deoe 6.93 mean exp pI: 6.93
ISYSKYMRALDDFYDKNFPEFVPLR
>2431 Q9VNA5 v2nu 9.63 mean exp pI: 9.63
AKMNQQNGHYEHNSK
>7496 P55824 TZpM 3.87 mean exp pI: 3.87
GSDMDSLASPSHSDMMLLDK
>4306 P05661 ducO 5.22 mean exp pI: 5.22
HHEKDTKDEHTPEQLALMQTQDLK
>5917 Q9V4Z4 mOx3 10.4 mean exp pI: 10.4
FLNKYGLMAVR
>263 AE003503 5aek 7.82 mean exp pI: 7.82
ANDTFTRLLTSEGPGGGVHGISTK
>121 AE003442 3OL2 8 mean exp pI: 8.0
VNVHGGAVSIGHP
>911 4.37 mean exp pI: 4.37
SNIDAMFEAYISNLR
>2232 4.94 mean exp pI: 4.94
RAEAEDAIKDLNGQKPPGAAEQMTVK
>6104 AE003839 UIf6 9.44 mean exp pI: 9.44
ESAAYAPRGGYSPYPPR
>2313 4.68 mean exp pI: 4.68
AQRIEFDCELIPR
>4643 5.84 mean exp pI: 5.84
DSFGLVLPR
>1137 AE003832 ZgkL 4.63 mean exp pI: 4.63
AHNGALPRPWNEEDANSFLEVVR
>3094 AE001572 CpQQ 11.29 mean exp pI: 11.29
TRVAVRGQARDSAPPGSAKPLPAFAYGIINPF
>6283 P08510 tA1I 11.64 mean exp pI: 11.64
QHRKKQQQQQQH
>112 3.85 mean exp pI: 3.85
GLSENPDYSNVVFLKVDVDDAQDVAQSCEIK
>6493 Q8IH24 sk4t 5.35 mean exp pI: 5.35
YLMYPMCLYFLDLLQYEHFRRE
>4337 P48994 zDaC 10.09 mean exp pI: 10.09
RQAHEQQQQQQQQQKH
>5803 Q8MST5 Pqxs 3.01 mean exp pI: 3.01
EVDTQMYNVQ
>5165 AE003692 WSgq 3.85 mean exp pI: 3.85
SADTVKEESSTTTTSQLDQNPTNVTDK
>364 Q9U6B4 EJo7 4.28 mean exp pI: 4.28
KDPQHIIDIINEEELQFLK
>3309 5.21 mean exp pI: 5.21
GVHYGADVVTPINIDTSTR
>3962 P98081 UM9M 10.32 mean exp pI: 10.32
WLWVKLPPMEKK
>3044 Q24298 1MZe 4.45 mean exp pI: 4.45
DIRINASAKELETAMILQNLTTNSYY
>3637 AE003480 FGkI 8.97 mean exp pI: 8.97
KVGAAGDVVMRSSVGNGSSSSPFGFCWGGAAAM
>4505 AE003595 bAVm 4.31 mean exp pI: 4.31
GPVDQAPAADPVPAGLIQPRNER
>5863 P21187 yth9 7.8 mean exp pI: 7.8
EVKEFLQKWHAGDQRL
>706 AE003664 RPZp 9.3 mean exp pI: 9.3
RIRICCISTCGQIGSSQVR
>1531 Q9V469 FNgQ 9.33 mean exp pI: 9.33
YYMLASQYYR
>4371 AE003581 iL0j 6.76 mean exp pI: 6.76
PQVFGDQTK
>771 4.37 mean exp pI: 4.37
LTENCFMDCVK
>6542 AY075291 TGuF 7.08 mean exp pI: 7.08
LDKILTEAGNENFKQLK
>5336 Q27607 6BZJ 12.11 mean exp pI: 12.11
IARMMSYWRNNR
>353 4.14 mean exp pI: 4.14
AQFEEMCADILAR
>4114 P08879 sIHI 7.73 mean exp pI: 7.73
FTWASKELLEKHYADLSARP
>2770 5.21 mean exp pI: 5.21
HLNVFGNDYSTPDGTGVR
>2543 P09180 18IY 6.91 mean exp pI: 6.91
YSIKDISIGGRCMCNGHADTCDVK
>7605 XPB-DROME UZ4B 9.53 mean exp pI: 9.53
EYGAKDYRSQMQLR
>4457 5.5 mean exp pI: 5.5
EVVVNVKHEGKCESS
>1234 AY028966 WWT1 7.74 mean exp pI: 7.74
YAALDLQSPHK
>4722 P17336 erNx 9.89 mean exp pI: 9.89
RMLTEELNLAKSSK
>307 4.21 mean exp pI: 4.21
ADVIQATGDAVCIFK
>268 3.9 mean exp pI: 3.9
VREDYDTVEQDGDEPGPQR
>3015 5.12|3173 5.12 mean exp pI: 5.12
NVTYLPSGQGTLLQLPQ
>749 4.25 mean exp pI: 4.25
LNEIVGNEETVSR
>7008 Q24498 wA57 3.82 mean exp pI: 3.82
KFYIQEEDEEVDK
>3112 5.38 mean exp pI: 5.38
HALVEADIGIQADRVK
>2992 P05661 opSI 6.88 mean exp pI: 6.88
KPDTIDVQQMKAQ
>2507 Q95RU1 mdOL 12.41 mean exp pI: 12.41
RPATVALLPR
>6104 Q95029 fH3f 4.65 mean exp pI: 4.65
NYQDETEERFRLK
>1076 Q8SXC2 daiw 10.1|785 AE003693 hjr5 10.1 mean exp pI: 10.1
MIILNTPHNPIGK
>5159 5.42 mean exp pI: 5.42
STPEVLAPSAKPVGSAETLVDPAPIVSSSATHAISAPSPK
>3098 AE001572 VasE 5.32 mean exp pI: 5.32
MLDKSHEKRFNNIDTHNENQENQDR
>129 AE003446 vtXu 6.29 mean exp pI: 6.29
IIFGGGCSEALMATAVLK
>913 AE003759 Hd2S 9.63 mean exp pI: 9.63
YGPKEILGK
>2335 Q9VSW2 J3fx 7.85 mean exp pI: 7.85
GTVIIIANHGDR
>679 4.32|683 4.32|684 4.32 mean exp pI: 4.32
LAEQAERYDDMASCMK
>5533 AE003751 8Oai 6.42 mean exp pI: 6.42
TLLGCLDRSQMEIKNDR
>1087 4.37|2100 4.37 mean exp pI: 4.37
YSLDPENPTK
>3518 AE003469 5AFU 6.99 mean exp pI: 6.99
MTDIDAVQLDRKFR
>4368 5.38 mean exp pI: 5.38
SSGISTIHPETPKETAGAS
>3217 5.21 mean exp pI: 5.21
FWDFAGMDANLHAFR
>5037 AE003672 0DO3 4.65 mean exp pI: 4.65
DIKEMIRNIIMERGVDNINRDQLA
>4411 P98159 zGKx 4.13 mean exp pI: 4.13
AKVEEEEVWRWWEEEK
>7485 T13924 yizN 11.49 mean exp pI: 11.49
SAPITVKTLPGVPSAPLHLRFS
>4373 AE003581 P4qk 10.89 mean exp pI: 10.89
FIMENLRAFLHAHNFR
>458 4.53|1275 4.53 mean exp pI: 4.53
EVISSAVAQVTAVAEGK
>7184 PNT2-DROME popX 4.06 mean exp pI: 4.06
EEPIHGCKDLCSLSDI
>1979 Q8IQE4 mDcQ 7.76|2320 Q8IQE4 8Wzj 7.76 mean exp pI: 7.76
GDLIIIPAGIYHR
>3927 AE003516 kAS1 10.32 mean exp pI: 10.32
KEAIRTQVANKEASDRK
>1680 KPBB-DROME zSjy 9.66 mean exp pI: 9.66
DRGKSYELGQSTVKCMR
>19 4.03|22 4.03 mean exp pI: 4.03
AMDGFEDVIR
>372 P92208 1ESd 11.05|7028 JNK-DROME 2Dhi 11.05 mean exp pI: 11.05
NIIGLLNAFTPQR
>6730 BX538351 nzh4 4.56 mean exp pI: 4.56
MQSVNAVLFLEGRKTEESN
>4907 AE003650 NewP 9.85 mean exp pI: 9.85
AGIVTLAILIGRTASHVLYAMLL
>1401 Q8IQZ2 mCqR 7.77 mean exp pI: 7.77
FHEFYIR
>5932 AE003818 m206 10.1 mean exp pI: 10.1
MFTQGGSGKNGSSVAGTSVLSPSIPLTLVVLP
>3014 5.4|3151 5.4 mean exp pI: 5.4
HYSGLEEAVFR
>2459 AE003684 NoeJ 7.66 mean exp pI: 7.66
VSKYDLGKFIIDSLEQPEHYRK
>5466 AE003745 ACrF 5.13 mean exp pI: 5.13
IHITSQTSAENGISLMQGQ
>3832 5.32 mean exp pI: 5.32
CQDFYHDLPWRPAEGR
>7577 P55824 bMFf 5.3 mean exp pI: 5.3
EEQQQQIQRQQQHLQQLQQQ
>7320 SLIT-DROME wbeh 10.09 mean exp pI: 10.09
QNFITELPPKSFSSFR
>5802 P08181 eEwf 5.22 mean exp pI: 5.22
MEHSVNIVNSAVDIIMTR
>6721 P06605 Rric 7.82 mean exp pI: 7.82
EIAKLQQHQQQQQAAQ
>4178 5.21 mean exp pI: 5.21
ISADHEDVHVPVK
>1277 4.53 mean exp pI: 4.53
EVLSSLQQEYQR
>6536 P37276 KZn4 11.05 mean exp pI: 11.05
LRWQ
>2497 AE003734 pXFj 10.83 mean exp pI: 10.83
RDAGVQKLMVHGTSVKSSK
>253 3.93 mean exp pI: 3.93
VDDMTAAPMDVK
>7295 P17210 uBTe 3.76 mean exp pI: 3.76
LYQQLDDKDEEINQQSQYAEQLK
>1500 Q9V595 6Yr5 5.3|2730 DCUP-DROME oMSQ 5.3 mean exp pI: 5.3
AGAQMLQVFESSAEHLSK
>3607 P29617 nuCC 10.09|4704 P29617 n1EB 10.09 mean exp pI: 10.09
RKEEQQQQIQRQQQHLQQ
>833 4.21 mean exp pI: 4.21
NQISQSGVQVDVDAPK
>5846 AE003807 lHdP 11.49 mean exp pI: 11.49
PVLRPSHK
>331 4.14 mean exp pI: 4.14
ALEEAQGSDVQGR
>3969 AE003524 bJCi 10.85 mean exp pI: 10.85
AMQPVGNGKPLSKK
>6983 HMRO-DROVI YdwI 5.93 mean exp pI: 5.93
NFVVANGFMSTIMGQTSYATSAPGTSSAAATAAAM
>6139 P17917 JVYD 4.08 mean exp pI: 4.08
TWFDAEITRM
>4915 Q24562 2hIl 4.08 mean exp pI: 4.08
QDEYNLK
>3202 Q9VKH3 gPhj 11.05 mean exp pI: 11.05
RNFSSSSALQ
>5101 AE003683 Nvkw 3.3 mean exp pI: 3.3
LAENILGTGIV
>6170 AE014851 GjIe 12.42 mean exp pI: 12.42
IVKNRKRNLEMKRIWVQSIFR
>6973 P08510 sfDQ 7.8 mean exp pI: 7.8
QQQHQKEQLEQK
>1304 O97477 XsIA 7.72|1772 P05661 THG2 7.72 mean exp pI: 7.72
SVLVDFLVGAGIKPVSIASYNHLGNNDGK
>5488 Q99323 dKBz 9.91 mean exp pI: 9.91
NSPTSASAQCKK
>4164 Q9U6A0 HgdX 8.68 mean exp pI: 8.68
YMKYLYPYECEKK
>5944 AE003819 LXPI 9.72 mean exp pI: 9.72
QLKSLGSSYDWTR
>4696 5.84|5656 5.84 mean exp pI: 5.84
QSSFALLGDLTK
>3662 Q9VK85 My4i 11.47 mean exp pI: 11.47
TVVMGKVESGTARKGQNLLVMPNR
>6100 AE003838 1Ohq 4.65 mean exp pI: 4.65
ELQRLRGKDAEELIA
>4143 Q9VAV5 j2ii 10.8 mean exp pI: 10.8
DEMRRSNR
>3414 5.34 mean exp pI: 5.34
CDYGVIFVK
>1635 4.54 mean exp pI: 4.54
LNEHYVNTTDFLDAIK
>5111 Q9V727 oUbO 10.9 mean exp pI: 10.9
TRLICSR
>3217 AE003437 TJRB 4.57 mean exp pI: 4.57
YDEDLGVGDDTRVKKK
>3359 5.32|3794 5.32 mean exp pI: 5.32
LHGGTPANFLDVGGGATAQQVTEAFK
>1152 4.49 mean exp pI: 4.49
AKVEISEEELK
>2892 STAN-DROME 8pfy 10.69 mean exp pI: 10.69
DQKISGNGRPNRRYKMESSFLL
>3961 5.44 mean exp pI: 5.44
NPALLSAASFDGR
>6044 AE003832 Japa 9.89 mean exp pI: 9.89
NFGDKTANLFSK
>1024 4.37|1025 4.37|2027 4.37 mean exp pI: 4.37
VLGNPSNEDMNMK
>7351 SUS-DROME yeIi 11.83 mean exp pI: 11.83
GVNNRKRRDRDRLEGG
>3005 5.38 mean exp pI: 5.38
HGEVCPAGWKPGSDTIIPDPAGK
>5804 AE003802 SYsZ 3.1 mean exp pI: 3.1
DYYYIGA
>3246 AE003442 xmSA 12.15 mean exp pI: 12.15
ARRGLKLVLISRSLEKLNVVAK
>7367 T08431 VloD 10.09 mean exp pI: 10.09
PNTPPVSPPERQGSSPDSMQKHIR
>7127 NO60-DROME NbME 7.75 mean exp pI: 7.75
MWLYENHKDESMLRR
>1018 4.14 mean exp pI: 4.14
VLAVTVETDYTFPLAEK
>7480 Q9VPM4 iUTb 5.13 mean exp pI: 5.13
HQCTE
>2579 Q9U7A2 ggfz 3.97|115 AE003437 2GNg 3.97 mean exp pI: 3.97
EVIELPLLNPELFLR
>7538 TLL-DROME KioA 10.09 mean exp pI: 10.09
ATRALPPTPPLMAAEHIK
>2660 4.83 mean exp pI: 4.83
LKEEHDALLAEK
>970 4.37 mean exp pI: 4.37
TPVSEDMLGR
>6906 Q9W3K5 E9Vh 9.72 mean exp pI: 9.72
ADHVREHGVNQFINLYHRLK
>6199 AE017256 qYnl 6.79 mean exp pI: 6.79
DPIGNGVLLR
>4418 AE003587 nRKt 6.98 mean exp pI: 6.98
DRPMLFFGKDEYTK
>4479 Q9V3P6 3HUl 9.72 mean exp pI: 9.72
SAKQIHHYENGQR
>4076 AE003539 LkFy 4.31 mean exp pI: 4.31
YIICQDIGAQLSWVSWTKEDLK
>4893 AE003646 IcRZ 10.4 mean exp pI: 10.4
NTYFHMTIGNLVRGSK
>2035 4.56|2038 4.56 mean exp pI: 4.56
VMLEDKDYFLFR
>994 4.32 mean exp pI: 4.32
VDKGVVPLAGTNGETTTQGLDGLYER
>656 4.06|657 4.06 mean exp pI: 4.06
KAAPAEEEMDECEAALASEPK
>4859 P35500 M5Dy 11.05 mean exp pI: 11.05
GAIVPR
>5235 AE003704 FO15 3.69 mean exp pI: 3.69
SIGPLGKLLDCIPEDFDAMQLELTMWRDTY
>6143 AE003842 1Rba 8.88 mean exp pI: 8.88
ALCGGAVFGVAFLGMYVALK
>4358 P05990 0MwR 4.26 mean exp pI: 4.26
QQQELEEQRQRE
>2728 DC11-DROME 5iNO 10.59 mean exp pI: 10.59
KVDALGVGGNKR
>5328 AE003721 PwFj 10.39 mean exp pI: 10.39
KAMDKSKKVRMSKWHVIPLDENQLM
>4000 5.4|4072 5.4|4073 5.4|4387 5.4|5122 5.4 mean exp pI: 5.4
GGGMGTPQGPHPQGMTELGSPQGLAQEPR
>462 AE003582 WEwB 9.72 mean exp pI: 9.72
YLLNSLK
>3170 AE003430 r2j4 3.97 mean exp pI: 3.97
QERQQDISASSDQHLNDSG
>4896 AE003646 rhHp 6.7 mean exp pI: 6.7
YGASSPALSDR
>3596 AE003475 Z4nf 9.01 mean exp pI: 9.01
AQMRVSQGDECTAFVRLFR
>1516 4.54 mean exp pI: 4.54
IVYGHLDDPAGQEIAR
>154 AE003463 8iEn 6.88 mean exp pI: 6.88
PKMDVGMGFDK
>1678 4.54 mean exp pI: 4.54
LVGDFTHDQAVSER
>3086 5.21|3305 5.21 mean exp pI: 5.21
DYIHVVDLAK
>1355 P29413 ssL9 9.53|1373 CH60-DROME WjAk 9.53 mean exp pI: 9.53
GYISPYFINSSK
>7506 T2FA-DROME iZm8 9.89 mean exp pI: 9.89
DRLVETMTKILK
>1419 P12613 g3BK 7.16|2803 P08841 76tP 7.16|2063 TCPA-DROME kNjD 7.16 mean exp pI: 7.16
SVHDALCVVK
>356 Q9VFC8 Vdkg 9.59 mean exp pI: 9.59
SYGIYIVDRR
>52 4.21 mean exp pI: 4.21
DLDAAILVGSMPR
>433 AE003565 fNxQ 5.22 mean exp pI: 5.22
ICTFDIMIHTLQNTELPAK
>7090 P05661 NKL2 7.75 mean exp pI: 7.75
EDVYRITAAVMHMGGMK
>3486 Q9V5N8 abZx 7.82 mean exp pI: 7.82
TNKGLDRESVAVFHLT
>582 4.14|1431 4.14 mean exp pI: 4.14
IFIGNLPQQAEVDELK
>3798 AE003501 GyvO 10.59 mean exp pI: 10.59
KGVTASASNQSLPTETNRK
>5993 Q9VRL3 sJ1O 4.43 mean exp pI: 4.43
VFQNHDDVHISFEDQQRIN
>4947 P04052 0UnM 10.59 mean exp pI: 10.59
CNLQRMIWNVQKIFHINK
>5279 AE003713 T3yf 4.07 mean exp pI: 4.07
GSVKVTDFGFCANIEGDEK
>4405 5.36 mean exp pI: 5.36
NSVAEPNHNGEFGCSLK
>5708 AE003785 y9Xd 3.38 mean exp pI: 3.38
PLTSHYGGSTLATMLSEEDEDITEFTESS
>2116 Q9VTE2 wfoL 9.53|2168 O77460 N6xd 9.53|1644 IPYR-DROME KfTE 9.53|1646 IPYR-DROME cTqO 9.53 mean exp pI: 9.53
NSPSYSLYFK
>2222 P22769 vgtq 5.35 mean exp pI: 5.35
AVTIFSPDGHLLQVEYAQEAVRK
>1924 RS4-DROME ZtW6 3.71 mean exp pI: 3.71
TDPTYPAGYMDVITLEK
>1356 CADF-DROME Fvmp 9.59 mean exp pI: 9.59
YVIFYIR
>6034 AE003831 GQeB 9.85 mean exp pI: 9.85
YMDPRNGR
>7273 Q9W4E2 6123 9.53 mean exp pI: 9.53
FKLQFAQMYEHYERQR
>3576 AE003474 ejvA 10.89 mean exp pI: 10.89
FIVLVLRER
>498 Q8T0L3 v8gO 4.17|1132 AE003832 J3iH 4.17 mean exp pI: 4.17
TISFKPLAQATEEPEFLISDFAK
>4856 P29617 35ze 4.43|7115 P29617 H4dq 4.43|7456 P29617 WqBT 4.43 mean exp pI: 4.43
FEQEQQEQQRRKEEQQQQ
>3458 5.44 mean exp pI: 5.44
NFNLQYQDSR
>2417 Q8MT36 WOeC 10.6 mean exp pI: 10.6
FQQLGSSKLAK
>1009 4.14 mean exp pI: 4.14
VGGTSDVEVNEK
>148 P29617 b9yT 9.72|1265 AY231801 LQT6 9.72 mean exp pI: 9.72
ALVAFYQK
>2194 AE003453 0cmv 10.89 mean exp pI: 10.89
TRIAFENLANRMASG
>4402 AE003584 Ze71 10.32 mean exp pI: 10.32
KALFMKKLQEAS
>5531 P08510 AzDo 10.1 mean exp pI: 10.1
FWGLFFLFALFGLK
>143 AE003453 Qhms 3.93 mean exp pI: 3.93
YSPGDEDILRGLNFESQPMEKI
>4403 AE003584 pXu7 3.13 mean exp pI: 3.13
YEMMNPMEQTSST
>419 Q23979 xJiX 11.05|7209 PSB4-DROME HfUx 11.05 mean exp pI: 11.05
STASSTTGTSVLGIR
>5618 5.84 mean exp pI: 5.84
FVDVFR
>527 4.17 mean exp pI: 4.17
GIIISGEDDESHPAEIR
>5748 P55824 iNKQ 7.83|6883 P98081 1FWu 7.83 mean exp pI: 7.83
KEEQQQQIQRQQQHLQQLQQQ
>4408 5.4 mean exp pI: 5.4
QLEGGCSVPVAVHTEVK
>4313 P98159 zpNZ 4.27 mean exp pI: 4.27
FNYFQAESEK
>914 4.21 mean exp pI: 4.21
SQFIAALDANGLDVK
>6708 Q24498 o7bW 3.3 mean exp pI: 3.3
GLEWLVSLYNNNLNG
>3144 AE003423 ng0F 9.72 mean exp pI: 9.72
FRQRAQVETPDTVYWDRLAKP
>1169 4.54 mean exp pI: 4.54
ALYEGYSAVTSDGAHDFLR
>2105 U140-DROME IBHa 10.18 mean exp pI: 10.18
SLQGSYSSTRANDLQLKFWK
>5543 AE003752 0a8Q 9.89 mean exp pI: 9.89
ALKIIDERFGKMF
>4220 P35500 KLrI 11.33 mean exp pI: 11.33
FRFSASKAMWMLDPFNPIR
>2150 AB030450 NfQo 8.97 mean exp pI: 8.97
CSSHAVILPAAKS
>862 4.17 mean exp pI: 4.17
QAEDEAKPAENEERPPEDK
>6966 Q9V363 SRaJ 10.09 mean exp pI: 10.09
MDREVNALMARQK
>5939 Q9Y132 1GAf 10.8 mean exp pI: 10.8
ERQRQQEQR
>4593 5.59 mean exp pI: 5.59
MWDFR
>7356 SUWA-DROME IR0h 3.1 mean exp pI: 3.1
QLIPWMGD
>5037 P17133 8QCu 5.35 mean exp pI: 5.35
GMSLRELHQLTNIDYWFLEK
>6023 Q95028 Wdk9 10.09 mean exp pI: 10.09
NFLKNPQITASTDFAASANSR
>11 3.93 mean exp pI: 3.93
AGTGVDNVDVDAATK
>1084 4.14|1085 4.14 mean exp pI: 4.14
YQSSQSGDEMTSLTEYVSR
>6191 AE017256 l3AN 10.44 mean exp pI: 10.44
TKKFPIKIVAAGRVYRNDFDATHTPMFHQI
>7186 POL4-DROME mxdI 10.09 mean exp pI: 10.09
HFTVKTDHRPL
>110 3.93 mean exp pI: 3.93
GLSDDTTDQTLK
>3911 5.44 mean exp pI: 5.44
NLFNVVDCK
>6532 P91621 ACbt 11.49 mean exp pI: 11.49
GHGMMTQQIPGSGHKR
>4753 5.6 mean exp pI: 5.6
NGSLYEGIFK
>5669 AE003777 jxZ5 3.13 mean exp pI: 3.13
YLGEELALAP
>6334 Q9V558 Bypf 4.56 mean exp pI: 4.56
EWWKPFVEER
>8 3.9 mean exp pI: 3.9
AEGSDVANAVLDGADCIMLSGETAKGDYPLEAVR
>2040 4.53 mean exp pI: 4.53
VPLSEFEFSWTK
>5018 AE003669 1yVK 4.07 mean exp pI: 4.07
EMDEVAGAGNLGRGKDISTI
>4676 P21187 av2e 11.33 mean exp pI: 11.33
DVHHPLMIRSFQRK
>4576 5.55|5351 5.55 mean exp pI: 5.55
STLTDSLVSK
>60 Q9VUC1 z9mY 4.3|2294 AE003536 5GdL 4.3 mean exp pI: 4.3
LQLDDIHSVEIVGGSSR
>424 4.28 mean exp pI: 4.28
EHDKDLEEDVTGDTGGHFER
>2211 4.83 mean exp pI: 4.83
HFEHMKDDSIVCNIGHFDCEIDMK
>7428 Q9W4E2 4dPN 10.1 mean exp pI: 10.1
QLHKQQQQQQQ
>1716 Q9VJL6 RZFI 9.4 mean exp pI: 9.4
YVIYTYK
>1324 Q8SXE8 OuRr 9.63|1680 Q8SXE8 6Nne 9.63|345 AE003541 ekl0 9.63|346 AE003541 LCnT 9.63 mean exp pI: 9.63
KNDVTLTGYTPLGK
>249 Q9V313 czdd 5.22|1174 AE003839 aWgn 5.22 mean exp pI: 5.22
HFADVGTELQQLR
>3930 Q9W0H2 KgWj 6.89 mean exp pI: 6.89
RQQLLPYNTEL
>3765 Q24314 zLGM 6.79 mean exp pI: 6.79
GQQSSGDPSWWRQ
>4186 5.26 mean exp pI: 5.26
LCQDVNECETGSHQCGEGQVCVNIHGGHQCVSANR
>6089 P48159 42zx 3.93 mean exp pI: 3.93
ERFDNVEDYEK
>1756 NDKA-DROME oH8q 7.76 mean exp pI: 7.76
HYADLSAR
>3520 5.32|3743 5.32 mean exp pI: 5.32
DLESLHSFIMK
>1278 4.68 mean exp pI: 4.68
EVQTNDLKEVVNK
>3282 5.18 mean exp pI: 5.18
THLQTDDILK
>2110 UBIQ-DROME 80Dh 5.39 mean exp pI: 5.39
QLEDGRTLSDYNIQKESTLHLVLR
>4638 AE003612 ldQH 6.05 mean exp pI: 6.05
AHSFERWLSRCRDIVDAHTPTSVTLQELQELCK
>3267 AE003446 Y2VJ 7.82 mean exp pI: 7.82
LVPLKPTGELAASILLHLGAALSDPNAVVR
>3293 AE003447 66g9 12.41 mean exp pI: 12.41
YNRNAALKHMVMRIRR
>763 4.25 mean exp pI: 4.25
LSGFEIEESIQR
>1863 P02828 P4KJ 6.76|2308 P06604 MbPr 6.76 mean exp pI: 6.76
TAGTLTIIDTGIGMTKS
>4748 P05661 XTIP 7.77 mean exp pI: 7.77
QQRQQQQQRYNHVQEQEER
>230 3.76 mean exp pI: 3.76
TDEKPLYSMDTVASSENMGIYDDIDADVLR
>4874 P29617 1GKA 10.59 mean exp pI: 10.59
LQHDLVAHHMLRNILQGKK
>3929 AE003516 VfSU 4.13 mean exp pI: 4.13
YIEQIRTLTKMFNDAAFYKSLTDDGDLA
>5242 P05031 WmLU 3.1 mean exp pI: 3.1
DLFQ
>557 4.21 mean exp pI: 4.21
GYIGADQLGDALK
>4264 Q9V411 AkUN 4.06 mean exp pI: 4.06
WQVIDTPGILDHPLEERN
>6348 Q9TVM2 PAyI 10.1 mean exp pI: 10.1
NIPPAQFK
>725 AE003676 nkA3 7.85 mean exp pI: 7.85
QNLGHGSQPSFSLSFLA
>526 4.21 mean exp pI: 4.21
GIDPFSLDALAK
>2285 Q9VC45 XANH 12.42 mean exp pI: 12.42
NARKPPPMTSGR
>5045 Q99323 Ndd9 12.41 mean exp pI: 12.41
LRNWQWWR
>2139 TRUE NbuO 4.16 mean exp pI: 4.16
LGEHNIDVLEGNEQFINAAK
>1530 Q961X1 FOUc 9.72 mean exp pI: 9.72
LPLYMSTK
>5648 P98081 RFfC 11.49 mean exp pI: 11.49
HQPPSLAKLPGQNRT
>2038 Q9VNB9 gDU5 7.74|1262 AY231792 rbK2 7.74 mean exp pI: 7.74
EHGSFYVGK
>4768 Q9Y1J9 3Apk 3.1 mean exp pI: 3.1
FPPQSLTDMWLTM
>4918 AE003651 9DlN 10.1 mean exp pI: 10.1
AKQLQQSSLPSGNMSSVTTTTTTA
>5355 Q9W252 MXnZ 5.4 mean exp pI: 5.4
KYECVAENSMGTEHSK
>1555 4.37 mean exp pI: 4.37
LADLQIEQLSR
>4990 Q9VEU1 vcJg 12.71 mean exp pI: 12.71
SPQISLRPRGHALR
>2664 AY075449 PWfx 5.28 mean exp pI: 5.28
NVDRKNGLDIQHTEA
>5916 AE003816 LNe7 4.13 mean exp pI: 4.13
TTETGNLEPVVVEDVSTTVKEDKVVVK
>261 AE003503 Pe7Q 10.09 mean exp pI: 10.09
QEAAKPQLNNGLEILRR
>2908 T13713 1Ic5 3.85 mean exp pI: 3.85
SLDADQKDELVMVIEK
>6552 AY094828 oq2i 9.01 mean exp pI: 9.01
MSMSCFPPGTMAR
>5788 Q9V7N5 cnaH 6.13 mean exp pI: 6.13
LELCKFYLMDCCAK
>5171 Q9W3C0 5jhy 3.45|6956 P25455 HqXw 3.45|7405 P22769 30E0 3.45 mean exp pI: 3.45
FDEDGYMELDMGEWLLKHDDEE
>2598 AE003830 vF3p 10.9 mean exp pI: 10.9
NMTNMFGRSRPTISVC
>4321 5.33|5062 5.33 mean exp pI: 5.33
GYGFVHFETHEAAER
>1912 4.54 mean exp pI: 4.54
THDLNTDQDTIVGTHDAPIR
>5869 P08736 VTtp 6.7 mean exp pI: 6.7
ALRLPLQDVY
>5427 AE003738 qTKt 2.84 mean exp pI: 2.84
ELEPADLDYLGI
>3404 AE003458 lU0C 12.41 mean exp pI: 12.41
FHLHPGRSRAPAFEANLSNVVLSRTLAR
>582 P25007 mar4 5.35|1415 CYPH-DROME 1wjE 5.35 mean exp pI: 5.35
HVVFGEVVEGLDVVKK
>2566 Q26454 WyDQ 4.43 mean exp pI: 4.43
MNDSTRSVLHEVMEQQTLSIA
>2284 4.65 mean exp pI: 4.65
IVGGQDAFEGEFPWQVSLHIK
>782 AE003692 3aGQ 6.76 mean exp pI: 6.76
LFGLNATTTTPFAFGGAAAGAADK
>762 Q9VT06 y1Bq 9.63|1350 Q95RG1 Shdk 9.63|1927 RS9-DROME cEsE 9.63|1928 RS9-DROME pSAP 9.63 mean exp pI: 9.63
MKLDYVLGLK
>4322 Q24154 Eiu2 5.22 mean exp pI: 5.22
HESTLGMDVKFLIN
>4536 5.55 mean exp pI: 5.55
SGGGAPSSSSAPAASSTGLIYIDPSNLR
>4660 AE003614 Er7Q 3.59 mean exp pI: 3.59
VSEAHATISEADDSSNV
>2636 Q9VGR1 HTvs 4.08 mean exp pI: 4.08
LAELSTTVGSYDR
>3946 5.44 mean exp pI: 5.44
NGNDLGVAFK
>1799 4.53 mean exp pI: 4.53
QTPANEQSSQPQELK
>3202 AE003435 02Of 7.92 mean exp pI: 7.92
LELMAHSYFLAPNLVVERHR
>5944 P55830 9L30 9.63 mean exp pI: 9.63
YLKGRVFEVSLADLQK
>5230 Q9VDW6 bNOv 3.1 mean exp pI: 3.1
QMVAATLQDG
>3276 AE003446 b4JG 4.54 mean exp pI: 4.54
VEVLTESGLTETVHR
>7190 PPOL-DROME U8Ei 9.72 mean exp pI: 9.72
LTNFVGILSHGLRIAPPEAPPTGYMFGKGI
>3731 AE003493 B0PL 6.02 mean exp pI: 6.02
SAPTTPG
>6623 P83967 hjnW 3.43 mean exp pI: 3.43
DDDAGALVIDNGSGMCKAGFA
>6617 AY231806 9wjS 12.43 mean exp pI: 12.43
IFNVTQHAVGVIVNKRVRGKIL
>777 4.09 mean exp pI: 4.09
LTPEEEEILNK
>2786 IF4A-DROME JGuA 4.56 mean exp pI: 4.56
QYIKLFVLDEADEMLSRGFK
>4084 AE003540 DppT 6.87 mean exp pI: 6.87
LFQYLLNNETK
>400 P32870 NuO7 9.85|1793 Q9VU68 WuAl 9.85|2135 WDR1-DROME iOD3 9.85 mean exp pI: 9.85
NIYATLPR
>6448 P29413 SatH 6.01 mean exp pI: 6.01
ILKGIDVFCVWDCCWVWLK
>2062 Q9W4R8 n7Jt 12.41 mean exp pI: 12.41
MQFLRVGGR
>6171 AE014896 xPQ7 6.99 mean exp pI: 6.99
ILGNSITAVKPDNESSK
>5728 5.6 mean exp pI: 5.6
NQPSWGTGENIK
>2614 AE003840 kH31 10.05 mean exp pI: 10.05
RSEPVNLFGTICKFYIKDKRLLA
>166 3.8 mean exp pI: 3.8
LLQCDPSSAGQF
>2940 4.96 mean exp pI: 4.96
LDRETEELSHQRVPLEVGK
>4790 AE003629 WLwn 5.13 mean exp pI: 5.13
FHIPNAVWLPSLE
>6896 FAT2-DROME BSMt 11.8 mean exp pI: 11.8
SIKSGKGKNKFR
>6925 Q24498 V8XU 9.29 mean exp pI: 9.29
YIFYYTGYAHFCVVRYIFGILLNLMR
>3527 P17133 iZ6K 10.1|1459 EF2-DROME HnS2 10.1 mean exp pI: 10.1
GSVGFGSGLHGWAFTLK
>5399 P37276 OSXG 4.07 mean exp pI: 4.07
DMIAWDKQVEVFREAQ
>5535 P55824 ksYS 7.85 mean exp pI: 7.85
ISHNT
>31 3.92 mean exp pI: 3.92
AVFIDLEPTVVDEIR
>1766 ORC2-DROME e21x 7.14 mean exp pI: 7.14
NPRLAADRVFSLLSEIKTSAE
>6380 AF313479 y1WI 7 mean exp pI: 7.0
EYMLVVMKEMLK
>1767 4.54 mean exp pI: 4.54
PSVTAGDNAVHSSSPDLGSAPSEALK
>6360 Q9W1I2 HYTj 9.72 mean exp pI: 9.72
LYKEWQNRMHN
>1153 P07764 hT52 4.08|1220 ALF-DROME 7v9M 4.08 mean exp pI: 4.08
GILAADESGPTMGK
>7218 PU68-DROME 2kCK 11.05 mean exp pI: 11.05
VGRSITPPNALA
>174 4 mean exp pI: 4.0
LPQPPEGQTYSN
>4277 AE003566 gKCW 12.71 mean exp pI: 12.71
KMVPLVARVMAANRISQNRQTWA
>5842 Q9VB05 qiJp 7.02 mean exp pI: 7.02
RNLTESTKDN
>6183 Q9VEN1 IPVr 6.02 mean exp pI: 6.02
VVQQTTQ
>1656 Q9VYQ5 qVNW 9.72|1288 AY231915 QIqS 9.72 mean exp pI: 9.72
AVIIYVPIPQQK
>2506 Q8IGX3 Z8sS 11.49 mean exp pI: 11.49
SLQAVIKR
>2833 PHTF-DROME EKJn 6.79 mean exp pI: 6.79
ATVPDPTTPTTPSPSVIR
>4919 Q09103 ZXUj 12.11 mean exp pI: 12.11
QRQAQNERR
>4736 AE003621 ruBr 10.05 mean exp pI: 10.05
ADESIKSKSKKDK
>4096 AE003541 zMzC 6.38 mean exp pI: 6.38
GVSNFNSEQLARVLANCEIKPVTNQVECSPALNQK
>4865 AE003640 l7My 9.02 mean exp pI: 9.02
ACQGMHVLR
>5183 P05990 nFWZ 10.09 mean exp pI: 10.09
PEHMMRAK
>2751 4.91 mean exp pI: 4.91
HELLQPFSVLNEKEGEFVAQFK
>3155 AE003425 7hJh 8.97 mean exp pI: 8.97
DAKSPVVTTAPAATCSVSVSDASGAGASVRTTGR
>3206 AE003436 EvVU 10.17 mean exp pI: 10.17
PHSAKWADDSRLGKSSLADRSLYGREMSLLR
>693 4|694 4 mean exp pI: 4.0
LCYVALDFENEMATAASSSSLEK
>4708 AE003620 Utkt 6.99 mean exp pI: 6.99
NKVLVAMGIQDAFEK
>1836 Q8I7Z8 UWb0 10.09 mean exp pI: 10.09
MRKSHSSAESSTSQ
>4571 AE003605 rGLQ 4.08 mean exp pI: 4.08
MIEDTFGIPVGLPNKI
>3012 AB026980 otPG 5.03 mean exp pI: 5.03
DSTHVIPDVNPFDGIHACVIRGQ
>3302 Q9W3C0 YfKz 3.6|4436 P05661 omwL 3.6|5928 Q9W3C0 PlLd 3.6|6064 Q9W3C0 9fGH 3.6|6626 P25455 dWeE 3.6 mean exp pI: 3.6
IKFDEDGYMELDMGEWLLKHDDEEEE
>2222 AE003474 zvsh 4.29 mean exp pI: 4.29
LTEEATKDGDEVASSTRR
>3881 P05990 QQLK 10.19 mean exp pI: 10.19
RAYQIIKCLTQLFHK
>2407 4.75|2835 4.75 mean exp pI: 4.75
AWHESQITEVQVQVTQNTEALQGAR
>5923 Q24592 F9Gv 3.43 mean exp pI: 3.43
ETIMDGWSDDETK
>3574 5.44|3968 5.44 mean exp pI: 5.44
NSTFADMFK
>4595 AE003606 uSO9 4.27 mean exp pI: 4.27
FEQRVGEVLQSFGI
>5085 5.38 mean exp pI: 5.38
GIDVQQVSLVINYDLPTNRENYIHR
>1604 HS83-DROPB xmrZ 9.72|1605 HS83-DROPB zc6y 9.72 mean exp pI: 9.72
HSQFIGYPXK
>3297 5.21 mean exp pI: 5.21
DGQDHVVPGLYACGEAGCASVHGANR
>7047 P29742 vdD6 4.73 mean exp pI: 4.73
QQLKEQREQEEQK
>1817 4.58 mean exp pI: 4.58
SDLELQIEGLKEELIFLKK
>1250 4.75 mean exp pI: 4.75
EAVELPLTHFELYK
>6676 Q9V3P6 cgQV 3.83 mean exp pI: 3.83
AEFELDLKLICQG
>7059 LAM0-DROME y1PW 6.87 mean exp pI: 6.87
ADYYVSASAKGNVEIK
>2891 Q9VVC6 Hohc 9.87 mean exp pI: 9.87
KHKYASIYEKL
>5634 5.84 mean exp pI: 5.84
QFIYSLDLAR
>3306 AE003449 Awqh 7.05 mean exp pI: 7.05
SDMERSR
>1097 4.54 mean exp pI: 4.54
AADIECHLQPTVIDCMR
>3755 Q8SX57 7ul6 4.08 mean exp pI: 4.08
TPLELQADMTK
>2199 4.79 mean exp pI: 4.79
LETGMGAGAVNAGPAVVEGPERK
>6646 AY321364 XIPq 9.97 mean exp pI: 9.97
SYCQKHSMSKGKKENAGSHGGG
>5647 P46150 UMDf 10.09 mean exp pI: 10.09
RKQAEAAAALLAASTTPQH
>6813 CSE1-DROME 0D6q 9.63 mean exp pI: 9.63
LVKTSLHTKYDSLVSHALQFLSVVADR
>4079 P91645 EPWC 9.59 mean exp pI: 9.59
EYRQAPQYR
>4950 5.6|5688 5.6 mean exp pI: 5.6
NVCTEAGMFAIR
>1293 Q9VQL1 FbO1 5.3|2337 AE003581 OlHn 5.3 mean exp pI: 5.3
VICAILETHQTETGIK
>808 4.17 mean exp pI: 4.17
MMVDKDGEVTVTNDGATILSMMDVDHQIAK
>1227 Q9VYB7 uiKE 10.1 mean exp pI: 10.1
GLHALFK
>1196 AE017259 T7tu 4.65 mean exp pI: 4.65
RFLARIFTPEKIEIISNPIYDNME
>5626 AE003768 dd8o 6.03 mean exp pI: 6.03
HEQLQIQGNQVRFVHTLLTE
>5120 Q9W4S7 dijo 7.86 mean exp pI: 7.86
FFMEGAEWLHNRR
>5414 5.68 mean exp pI: 5.68
STSIQAADSTAINGSITPTDKR
>3227 5.21 mean exp pI: 5.21
WISSMAIHPGGDNVICGSYDCR
>2913 4.95 mean exp pI: 4.95
AAVARAEGPAVERLEFEVQVGPR
>3521 AE003469 vLr7 3.76 mean exp pI: 3.76
RPKMESPDDDEVQEINSAVNSPPYPL
>7275 Q9VJB6 P366 4.45 mean exp pI: 4.45
CEMMKQCEDR
>1263 4.78 mean exp pI: 4.78
ELLTLDEKDPKR
>5942 AE003819 Iacg 6.58 mean exp pI: 6.58
YLSLDMQLYIISPILLISLYK
>926 Q961C5 nZJ5 9.72 mean exp pI: 9.72
IYNAGGSVMIK
>6430 AK092765 hFjE 7.04 mean exp pI: 7.04
WDKNKSAFPFSDKLGELSDK
>6665 Q9W0H6 8qjE 7.1 mean exp pI: 7.1
VLLMSGEEVARK
>2517 4.78 mean exp pI: 4.78
STISGIKECAAEER
>5210 AE003699 dx6n 10.08 mean exp pI: 10.08
FEEWSGESRTRMKR
>5516 5.84 mean exp pI: 5.84
DATIVIK
>3894 AE003512 8tkv 9.59 mean exp pI: 9.59
MQSEYMTYAELWRVLRSLIRQHGI
>1449 4.59 mean exp pI: 4.59
IKELTDEEAERLQSQLQTK
>1113 AE003829 29rQ 6.76 mean exp pI: 6.76
NFMGKNAIAVPD
>6955 GBB1-DROME 6rti 8.87 mean exp pI: 8.87
DNMCSIYNLKTREGNVR
>5660 5.84 mean exp pI: 5.84
QTSVVVDVVQR
>3302 AE003448 e89s 11.03 mean exp pI: 11.03
LKGGYPARLKKVLIVTAPLWFK
>7021 P91645 bwBT 11.64 mean exp pI: 11.64
KWVIKAR
>7235 RM19-DROME Tzar 3.59 mean exp pI: 3.59
NVIDHQGMEVVYELYDPTI
>2706 P05661 tqui 4.73 mean exp pI: 4.73
EEAKNMEAVEKLK
>2050 4.53 mean exp pI: 4.53
VQVETEVSNLQK
>5214 P98081 8Yix 12.41 mean exp pI: 12.41
QQQQQHLQQQQHQRQQQQQQR
>667 P11147 wzPr 7.02|1594 HS83-DROAV usSL 7.02 mean exp pI: 7.02
RTPFDLFENQK
>2545 P48994 y0WD 6.99 mean exp pI: 6.99
FKLNDLEK
>6459 Q95RE9 gep3 3.03 mean exp pI: 3.03
TQTGQEQELQQEQ
>5719 Q9V3P0 PJHy 6.29 mean exp pI: 6.29
KINCEVIG
>2243 Q8IGZ7 Uhln 4.27 mean exp pI: 4.27
FGAIGSSYEECR
>2588 4.79 mean exp pI: 4.79
KLQSEIEITTTETR
>4423 5.4 mean exp pI: 5.4
YQEVIHNLEFTR
>7246 P17133 J4O1 5.28 mean exp pI: 5.28
LRAHNLDQEWDK
>1899 Q8ML41 VB4I 10.1|1085 AE003821 aban 10.1 mean exp pI: 10.1
FSAVIVSPAFSGK
>240 Q9VG32 x2XX 5.18|946 Q9VG32 dh82 5.18|801 AE003697 lmGw 5.18|2469 AE003697 eST0 5.18 mean exp pI: 5.18
LHFAQLHEPIDTLAEAVR
>4171 Q9VC45 OThu 12.71 mean exp pI: 12.71
WRAQQLGRQHR
>1328 4.56 mean exp pI: 4.56
FVSEVQYDKDAR
>2143 Q9VW49 zBcT 7.05 mean exp pI: 7.05
DSELAPQRR
>4066 Q24314 x6cW 3.13 mean exp pI: 3.13
QQLEAEVQTQAQPQ
>2487 4.78 mean exp pI: 4.78
IRELEGLLSSDRDK
>3854 P05661 1SVf 10.09 mean exp pI: 10.09
KRRVDQFENM
>3998 P91645 dRb0 6.96 mean exp pI: 6.96
FMTQYPQIGPEVDLRTLR
>6878 EGFR-DROME Q50Y 8.77 mean exp pI: 8.77
EMRHVNYQYTAIGPYCAASPPR
>7289 Q27607 HMVz 4.43 mean exp pI: 4.43
FEQEQQEQQRRKEEQQQQIQ
>6653 P98159 LqOY 4.56 mean exp pI: 4.56
WEDRRILYEQCMDLQLFYR
>3495 P28668 mhHg 10.09 mean exp pI: 10.09
RQFEETLRTK
>2341 Q86BY9 iz1v 7.83 mean exp pI: 7.83
LQIHERDSGMEKSWSPFIR
>5134 AE003688 brMD 4.27 mean exp pI: 4.27
IEMLYESMTWRVS
>7174 PER-DROYA qyyL 10.85 mean exp pI: 10.85
KKNKGAGQGAGQAGQSLISASTS
>3802 AE003502 yk0P 10.09 mean exp pI: 10.09
ATAEANRAAGAAGGNISTQK
>5807 P13060 OvoE 12.71 mean exp pI: 12.71
RQHRSQMLHASQRH
>6175 P25723 mqjc 4.7 mean exp pI: 4.7
NTSGLEMDVDASMKSSFERLEVNGSHFSR
>3537 5.28 mean exp pI: 5.28
NTYIFPPEPSMHAIADIFAYTSK
>3045 AB069908 drzR 11.9 mean exp pI: 11.9
PATPVGMAMGGKGGGGGGGKKMKSVPINVTLQRKKS
>230 P29617 hiu8 10.1 mean exp pI: 10.1
IANQIVFK
>4233 AE003559 OD2B 10.9 mean exp pI: 10.9
RRCNPFGQAGSNAGP
>3627 Q9VIT9 94tu 9.59 mean exp pI: 9.59
YFVYNIVGR
>4981 AE003662 oZit 10.83 mean exp pI: 10.83
SKLLKVVILGDGGVGKSALLTR
>3147 5.4 mean exp pI: 5.4
HQAFEAELSANQSR
>4872 AE003641 IoLX 3.44 mean exp pI: 3.44
GGGVGGVVYSDNEDVVIEEEK
>4293 5.32 mean exp pI: 5.32
LPVCDVSLEHPSISR
>7411 P91620 VVJW 7.05 mean exp pI: 7.05
EWFDRR
>2619 AE017256 Nl05 7.08 mean exp pI: 7.08
ELIKIKSEINLVQSDMK
>4879 AE003642 HoJy 10.89 mean exp pI: 10.89
TTTTAPTTARHNLIFESSTSHVNAASLIR
>3952 Q9V6H8 tNAJ 4.27 mean exp pI: 4.27
EIESVGQQYK
>4975 Q9VM75 Agnq 6.68 mean exp pI: 6.68
NDFYTSSPGPGSVGSGVGGAPPSK
>6610 P08181 4iFa 7.08 mean exp pI: 7.08
EEQWVGRQRVQYQDNNR
>6107 AE003839 js4w 4.13 mean exp pI: 4.13
RVDQLDRNNSDLPECVDR
>155 Q8MRJ9 gXXm 7.7|781 AE003692 cJlF 7.7 mean exp pI: 7.7
NIYVAYADHLR
>6457 AL451020 DzC1 4.56 mean exp pI: 4.56
AEMLEGGIKEAR
>1700 P06605 25N2 3.71|2003 P06605 FkyI 3.71|2036 TBA1-DROME uM03 3.71|2920 TBA1-DROME 8Ocf 3.71 mean exp pI: 3.71
EIVDLVLDR
>3422 5.34 mean exp pI: 5.34
CLDAVVSTR
>5109 5.4 mean exp pI: 5.4
AAAHYSLGEYER
>1678 P15007 DJu2 7.82|1475 ENO-DROME H62w 7.82 mean exp pI: 7.82
HIADLAGNK
>1435 4.53 mean exp pI: 4.53
IGNLPLVEELR
>5529 AE003751 lzkz 5.47 mean exp pI: 5.47
PGQKYKLRGLPDLKSHLEEDMAE
>3793 AE003501 o5db 10.9 mean exp pI: 10.9
AAAAGMGGLSPFCRR
>3721 P55824 ULgX 3.83 mean exp pI: 3.83
EFADIHACVELL
>170 Q9VZX9 A3TE 6.09|198 AE003476 qQm9 6.09 mean exp pI: 6.09
QVVVCGYGDVGK
>395 4.37 mean exp pI: 4.37
DLSLVEIQK
>2654 P16425 atU6 7.77 mean exp pI: 7.77
HAEGQANYR
>6780 CG1A-DROME czqQ 10.45 mean exp pI: 10.45
EIPLQYVTVKVPGQKPRGSKSIITNSALTSSLMA
>622 AE003628 8ePH 9.02 mean exp pI: 9.02
PQSISTTISLLSTLCRGSPSITHDILR
>709 4.25|1585 4.25 mean exp pI: 4.25
LEVEWER
>5897 AE003815 fGO4 9.94 mean exp pI: 9.94
YRIFIVEQTNGKPFNRAAMMNIGYLEALK
>2343 Q9W3H0 dIe4 6.32 mean exp pI: 6.32
EREHQLHMHQ
>5818 P28668 UBHo 7.15 mean exp pI: 7.15
CLHIYMVLGQREYFEKDYRQ
>201 Q00174 478u 7.15|2901 SYQ-DROME X2bQ 7.15 mean exp pI: 7.15
AININFGYAAAHDGVCYLR
>6074 Q00174 4L7d 3.51 mean exp pI: 3.51
IEDDYEMAIER
>7105 MY1B-DROME ncNU 9.79 mean exp pI: 9.79
KETLSKAGNGIVRSCFPEK
>6890 EXPA-DROME HS7u 10.32 mean exp pI: 10.32
LKKPPMPAPSEKPPPI
>4712 P29844 EcwR 6.95 mean exp pI: 6.95
NKLES
>4127 5.83|4918 5.83 mean exp pI: 5.83
FFPVCDGVMLLPGTFK
>4746 AE003624 GrHB 7.12 mean exp pI: 7.12
KMDSALEKIDEMSKR
>3693 AE003487 ll0V 8.94 mean exp pI: 8.94
TSEQCVKLFAKIGM
>2172 Q9W392 wNYM 3.51|1309 AY232123 Xfyn 3.51 mean exp pI: 3.51
VQDEEVGDGTTSVTVLASELLR
>6245 AE017258 y94Z 9.67 mean exp pI: 9.67
KVLKTKNIVIATGSDVISLPGINIDEK
>4362 AE003581 Q6JX 7.73 mean exp pI: 7.73
LIKSAEHNAIMAQDYGLK
>6736 BX842634 RRpZ 9.85 mean exp pI: 9.85
PPSSLSYPGVLPHGTPMSAPAPPSRGMSMP
>4123 Q9VJE5 RK6l 6.98 mean exp pI: 6.98
WADKSRYDLAEK
>834 AE003710 H7rw 10.1 mean exp pI: 10.1
IQQMTPQSTTSSNNFLK
>2705 4.87 mean exp pI: 4.87
KLEDECSELKK
>4784 AE003628 IB7z 11.05 mean exp pI: 11.05
TNGNISTSNMNAVR
>7340 STAN-DROME EM1T 11.05 mean exp pI: 11.05
NSSHNVNAAARPSNFLASGYDTTTRR
>5512 P05661 WHAf 7.16 mean exp pI: 7.16
KAIHDFEIVFNQRMCNPLMFFNWYFF
>5407 AE003735 AGT6 3.6 mean exp pI: 3.6
AGDTDATLSGADATMQTK
>4165 P33269 l08z 3.1 mean exp pI: 3.1
MAFLDILLQ
>3089 Q9V313 9hR4 10.1 mean exp pI: 10.1
QKVALLLVAF
>1182 AE003844 Hd87 6.79 mean exp pI: 6.79
PVVTAVRTSTTTAVSIATSTSDP
>3242 5.59|4113 5.59|4587 5.59|5381 5.59 mean exp pI: 5.59
MDQAIIFCR
>3118 AE003419 jxJD 11.49 mean exp pI: 11.49
VNKTNPSASTTRS
>4538 AE003601 sFGz 2.95 mean exp pI: 2.95
VPFVVTNTDEAISAGSNQISENIVPIFCVS
>5403 AE003734 Cz0w 9.76 mean exp pI: 9.76
QPFIFEKTLKLSSGEEKR
>3186 Q94516 W4Ze 12.41 mean exp pI: 12.41
MFSRAALLTAQRPLT
>3214 5.21|3294 5.21|3490 5.21|3608 5.21 mean exp pI: 5.21
AASDIAMTDLQPTHPIR
>367 4.14 mean exp pI: 4.14
ATTGTATVAEGIPAGWMGLDCGPESSK
>3589 AE003475 daPo 10.89 mean exp pI: 10.89
RVAPITLPEIR
>1139 Q9NFV5 yN8z 9.89|697 AE003663 mriy 9.89 mean exp pI: 9.89
AISPLAGDAIHKPLK
>93 AE003423 WPEJ 4.54 mean exp pI: 4.54
LESAFNALEAHIIEVQQK
>3844 AE003507 5txf 3.01 mean exp pI: 3.01
VEAVTVSNVD
>5596 P40657 JeEX 11.49 mean exp pI: 11.49
QQVQGWTKQGQQGGHQQGRQG
>5512 5.83 mean exp pI: 5.83
YYLLDVYR
>5422 Q9V7N5 PY7q 8 mean exp pI: 8.0
HQHT
>834 Q9VGM2 VfrQ 3.83|1330 BT012432 YsY9 3.83 mean exp pI: 3.83
EFTDNELITTLTIGNVK
>4120 AE003543 5SmN 7.85 mean exp pI: 7.85
QDIVDAHRR
>5982 AE003824 sY0T 5.22 mean exp pI: 5.22
IGYNPAAVAFVPISGWHGDNMLEPSTNMPWFK
>7471 Q9VL18 4HaM 4.43 mean exp pI: 4.43
DPTFRILDEREIEEHLTK
>1804 4.53 mean exp pI: 4.53
QVVVEGELK
>4606 5.83|5436 5.83 mean exp pI: 5.83
DCGGAAAILGAFK
>2416 4.75 mean exp pI: 4.75
FFQEEVVPYHAQWEK
>2181 4.75|2453 4.75 mean exp pI: 4.75
RECPADECGAGVFMASHFDR
>3766 AE003499 k9k9 4.31 mean exp pI: 4.31
LTKAYGADVVKYQYLEDLIVLNV
>3178 Q9VC45 ydwl 6.04 mean exp pI: 6.04
HTKDTITAPLSSMHTETMQPEAIK
>5769 AE003797 Q8wl 5.13 mean exp pI: 5.13
APVHQQATTSGNNNYSSLESN
>5799 Q00174 Ic8f 3.1 mean exp pI: 3.1
NPQITASTDFAA
>3262 Q9VZQ3 laTK 4.08 mean exp pI: 4.08
QQEVQDMWQQVQQR
>7219 Q9V399 aKVs 11.49 mean exp pI: 11.49
GRQNLFMFTTTVLQNFK
>2212 Q8SXM5 WRSD 10.09|1629 IMDH-DROME ezqK 10.09 mean exp pI: 10.09
GKLPIVNQAGELVAMIAR
>1651 4.65 mean exp pI: 4.65
LQEKTEEKTPEITAAEQK
>6092 AE003838 F7Hu 10.85 mean exp pI: 10.85
TTFTFGKPSAPIGASVSPLAKK
>2349 4.68 mean exp pI: 4.68
LKAEAGDEYLIK
>6794 CLH-DROME bkZp 10.03 mean exp pI: 10.03
KIVLYAKKVNYTPDYVFLLR
>7031 JT0367 OIpF 10.63 mean exp pI: 10.63
SVKITDPRGQAVYSIKAVNVLKAHGK
>6466 AL670542 OqGu 4.56 mean exp pI: 4.56
EEDLSPIDGALKASTTAGNKR
>4653 Q9VEU1 6u7m 11.05 mean exp pI: 11.05
MTGVPIR
>4228 AE003559 YaSo 9.57 mean exp pI: 9.57
LKRHMVIHTGEKKYQCDICK
>7175 PER-DROYA pbDK 4.27 mean exp pI: 4.27
TWEAGGPGKVEPVPGVPGTAAAGT
>3874 P29617 OZu6 10.09 mean exp pI: 10.09
RKEEQQQQIQRQ
>638 P07487 YkxW 3.89|2751 G3P2-DROME OavQ 3.89|2752 G3P2-DROME O2r9 3.89|2753 G3P2-DROME S4mn 3.89 mean exp pI: 3.89
GANVVAVNDPFIDVNYMVYLFK
>98 Q9V630 Mrun 3.93|1955 S68280 3u37 3.93 mean exp pI: 3.93
YALKDEFSVENLQDFVEK
>238 3.96 mean exp pI: 3.96
TLPPQATEYAFAYIQVPQDEDARADAVDSVVR
>1526 4.56 mean exp pI: 4.56
KDSELYLDLFASK
>1977 4.53 mean exp pI: 4.53
VAENVQELR
>4193 AE003555 cC40 7.97 mean exp pI: 7.97
SLTDMLEHVKLSSREHANRTST
>4525 AE003599 fz0C 11.44 mean exp pI: 11.44
LQFIMTLRFPYSSMSHNIRGRTVYISVKK
>5257 Q24562 jQl8 10.59 mean exp pI: 10.59
TQAMAFDGINLKGQSLKIR
>6975 P22293 ApcZ 4.09 mean exp pI: 4.09
EEEKFFLAIKEMVEW
>2275 4.65 mean exp pI: 4.65
GFCFLEYEDHK
>1795 PGK-DROME BUrl 6.95 mean exp pI: 6.95
LIVWNGPPGVFEFPNFANGTK
>7387 T13166 fsdq 6.04 mean exp pI: 6.04
FGILLSCSSELIPLHRRHCLLDEAIER
>4755 Q99323 yjPt 11.05 mean exp pI: 11.05
WLVNR
>6028 Q00174 6lst 5.18 mean exp pI: 5.18
WVLIKDEGCQECNNCHH
>6807 CRBA-DROME PWU5 9.89 mean exp pI: 9.89
LIKSQQRHEQILGQDNLLMAK
>2461 Q8SXT2 qAXb 3.97 mean exp pI: 3.97
ALDDFYDKNFPEFVPLR
>5051 5.32 mean exp pI: 5.32
VITVEDHYK
>539 AE003605 AGyb 5.93 mean exp pI: 5.93
AFFVFGSLVAFY
>5984 AE003824 CihS 3.84 mean exp pI: 3.84
DHLDNSDMLLAGENEVK
>1928 Q8T498 amb0 9.91 mean exp pI: 9.91
KGSIFHRVIPNFMCQGGDFTNHNGTGGK
>2476 P46150 dvQk 6.99 mean exp pI: 6.99
VMNQDVKKENPLQ
>3466 AE003464 r5vt 4.31 mean exp pI: 4.31
IRGNFTESTLIIVSVMDSDLNPLVASLLPRLL
>5232 5.5 mean exp pI: 5.5
TIDLCNNPQTK
>2655 AY051643 rYZx 7.32 mean exp pI: 7.32
AGSGAGAPPPLQHPHCDR
>5522 5.84 mean exp pI: 5.84
DGQVLPVPNVVAR
>6521 AY060925 htPN 3.8 mean exp pI: 3.8
QLEEGIQESVNQAKSIESGM
>1514 4.54 mean exp pI: 4.54
IVSTADVGHDEFSTQALVK
>5971 P98081 dP28 3.64 mean exp pI: 3.64
EKDLLQDFPEFSDEFNEDHDLRQIMD
>6566 AY118524 9rZG 9.72 mean exp pI: 9.72
TPVLSSSSSMPPGLGNLSSYSSK
>2590 4.79 mean exp pI: 4.79
KQAAEEEMYFK
>2982 A4-DROME Cr07 4.3 mean exp pI: 4.3
PFRCLGPFQSDALLVPEGCLFDHI
>3547 P35500 0MPm 4.27 mean exp pI: 4.27
ANGSPSVTYESNFEVSRP
>1165 4.53 mean exp pI: 4.53
ALSAGNLEEAIR
>4613 5.83|5452 5.83 mean exp pI: 5.83
FCYYIGATSDAATK
>2543 4.79 mean exp pI: 4.79
AQLTPAESAAFAEEKR
>596 Q9XYZ5 WXcR 7.89 mean exp pI: 7.89
IIIFHYHENK
>2785 IF4A-DROME CQvx 3.89 mean exp pI: 3.89
VLITTDLLARGIDVQQVS
>7424 T13669 RdCJ 5.33 mean exp pI: 5.33
TNYSC
>3019 AB032181 naB3 10.05 mean exp pI: 10.05
PPSEPPAMKSAGYAQQKFKLS
>5448 AE003741 JsVw 9.63 mean exp pI: 9.63
SYIMTTKEFLPK
>4725 5.5 mean exp pI: 5.5
CQQLAAYGILEK
>7010 P29844 eIPW 10.18 mean exp pI: 10.18
NARLNAKIDSKLGHVVMGTQPLSPYQQ
>2820 5.32|2982 5.32 mean exp pI: 5.32
HLQELMDGLTAK
>825 AE003704 K1Zn 7.32 mean exp pI: 7.32
SMMHGHGGCSGKQSKSLDSVAAMTPEEENRK
>4909 5.75 mean exp pI: 5.75
MVIISGPPEAQFK
>731 Q95TC0 qXhA 7.7|452 AE003581 aS6U 7.7 mean exp pI: 7.7
YLIATSEQPIAAYHR
>4495 AE003594 0OtN 4.27 mean exp pI: 4.27
RPNTNSNYYGESSLETANSALGSNLQVTV
>7177 PGK-DROME E3nJ 10.56 mean exp pI: 10.56
AALDSIKLALSKKAK
>2969 60A-DROVI hOxg 4.45 mean exp pI: 4.45
NPFIENSIENTRSCQMQTLYIDFK
>2212 4.83 mean exp pI: 4.83
IDSARPQILAAEENLHSMIVDLDKVVTK
>7045 Q24298 Y9W4 3.77 mean exp pI: 3.77
VFVDDLDDWDLEDKYFEWKDLPHDQFR
>3476 5.21 mean exp pI: 5.21
AFQLDFYHTPLMIGAAGSAYMINDAATILPR
>4152 5.6|4735 5.6|4948 5.6|5683 5.6 mean exp pI: 5.6
NCMEGINLVQAK
>4549 Q99323 xXqa 3.1 mean exp pI: 3.1
GDNIIGSASF
>1457 Q9W0H6 RyLL 6.95|1472 Q9W0H6 E77p 6.95|169 AE003471 xa3R 6.95 mean exp pI: 6.95
VMGLGPVTAVEALLQK
>2530 P11996 V9ZN 5.44 mean exp pI: 5.44
QGEKFYFEESYYTHYDMYMKK
>764 AE003683 JqFX 9.85 mean exp pI: 9.85
SRTHYTPAPILNPDR
>4382 5.4 mean exp pI: 5.4
FAEHGETLAMK
>5251 AE003708 JG2o 5.3 mean exp pI: 5.3
HQTEQTEMNYPLFSFSR
>4537 5.55|5304 5.55 mean exp pI: 5.55
SGLSSPIYFDLR
>4410 AE003586 Ckr7 6.99 mean exp pI: 6.99
KINITENKMDQ
>540 4.37 mean exp pI: 4.37
GQDTSPCEWYQR
>7403 T13390 iVoh 7.16 mean exp pI: 7.16
KTFNIKKDFSPAEEEQVR
>3260 Q95S25 DXCV 3.7 mean exp pI: 3.7
DDIRSSIDDMMDR
>758 Q27331 NL7a 9.89|1192 Q99323 UOmP 9.89|7587 VAA2-DROME 1quT 9.89 mean exp pI: 9.89
TGKPLSVELGPGIMGSIFDGIQRPLK
>2820 P55824 AdBe 4.44 mean exp pI: 4.44
GFSDKQVVLLEKLLDHLFDFS
>840 Q8MLW1 kUNU 5.1|1341 BT012468 faHm 5.1 mean exp pI: 5.1
NGDSLTMHYTGTLQADGK
>4342 AE003579 sZ42 4.56 mean exp pI: 4.56
LYTFIEWVKEMLENR
>231 4.03 mean exp pI: 4.03
TDITYPTGFMDVVSIEK
>2341 4.68 mean exp pI: 4.68
KPGCFIAGADINMIQACTTAEEVTSLSQAGQK
>4881 AE003642 uAcL 5.43 mean exp pI: 5.43
RTYRKVACVEEFFDIIYNVHME
>5801 AE003802 6yDb 4.56 mean exp pI: 4.56
ELVLQYFERSGTNNER
>7263 S18211 n6w5 11.96 mean exp pI: 11.96
PRTVKELRSFLGTAGWYRR
>7265 S19095 YoHl 3.87 mean exp pI: 3.87
DLVHDAPSGDLDMALGGGGYHTSS
>2640 AJ302712 ByzB 8.88 mean exp pI: 8.88
YQSINPNCIMFK
>5757 AE003796 oUlY 11.57 mean exp pI: 11.57
NKMEAGQRNSPNPSSSKRQK
>1290 P45594 GWJx 4.43|1349 CADF-DROME h7sV 4.43 mean exp pI: 4.43
YGLFDFEYMHQCQGTSESSK
>3732 AE003494 SNuI 3.7 mean exp pI: 3.7
PKSDTQLDGAMFGPSFPDIFFSMLPNLTSPLDDPR
>4844 AE003639 XRbC 9.59 mean exp pI: 9.59
ALNVANQYWRDIYGIMLPETRQFWQPLMLR
>6998 HUNB-DROOR MAtf 11.05 mean exp pI: 11.05
GGPIASGGSGSGSGSGSR
>6128 P05661 pGl5 3.85 mean exp pI: 3.85
GLFFDADTMDLYSLIETLRSEMR
>5578 AE003760 5mLZ 4.01 mean exp pI: 4.01
IIEEDVSIKTKMCEE
>6333 AF045793 q0zQ 7.78 mean exp pI: 7.78
KSQMPEEAAMQMIHAMEMMKNGSMWIVNMGQLK
>130 3.93 mean exp pI: 3.93
ILDSSNNLTTDDIVQR
>379 AE003550 4EGL 7.85 mean exp pI: 7.85
GIMITPPPPAMPPTPTSSPNTH
>3956 5.44 mean exp pI: 5.44
NLNGDGLAIWLTK
>6134 P22769 amSA 9.89 mean exp pI: 9.89
GEKHK
>7541 TOP2-DROME 34Z7 6.98 mean exp pI: 6.98
IVNLAQNFVGANNINLLEPR
>1316 4.65 mean exp pI: 4.65
FSDEELQTLHR
>53 Q9VW59 pEWF 4.56|279 AE003515 BeMT 4.56 mean exp pI: 4.56
KEIQFYLTPAEEAPSGTFSR
>2607 4.79 mean exp pI: 4.79
LRLEEELR
>5203 P16425 mxOf 9.75 mean exp pI: 9.75
FSRCIRLGYFPAEWK
>1991 P25723 xlx5 7.85 mean exp pI: 7.85
SPHAGQLQ
>5768 AE003797 dPVO 11.29 mean exp pI: 11.29
RYLAMKERR
>4038 Q9V3P6 3VHm 11.49|4329 P20193 fyOq 11.49 mean exp pI: 11.49
WLLWMKRWPWILH
>3111 Q9Y105 Rqdh 7.85 mean exp pI: 7.85
EHLART
>4840 AE003638 ONky 11.33 mean exp pI: 11.33
RFDMAASTFKVQR
>7235 Q8I8U7 LPxZ 7.85 mean exp pI: 7.85
HNLTG
>1220 P05661 KcwQ 7.02|1426 P05661 QIwa 7.02|1396 CRTC-DROME 9wzp 7.02|1397 CRTC-DROME r9zE 7.02 mean exp pI: 7.02
KFDGFSNEDKPLVVQFSVK
>3200 AE003435 Rfkd 9.63 mean exp pI: 9.63
QLIVIPLLKKYLNPSMNE
>5326 AE003721 BwRw 4 mean exp pI: 4.0
QQQLPTALCLYHFPGEVEGDLALQENELVTVLYR
>4849 5.5 mean exp pI: 5.5
TINDFTMQK
>5153 P05990 p4Bd 10.6 mean exp pI: 10.6
KWKTL
>1434 4.24 mean exp pI: 4.24
IGEEQSPEDAEDGPPELLFIHGGHTAK
>5184 P13060 1yqn 4.7|6525 Q8I8U7 hqzk 4.7 mean exp pI: 4.7
EICLKDLEEDHACIPLKK
>7410 P28668 yDfh 11.05 mean exp pI: 11.05
WLIWLQAPHLRIVRQIEFYR
>7236 Q9VDW3 ZJwr 7.04 mean exp pI: 7.04
LDEYMTKMRQFQKILE
>653 4.21 mean exp pI: 4.21
IYFDDYVACCVK
>503 4.08 mean exp pI: 4.08
FWEVISDEHGIDPTGTYHGDSDLQLDR
>6044 P37276 akkB 8.97 mean exp pI: 8.97
KSFQWLCEMR
>2364 4.68 mean exp pI: 4.68
SGCIINKPAEFTVEATDAGAGPLK
>1877 P13060 Pmgi 3.69|1464 EF2-DROME KzUo 3.69 mean exp pI: 3.69
ETVSEESDQMCLSK
>5959 Q9VC45 47VF 12.71 mean exp pI: 12.71
LGRQHRQR
>718 AE003669 J7GG 4.56 mean exp pI: 4.56
RDLGNDLGLPQELVERQPFPGPGLAIR
>4924 P22293 iY4d 10.09 mean exp pI: 10.09
ANTTAPNASGGSKQISEIR
>2101 4.53 mean exp pI: 4.53
YSMQEEFTR
>1988 SUS-DROME 2gPB 7.02 mean exp pI: 7.02
LLDMVINPPLSENKR
>5110 P04412 RUJY 3.97 mean exp pI: 3.97
SSTGDDERDSSAR
>653 AE003639 y539 7.79 mean exp pI: 7.79
QLVDQNKIPVVQMGKHQLD
>6261 P48605 w0QV 4.24 mean exp pI: 4.24
SRVDENAPHGTALTFVDPYVPRVYDDDTGK
>5080 AE003679 IQ57 6.96 mean exp pI: 6.96
RGGGGRFEDNYNGG
>5349 Q9VDE5 DXh3 3.89 mean exp pI: 3.89
MLDLAINWILNVYDSQR
>1420 4.68 mean exp pI: 4.68
IEFFELDKK
>2181 P29617 7RQf 12.42 mean exp pI: 12.42
RRLFSK
>5183 AE003695 l2Iv 4.08 mean exp pI: 4.08
ELVTSDIAILK
>3343 P05661 ztR9 10.18 mean exp pI: 10.18
LPAVQQQQQQHLYKQNNQQK
>1631 4.53|1639 4.53 mean exp pI: 4.53
LMFSPYGQIEECR
>92 4.08 mean exp pI: 4.08
EVDPLVYNMSHEDPGSVSYSEIGGLSEQIR
>4242 5.32 mean exp pI: 5.32
ASNAPSVDQIAVCHELYNTVR
>4107 P98081 6lQz 4.73|5308 P29617 vRZ6 4.73|7304 P55824 q7iW 4.73 mean exp pI: 4.73
QQQQQQEQQRRFEQEQQEQQR
>1258 4.79 mean exp pI: 4.79
EKLEPVFQEYSALNR
>7377 T13153 7ppa 3.96 mean exp pI: 3.96
EDSSGDGETKDGTEAKEGTGTGTGPLAVPK
>5587 Q86BW1 WCLa 6.98 mean exp pI: 6.98
NNFLRANFE
>6315 AE017260 cDvU 10.99 mean exp pI: 10.99
TIQKEGRGLKMKKQ
>6799 CNN-DROME 7Zar 10.89 mean exp pI: 10.89
GRISSVEVSNAQR
>1295 Q7YU45 7RvT 7.82|784 AE003693 wkIX 7.82 mean exp pI: 7.82
TLIVTHSNQALNQLFEK
>2535 P40301 ePp6 9.4 mean exp pI: 9.4
IAQTYYLTYK
>6426 P06605 ZN3S 5.29 mean exp pI: 5.29
LDHKFDLMYAKRAFVHWYVGEGMEE
>728 4.37 mean exp pI: 4.37
LIPDNPAEMALVYQR
>2201 AE003459 92gs 6.02 mean exp pI: 6.02
SFGFGGFTG
>3532 AE003471 FK6p 7.1 mean exp pI: 7.1
VVSVESEQTSKNQR
>7561 U202-DROME FAqs 4.07 mean exp pI: 4.07
HTNLEDGPVAS
>3108 AE003408 bvUY 9.01 mean exp pI: 9.01
SRVNWACWMVDVVLSAR
>1542 HE47-DROME aL2F 7.02 mean exp pI: 7.02
DFLLKPEILR
>255 3.75 mean exp pI: 3.75
VDLPKEENPSEPNGPVNTQENPEAQPGGTEPAAADSAGNTENKPDMDLD
>7250 P20193 RFpY 12.42 mean exp pI: 12.42
KMPRAQRW
>7161 PABP-DROME qX1M 3.1 mean exp pI: 3.1
AIYDTFSAFGNILSC
>7272 P46150 4s99 6.88 mean exp pI: 6.88
KPDTIDVQQMK
>1770 4.57 mean exp pI: 4.57
QAENLTTEYDRLLEEHAR
>1839 Q9W3B5 P2CK 3.51|1735 MOEH-DROME rY08 3.51 mean exp pI: 3.51
FYPEDVAEELIQDITLR
>2869 Q9VQR2 9Vze 7.05 mean exp pI: 7.05
MVDNEIVNILRQR
>6507 Q8SX83 RQWN 11.49 mean exp pI: 11.49
RNQQVPQQPSPK
>2753 P18431 c5hY 9.89 mean exp pI: 9.89
PKSQFSMQDLLREK
>4834 AE003637 FCSM 9.59 mean exp pI: 9.59
TLLYYNLR
>7443 P29413 zEPk 3.51 mean exp pI: 3.51
MDGEWEPPMIDNPEFK
>1030 Q9VYR1 8AE1 6.68|1650 JC7250 sbCn 6.68 mean exp pI: 6.68
QITSAAFGGPNLDILYVTTAAK
>3409 5.34 mean exp pI: 5.34
CADYLVTGTWSAR
>3538 5.36|3827 5.36 mean exp pI: 5.36
EGSTHNWQHVTDQIGMFCFTGLKPEQVER
>2118 Q95TS3 wLBp 8.97 mean exp pI: 8.97
KICGV
>3939 Q9TVM2 V9xY 11.64 mean exp pI: 11.64
FLRAHWKFLKTV
>7142 NXF2-DROME VdlR 10.09 mean exp pI: 10.09
IANERLHITNPSKT
>3560 5.44|3901 5.44 mean exp pI: 5.44
NALSNSLYCPDIMLGK
>4421 Q99323 1mTu 5.1 mean exp pI: 5.1
NNDQATLPDNTVAQKIAH
>2926 4.95 mean exp pI: 4.95
KLLEGEEERLK
>2954 5.21|3310 5.21 mean exp pI: 5.21
HHPDDVEPSLLK
>2468 AE003696 pbtA 8.97 mean exp pI: 8.97
FFSVPPCGLIK
>6887 ESMB-DROME bNDb 10.68 mean exp pI: 10.68
KTYQYRKVMKPMLERK
>3801 AE003502 fj33 3.97 mean exp pI: 3.97
GQENAELQALVVQEK
>627 Q9VJD4 3qwv 8.9|1246 Q9VJD4 3Xgk 8.9 mean exp pI: 8.9
NPIFYCNR
>3587 Q24592 8T3k 3.3 mean exp pI: 3.3
WYSPEAIST
>3403 AE003458 8f04 9.67 mean exp pI: 9.67
SKAPTMNSPEAAKENTSEKPQVK
>599 4.37|1437 4.37 mean exp pI: 4.37
IIDVVYNASNNELVR
>3922 5.44 mean exp pI: 5.44
NSVAYMDQATGNLK
>6858 P29844 o4MF 10.32 mean exp pI: 10.32
KSKQKQNQE
>7540 Q24498 rSTn 7.17 mean exp pI: 7.17
AGREQELVQHCK
>3854 5.4 mean exp pI: 5.4
EHMGEILYR
>7191 P26675 vokj 4.63 mean exp pI: 4.63
ERFNIPDPSLVYQDTGTAGAGGMGGVGGDKEHK
>371 Q9VZQ3 XVFK 7.85|206 AE003477 sV1u 7.85 mean exp pI: 7.85
ALLGGANEIHVFNR
>1664 Q99323 vYcN 10.1 mean exp pI: 10.1
TVISQALSK
>2513 AE003754 9prG 4.35 mean exp pI: 4.35
SGASSPMSDADADLQARLDKLR
>3403 5.34 mean exp pI: 5.34
CTAYNMPCNSDMAK
>3465 AE003464 VDAA 10.59 mean exp pI: 10.59
MSPICMQPKKSR
>3634 AE003479 cU7v 9.53 mean exp pI: 9.53
YVRRVGVVLERLSFPEMMDMYK
>2840 Q9VCW7 o64V 5.93 mean exp pI: 5.93
TYQPAIIQ
>3259 5.44|3444 5.44|3563 5.44|3912 5.44|5478 5.44 mean exp pI: 5.44
NLQDAMQVCR
>1379 4.68 mean exp pI: 4.68
GREIPSAFDFVEFTR
>2599 4.79 mean exp pI: 4.79
LEWEWERLPIIFTTYAK
>6331 AF041038 lADf 4.25 mean exp pI: 4.25
GEAEQSAGHP
>1521 Q9V534 PTSX 5.93 mean exp pI: 5.93
YVATPMVPFA
>6378 Q8T498 V1TY 9.76 mean exp pI: 9.76
MAKEFIMQFAGMALTVGQSLVFNFKDK
>1188 Q9Y100 YzsB 5.22|2600 AE003831 STtJ 5.22 mean exp pI: 5.22
IIEAIDAISSTAYSHQR
>2447 AE003669 uE5E 4.02 mean exp pI: 4.02
RLNDSQSALRNSTSESEVHEEEPQD
>3261 AE003444 Wa6w 3.1 mean exp pI: 3.1
PGDVGTG
>3067 5.08 mean exp pI: 5.08
YTSDHWGIYCTFNT
>6803 P29617 eqKb 11.49 mean exp pI: 11.49
MHLRK
>1596 Q9NIW1 sVs8 8.88|3248 Q9NIW2 FkwV 8.88|803 AE003697 NR1H 8.88|2471 AE003697 mnm0 8.88 mean exp pI: 8.88
CIFASGSPFAPVTYNNK
>6089 AE003838 vTcJ 12.88 mean exp pI: 12.88
INILRTLSGRGLQLTRR
>470 4.14|2870 Q8SXQ4 pJpa 3.83|1570 HS7D-DROME mSor 3.83 mean exp pI: 3.93333333333
FEELNADLFR
>3448 AE003462 Vm97 10.39 mean exp pI: 10.39
EDYAWTNVAGSRRSHRK
>2716 4.87|2882 4.87 mean exp pI: 4.87
LKEVLLQVEDERR
>4266 Q8I8U7 id50 8.88 mean exp pI: 8.88
ANSQACQGIYVPGSIPSFAGNANLFVAQHK
>3623 5.21 mean exp pI: 5.21
DYVFDFIHR
>6748 C4E2-DROME wM8I 11.49 mean exp pI: 11.49
FNGPRGLPLMGNAHQMGK
>4818 P29617 obOD 7.83 mean exp pI: 7.83
FEGFDKEMNANASRVAVVNQLARQLLHV
>2887 SM1A-DROME 3uJT 6.87 mean exp pI: 6.87
IQSASNLVEGQYGSMSSK
>3102 AE002611 eeWj 4.7|3103 AE002611 WqCy 4.7 mean exp pI: 4.7
HFTAGIDLNDMINVGQTLAETDDYARKGVSMERMIKV
>996 AE003796 Mr7E 10.1 mean exp pI: 10.1
MAATPPMPPGSNTHQLNGK
>2619 Q9VDE8 YNr8 7.14 mean exp pI: 7.14
MQKQEETLSRLRTIFD
>4359 AE003580 nEhe 9.53 mean exp pI: 9.53
YYLAK
>809 Q8ML58 kFXd 6.03|2916 T13930 ri9j 6.03 mean exp pI: 6.03
AFEHLTEHR
>7014 P24785 9q9H 4.65 mean exp pI: 4.65
RQNDNEYRQFLEFRE
>5934 AE003818 uHph 3.3 mean exp pI: 3.3
LISANTCANGSQEMM
>3232 AE003438 Yay4 4.45 mean exp pI: 4.45
LENWQMLRGQNLTQNKSSYPAIEVDYS
>4532 AE003600 yni5 10.1 mean exp pI: 10.1
MMGMMMMGMAMKMMGMI
>6406 P28668 vuwt 11.05 mean exp pI: 11.05
WVQSYRDLPIRLNQWNNVVRW
>1739 Q95028 yMbV 5.22|2801 LDH-DROME nN7O 5.22 mean exp pI: 5.22
LQGELMDLQHGSNFLK
>6741 Q03427 rf7J 9.85 mean exp pI: 9.85
QRHNQYIA
>791 Q9VNE2 eo2Y 7.82|1257 AY231783 344q 7.82 mean exp pI: 7.82
NHEQVFVK
>2317 Q8ML07 T7ax 8.94 mean exp pI: 8.94
LAILTCPFEPPKPK
>1533 Q9VLB7 UzpV 7|597 AE003625 BlxC 7 mean exp pI: 7.0
CICILDHPVASTK
>2245 Q99323 REUK 4.17 mean exp pI: 4.17
EQLNERRVQVDEMQ
>4875 P29327 s8ZS 5.35 mean exp pI: 5.35
TGCQKLFEVVDEHK
>189 P29617 aNJj 10.09|719 Q9V8V3 d0AG 10.09|2048 TBB1-DROME m13p 10.09|2054 TBB1-DROME Xr8w 10.09 mean exp pI: 10.09
SGPFGQIFRPDNFVFGQSGAGNNWAK
>4368 AE003581 ulgZ 9.89 mean exp pI: 9.89
KASSRPMSINLQTTKEENGHIA
>2991 5.32 mean exp pI: 5.32
HQEPVYSVAFSPDGR
>3841 AE003506 5psK 11.05 mean exp pI: 11.05
TMGGPR
>3696 5.3|4992 5.3 mean exp pI: 5.3
MSGDISTHSSETSYR
>4813 P49846 fBEK 11.49 mean exp pI: 11.49
KNSPFVSLHFTR
>2233 4.94|2757 4.94|2806 4.94|2911 4.94|3025 4.94|3059 4.94 mean exp pI: 4.94
TIEKFEKEAAEMGK
>4199 5.3 mean exp pI: 5.3
FVPDRDFSGADHGPR
>6003 AE003826 29SF 5.26 mean exp pI: 5.26
PLTHPRARNHYPSEDLAEEPL
>4838 AE003637 jwxI 9.72 mean exp pI: 9.72
ANLLNLQKLYL
>5610 AE003767 aUeN 5.13 mean exp pI: 5.13
WPLEGGTLIATPSILGQSIH
>4061 AE003536 1J1Q 2.95 mean exp pI: 2.95
SSGAPGPSSFEAEDIGMAF
>4072 P05661 mmDm 8.01 mean exp pI: 8.01
RCSERATGCYAGQCQNGGT
>5797 Q9V4Z4 xhOw 10.05 mean exp pI: 10.05
KAKLFDLYQSK
>2298 4.66 mean exp pI: 4.66
LADVACDGDERPLNPHK
>2402 4.75 mean exp pI: 4.75
AAHEAGYFNAEIAPIEVK
>118 P61851 RYJn 6.79|125 P11147 INL9 6.79|1977 SODC-DROMD MHTz 6.79|1978 SODC-DROMD zHml 6.79 mean exp pI: 6.79
ITLFGADSIIGR
>6014 AE003829 I23P 10.1 mean exp pI: 10.1
SVKGQLTMVMS
>4029 5.3|4209 5.3|4808 5.3|4993 5.3 mean exp pI: 5.3
MVLATAGGVSHDEVVSLAK
>6810 CRTC-DROME wiHa 3.69 mean exp pI: 3.69
LFDCSLDQTDMHGESPYEIMFGPDICGPGTK
>2635 AF310892 TMEx 10.85 mean exp pI: 10.85
FPLKLNHMKTK
>3216 Q9V587 tSFk 7.05 mean exp pI: 7.05
LEIQRRDQ
>4988 P11996 yvnQ 4.7 mean exp pI: 4.7
QKFLFEIVYRVEDPLMFEDHIKQG
>4357 AE003580 Lf0G 9.89 mean exp pI: 9.89
ATPKGFEGVMKLGL
>5397 AE003733 zEYM 4.63 mean exp pI: 4.63
SPNASMEQLEEHKLDTWRS
>6320 P37276 J7Qn 7.75 mean exp pI: 7.75
EHKGFYRASDQAWVSLER
>7052 KPC3-DROME yjXA 3.71 mean exp pI: 3.71
DANNFDAEFTK
>3639 5.21 mean exp pI: 5.21
LLQDYPISDVHSILIK
>6647 AY349701 G7DX 11.49 mean exp pI: 11.49
TTSTTFTTSTTSTRPTTTTTINVFTTK
>7307 SCR-DROME kKnD 11.05 mean exp pI: 11.05
PNLYPNTPQPTTPIRRLADR
>399 4.32 mean exp pI: 4.32
DVDAAYMNKVELEAK
>4925 Q8I8U7 GG5Q 4.08 mean exp pI: 4.08
IFMRILQDGEPQFI
>2694 BT001442 lFxa 5.93 mean exp pI: 5.93
PYGVWSAPLMSI
>4954 Q9VC45 Wjgf 12.41 mean exp pI: 12.41
WIRVLQNVQR
>5619 AE003768 KG1P 4.17 mean exp pI: 4.17
VERTIDSLNEVEKL
>4955 AE003659 NvmX 9.01 mean exp pI: 9.01
MVCMSATR
>831 Q9VZ20 DqlE 7.82|227 AE003485 WXpv 7.82 mean exp pI: 7.82
LTPATPGAEGVLANFFNSLLHK
>5384 5.59 mean exp pI: 5.59
MFIVDQANGNTCSLK
>3009 P26019 wowc 10.09 mean exp pI: 10.09
LISQHEARMKSLQESMR
>3531 AE003471 D6e9 11.47 mean exp pI: 11.47
RASGAAATKSNSPDWGNHRAK
>1971 4.68 mean exp pI: 4.68
TYKNEMPISCYQVLAQDCTSELK
>6959 GCP2-DROME Xqdj 5.1 mean exp pI: 5.1
PIISAVGLAKYDTDFDIHTHLDRSL
>2201 Q9VDW3 aaFV 6.98 mean exp pI: 6.98
QQPPMPLSSEFR
>6182 Q99323 zctp 4.49 mean exp pI: 4.49
QEEDEEVDKKCHDMLTCFVFHLYK
>7355 SUWA-DROME WzQf 12.71 mean exp pI: 12.71
AEQRRQQDRRRTPTKKSHKRHKRRR
>451 Q9V7N5 L2up 9.63|2127 VATC-DROME 0PsV 9.63 mean exp pI: 9.63
YGLPVNFQAILIEPNKK
>4514 AE003596 cMbV 9.72 mean exp pI: 9.72
NLGGNKYTNFMLNGFIQIPGLLLPLVIMDR
>2066 Q8I8U7 UYVt 7.77 mean exp pI: 7.77
LILLPISISIEYLHR
>5374 AE003730 LK8T 10.1 mean exp pI: 10.1
VPPFMK
>439 AE003569 m0ih 6.79 mean exp pI: 6.79
NRFWFPGPADSMVI
>6252 AE017258 n12p 12.42 mean exp pI: 12.42
HIETARRVISRTLKRSGKV
>1851 O96794 SeEx 10.1|1664 JC7827 x3HD 10.1 mean exp pI: 10.1
GQLSFGSTVFPAK
>7109 N160-DROME yBrr 9.72 mean exp pI: 9.72
QSLLQLVGYINKMLWP
>5210 5.5 mean exp pI: 5.5
KNHEEELLAAR
>1988 Q9XZ07 27qz 6.7|1058 AE003808 fAAo 6.7 mean exp pI: 6.7
SYISFDILR
>4593 Q9VEU1 tMBZ 7.86 mean exp pI: 7.86
LEQRLHNLEQSFR
>3789 AE003500 wn3z 4.3 mean exp pI: 4.3
VVRTAPDGSGTVHSDE
>3898 Q9W252 yPlt 7.82 mean exp pI: 7.82
QLGEIHSQVNK
>7158 ORC1-DROME Kweu 10.32 mean exp pI: 10.32
HKQLQEIVTARLGGSETFKGEAVQLVARK
>3017 AB030577 FznO 10.32 mean exp pI: 10.32
STGAIAKKEPPK
>154 4.03 mean exp pI: 4.03
LFIGGLSFETTDDSLR
>7468 T13827 PwAe 9.89 mean exp pI: 9.89
QNVAVKELETAHGQPLSMRKTVSVPNFSQQ
>6612 AY231761 qRRA 12.8 mean exp pI: 12.8
SRNRTEMNKNRGGNASQNQRGGRPGGGNRNNVGNRPG
>1751 4.53 mean exp pI: 4.53
NVQLTEQEIR
>826 AE003706 kP8c 7.86 mean exp pI: 7.86
RIPLHELEQR
>450 AE003579 3wB7 5.93 mean exp pI: 5.93
FFVTFPFPY
>2277 4.65 mean exp pI: 4.65
GILHLSPDVYQEMEASR
>3218 5.21 mean exp pI: 5.21
GGDALLLDHTLMK
>566 4.37 mean exp pI: 4.37
IANPVEGSSDR
>1409 4.53 mean exp pI: 4.53
IAAVSNPEIAFPGER
>3099 P05661 1Wri 9.63 mean exp pI: 9.63
LNAKIDSKLGHVVMGTQPLSPY
>768 Q9U7E6 jnFy 3.51|585 AE003621 vBVu 3.51 mean exp pI: 3.51
EAAAGEDITPLADESIK
>5737 AE003792 MJFc 8.27 mean exp pI: 8.27
YKCNIKCQLERDSTKWLNAQGRMDLDLMN
>6160 Q9VJB6 F1vR 8.29 mean exp pI: 8.29
KLMCCEMMK
>779 Q9V8H1 NARU 4.27|1024 AE003799 XS6g 4.27 mean exp pI: 4.27
AQLSPEYLEK
>4033 AE003533 lqLS 4.65 mean exp pI: 4.65
VTLQSCRWDSVSDPECQRDFESRLLR
>3977 5.5|4710 5.5|5674 5.5 mean exp pI: 5.5
CEGINISGNFYR
>3905 O96433 9Rt6 5.3 mean exp pI: 5.3
HSQLTATAQAEREQMSS
>334 4.37 mean exp pI: 4.37
ALEQVDGGSFR
>4290 AE003569 fd8w 10.12 mean exp pI: 10.12
CEQCPQLFRHKSAISRHVRV
>611 4.37 mean exp pI: 4.37
ILQEAGGDISK
>5049 5.32 mean exp pI: 5.32
VATFFGCIGTDHFGEILK
>6342 AF114160 4zAc 3.89 mean exp pI: 3.89
DIDKTYSGFVN
>6043 AE003832 Xf9e 7.14 mean exp pI: 7.14
SSGERVNLADEIRKL
>2077 4.53 mean exp pI: 4.53
WTPEQTTNLNQLLEK
>2613 4.78 mean exp pI: 4.78
NRCEELEILR
>2405 4.75 mean exp pI: 4.75
AGPWTPEAAAEHPEAVR
>3986 AE003526 hd6C 3.3 mean exp pI: 3.3
TVPSEL
>5538 AE003752 YJQG 11.93 mean exp pI: 11.93
RAELDRVRR
>2380 P13060 O4AY 8.88|2947 Q8I8U7 Zgce 8.88|1468 EF2-DROME qW4M 8.88|2741 EF2-DROME Ttbe 8.88 mean exp pI: 8.88
CLYAAAITAK
>3003 5.38 mean exp pI: 5.38
HEYASVPLAQSVDDVVKK
>465 4.37 mean exp pI: 4.37
FADLSEAAAR
>1579 HS7D-DROME dS7H 7.8 mean exp pI: 7.8
HWPFEVVSADGKPK
>5023 P05031 PAHq 8.98 mean exp pI: 8.98
KYMACCMLYR
>505 4.21 mean exp pI: 4.21
FYGPSSVSFVDDFLK
>6731 BX538351 sDDN 7.02 mean exp pI: 7.02
KYGGESNRAFEW
>1095 4.65 mean exp pI: 4.65
AAAGELAEDSGLHVLAR
>76 4.03 mean exp pI: 4.03
EIFDQAVDIR
>2351 AE003589 7j7V 9.89 mean exp pI: 9.89
DMAKPETPSKHGLR
>6178 P49762 cAep 5.57 mean exp pI: 5.57
DPHCDHLCVKMIDWFDYHGH
>6058 P05661 widB 4.2 mean exp pI: 4.2
EQEEQKRQQDQQLQERFYELGQ
>5194 P55824 5m3E 6.48 mean exp pI: 6.48
WIFDECVKLNEMRFRF
>2902 4.91 mean exp pI: 4.91
GNYKIEALPVELPEHIASASFETFAFAR
>4484 AE003593 4nRC 3.51 mean exp pI: 3.51
DQFYKDVFLVQPVEDV
>1676 Q8MYS4 Hclp 7.72|2699 P22293 g2cd 7.72 mean exp pI: 7.72
LDHKFDLMYAK
>2645 Q9VN31 hxbX 6.93 mean exp pI: 6.93
STTGGDRGGDR
>3737 5.32|5011 5.32 mean exp pI: 5.32
DFIEQHYVTLK
>2990 A56699 k5w3 12.71|2992 A56699 ZDAg 12.71 mean exp pI: 12.71
RRVGILPSGVHGAR
>3506 5.29 mean exp pI: 5.29
YPIEHGIITNWDDMEKIWHHTFYNELR
>5355 5.55 mean exp pI: 5.55
SVALAILPVTLDTPTNR
>4020 AE003532 3LTC 7.93 mean exp pI: 7.93
TGPHIYSIHPHGSSDKLPYATMGSGSLAAMTVFESR
>2904 T12678 r1X0 6.94 mean exp pI: 6.94
DNMTAAQVMRILSVEYAK
>543 4.25 mean exp pI: 4.25
GSIFAVLETEEAAK
>2898 P05661 vhcA 10.09|4064 Q09332 4iTz 10.09|4316 Q24498 Vb3p 10.09 mean exp pI: 10.09
WLHQQTEKQR
>2485 AE003711 3pze 8.94 mean exp pI: 8.94
VITKDSNVVLVAMAGKC
>2574 AE003808 mqaK 4.45 mean exp pI: 4.45
ERIEQSSVMDIVVK
>7080 P25455 0hz8 12.11 mean exp pI: 12.11
QGYWRSHLMGRR
>2341 AE003582 zoBU 10.32 mean exp pI: 10.32
MPKPKIETVWK
>990 4.21 mean exp pI: 4.21
VCMVNDMLQDLTPLATAYAR
>2495 4.78 mean exp pI: 4.78
LKAADIDQEVKER
>4176 P05990 se2X 12.71 mean exp pI: 12.71
LLAMVVGGRNRR
>3805 Q9VJB6 bTOG 7.82 mean exp pI: 7.82
RSFPWEDNSPDIFPAKHSR
>4610 P05661 2MAo 10.09 mean exp pI: 10.09
QKTSESVSVIR
>4578 5.55 mean exp pI: 5.55
STTDPGGFALQSYK
>4806 P05031 Yqpz 5.33 mean exp pI: 5.33
NQLTLPDKLDPSDEMSWQHYLYSKLGK
>2674 AY231694 9EbB 8.81 mean exp pI: 8.81
YCLGYK
>2352 AE003589 CJRA 6.02 mean exp pI: 6.02
NPQMMPMGAGGGAPVPG
>6634 AY231998 lOV3 8.58 mean exp pI: 8.58
RSPCQNILDLCCHISNKR
>6228 AE017257 CTkC 3.82 mean exp pI: 3.82
LGWSHGNDEIISDEQAIEWFNLESIGRSP
>1947 S42989 RgmL 6.89 mean exp pI: 6.89
EVAAANSYR
>2104 Q8SX57 XNcp 4.27|519 AE003602 lrOX 4.27 mean exp pI: 4.27
EAEVQQIVGATLAK
>7238 Q24498 FQ5i 7.01 mean exp pI: 7.01
CCERNHEGKIDYR
>4733 AE003621 0HFw 9.39 mean exp pI: 9.39
YKSDESLAKQMSMSKYFDIKTNLNPVSPSHLSQTS
>3443 5.44 mean exp pI: 5.44
NLGIVSVTSTDTGSLYSK
>1050 Q8IQF8 RGXz 5.3|2305 AE003544 gEX1 5.3 mean exp pI: 5.3
VLEVATIPPVTNQIECHPYLTQK
>2457 Q9W0B8 uft8 7.07 mean exp pI: 7.07
KFSEAVEK
>4044 Q8T0L3 Uc06 4.08 mean exp pI: 4.08
LYWEDQYVNQIKQLLFNFPP
>6592 AY180917 F4L3 4.31 mean exp pI: 4.31
EMVSDLTSDAFLAALRR
>4929 5.84|5537 5.84 mean exp pI: 5.84
DLQMVNIGLR
>6266 Q9VC45 plCg 12.41 mean exp pI: 12.41
WWRRHW
>4754 AE003626 eltp 12.71 mean exp pI: 12.71
RRLNLRHILAKATPVQHKA
>3806 5.28 mean exp pI: 5.28
NVEHDTFVLIR
>3702 AE003488 x7Eo 4.29 mean exp pI: 4.29
DKPKSGEDQSKEQE
>7193 P82295 l7w4 10.1 mean exp pI: 10.1
KNNVQLHLPV
>4676 AE003615 BlkX 12.11 mean exp pI: 12.11
GIFFTLYGVQSARMTQQRRM
>2807 Q9VJW1 l4mq 9.59 mean exp pI: 9.59
QGMYGYLR
>5884 AE003813 z5gn 7.11 mean exp pI: 7.11
MQQQIDAEMGGSIKNLETQLSAKR
>3907 5.44 mean exp pI: 5.44
NGGVITTSYYDPR
>3471 AE003464 fqXB 10.18 mean exp pI: 10.18
RPPVKASYPKPISNWEGV
>340 4.29 mean exp pI: 4.29
ALQEAHQQTLDDLQAEEDKVNTLTK
>4900 AE003647 QbXl 10.55 mean exp pI: 10.55
GPGELPHGKTESPAKSKMPRQQQK
>5243 AE003707 xrqN 4.07 mean exp pI: 4.07
FIMEDRDGCEFSLVLGGYYRLLTGNV
>3323 AE003451 bAj9 9.85 mean exp pI: 9.85
HRHYHGQGHGHGHGNGHSS
>5140 AE003689 rC61 11.57 mean exp pI: 11.57
IKKRPLQMDKLGMLR
>1566 Q9V434 vqKA 7.77 mean exp pI: 7.77
GTMPHGGYGLGLER
>3924 Q24498 oSpT 6.7 mean exp pI: 6.7
NIGNDNAPWMTRIAAYTQQ
>6905 Q960X8 OcaS 7.18 mean exp pI: 7.18
IAEEQERQRQMQMAQKL
>3184 AE003432 OiCe 10.4 mean exp pI: 10.4
YVGHSVLHKMLPWHWR
>3801 5.28 mean exp pI: 5.28
NDANPATHAFVTSPEIVTALAIAGTLK
>1415 4.53 mean exp pI: 4.53
IAVEPVNPSELPK
>607 P12613 dI4O 3.59|2062 TCPA-DROME QI6s 3.59 mean exp pI: 3.59
GPNDFYCDEMER
>4219 P25455 tAo4 3.54|5270 Q9W3C0 vpbG 3.54|5764 Q9W3C0 TmzR 3.54|6158 P92177 fgOV 3.54 mean exp pI: 3.54
FDEDGYMELDMGEWLLKHDDEEEEEEK
>3323 5.17 mean exp pI: 5.17
NLHQSGFSLSGAQVDDNIPR
>1051 Q8MST5 JWbj 7.16|2669 AY118611 CdNq 7.16 mean exp pI: 7.16
LSSPTYGDLNHLVSVTMSGVTTCLR
>6572 AY119524 SapQ 12.41 mean exp pI: 12.41
RSQRPAVGMPGSWPLDFRR
>5271 5.5 mean exp pI: 5.5
TVALDGTLFQK
>603 4.21 mean exp pI: 4.21
ILASGANVVLTTGGIDDMCLK
>7493 P04412 XfPx 6.02 mean exp pI: 6.02
CHESCTHGCWGEGPKNCQ
>4673 5.84|5591 5.84 mean exp pI: 5.84
FLAVGLVDNTVR
>5125 Q9XZU1 srs9 10.1 mean exp pI: 10.1
QGSAQIQALGKLS
>771 Q9W358 Yssr 6.98 mean exp pI: 6.98
LLFLLTALEPAAR
>6602 P13060 8Yyj 6.33 mean exp pI: 6.33
DFQRSCLDDIRR
>5653 P46150 TuJF 3.82 mean exp pI: 3.82
QQEYEDRLKQMQEDME
>6203 P35500 6ZPa 9.53 mean exp pI: 9.53
FYGVYK
>1613 4.41 mean exp pI: 4.41
LLAQAQEAGEQENIDKFSK
>3106 AE002656 08cS 3.71 mean exp pI: 3.71
GDTDACNMLMLEK
>1030 4 mean exp pI: 4.0
VLQQQADEAEER
>269 Q95SI7 OJFZ 7.82|868 AE003737 Oeuk 7.82 mean exp pI: 7.82
FNNALVGPQDNVIAHAASSK
>6983 P07764 4MUH 10.09 mean exp pI: 10.09
QELRVWKP
>6526 AY069148 NaNo 7.1 mean exp pI: 7.1
IASSFREFQEFSK
>3930 5.44 mean exp pI: 5.44
NYIDTFWTNPQFK
>2974 A37103 dmpp 10.09 mean exp pI: 10.09
SLADASSPLSPTRHSRVAEK
>7113 NDKA-DROME OuQ7 4.82 mean exp pI: 4.82
IRGDFCIQVGRNIIHGSDAVESAEKEIALWFNEK
>1556 4.59 mean exp pI: 4.59
LAEKDEEIEQIKR
>414 4.25 mean exp pI: 4.25
EALENANTNTEVLK
>7155 P48605 lJh1 9.16 mean exp pI: 9.16
CCYVCMRQKR
>5727 Q24498 4tLX 4.45 mean exp pI: 4.45
TQGQGSYGASSDEEKR
>5606 AE003766 nzwL 3.27 mean exp pI: 3.27
DEDDDSTNMDIYLPIR
>7377 P27398 GfST 3.97 mean exp pI: 3.97
LWLQTCEMCEAKAEQQQQQ
>3580 5.5|3985 5.5|4151 5.5|4729 5.5|5680 5.5 mean exp pI: 5.5
CTGTPFEVSPNLKPMQQI
>5011 Q9VF53 zr3y 11.14 mean exp pI: 11.14
RVGYHAIQQR
>86 4.14 mean exp pI: 4.14
ETLPAEQDLTTK
>2292 AE003534 xQuB 3.97 mean exp pI: 3.97
PPRTSLTPLQPRSMMIPPPPPPLDQESDTDS
>2624 AE017258 dic6 5.95 mean exp pI: 5.95
GVSACATCDGAFFR
>2667 4.83 mean exp pI: 4.83
SLELENQSLHKVVEDLR
>770 Q9VAX7 v2iw 7.16 mean exp pI: 7.16
EIVHLQAGQCGNQIGSK
>7159 ORC1-DROME 34yz 10.8 mean exp pI: 10.8
RRRASMAASSSVEFID
>7575 UBCE 4bUS 8.97 mean exp pI: 8.97
PNVGANGEICVNVLKR
>352 AE003542 0Dpn 3.51 mean exp pI: 3.51
LASFIDPNASEDDVSK
>6829 DA-DROME buYW 3.37 mean exp pI: 3.37
RYCSSADEDDDA
>5546 5.84 mean exp pI: 5.84
DQVFPATK
>3734 AE003494 zFbx 8.75 mean exp pI: 8.75
VEFMYKGEVNVQYCQLSALLKTAESLKVK
>5532 AE003751 GZ7D 12.11 mean exp pI: 12.11
FSIFDPLRNGAARAIR
>3384 P12881 CbtH 5.28 mean exp pI: 5.28
FRNQYDSDVTVWSPQGRLHQVEY
>4487 AE003593 IuOy 11.73 mean exp pI: 11.73
WSSHKSRAATLAKAAAAQQQQHQK
>5216 AE003701 7t5t 5.12 mean exp pI: 5.12
QSPTHIRHLLPEVVPMQDLNYDY
>5242 5.5 mean exp pI: 5.5
TISLCCWDSR
>4480 5.5|5247 5.5 mean exp pI: 5.5
TLGVDLVALATR
>1368 Q8IN86 80tx 3.69 mean exp pI: 3.69
VASMDVELTVEER
>2169 Q8I8U7 RZ5R 8.88|2327 Q9W3K5 BGdp 8.88|2570 Q24498 O7Oa 8.88 mean exp pI: 8.88
CYAIAFEKR
>5545 AE003752 qMJH 4.16 mean exp pI: 4.16
ELILEPDLIKPLEHVV
>6489 ALF-DROME 9lsL 9.63 mean exp pI: 9.63
DRAQKVTETVLAAVYK
>4296 AE003571 c3gl 6.01 mean exp pI: 6.01
QQHNIMAGGGVTHPGDLTL
>5375 AE003731 FNm8 7.16 mean exp pI: 7.16
RGKFNNALLELQEQGVLEK
>3095 5.24 mean exp pI: 5.24
LHNEYLQSTQNGS
>6503 ARS2-DROME NFD2 11.49 mean exp pI: 11.49
VRPANGITAHK
>6788 CID-DROYA 95xK 10.1 mean exp pI: 10.1
SRLQTKGINSSTIMLCNIPESNRTIGISELNQR
>3585 P29993 Me1W 4.08 mean exp pI: 4.08
DVSLLQTSGSEK
>5211 5.5 mean exp pI: 5.5
LRVEHEQACQPTPER
>6638 Q8I8U7 PAvh 12.41 mean exp pI: 12.41
VRHITSPNTIVR
>3401 AE003458 F6in 10.08 mean exp pI: 10.08
RLVDDVLAKVTSMLPSMRDVRVTL
>3399 5.34 mean exp pI: 5.34
CLDLYLCPR
>3347 5.32 mean exp pI: 5.32
EDITQSAQHALR
>1259 4.49 mean exp pI: 4.49
EKLETELEAAR
>5747 AE003795 amEF 11.05 mean exp pI: 11.05
PAGTGPTPAARSSSSTTSTSGSAS
>3769 AE003500 WZ4j 7.95 mean exp pI: 7.95
LVSGAGDIKITKDGNVLLHEMQIQHPTASMIAR
>4089 P05661 pCWR 10.2|4280 P32870 bauZ 10.2|6041 O96838 lrhv 10.2 mean exp pI: 10.2
NQRYHHHHHHQQRQQQQQRYNHVQE
>7449 Q8MRL7 R2b7 11.05 mean exp pI: 11.05
PVIIHR
>5586 AE003762 SQ5T 6.79 mean exp pI: 6.79
SPDGSLGGLTLGR
>3952 AE003520 CGaS 9.63 mean exp pI: 9.63
NSHSNSSNSSAASATPTNGGKENGKY
>4174 5.21 mean exp pI: 5.21
AIQGVTVDPHFQDR
>5620 AE003768 2BiF 4.45 mean exp pI: 4.45
ERELLPWKSAFDNLQ
>2921 TBA4-DROME b6IR 4.46 mean exp pI: 4.46
RSIFVDLEPTVIDDVRNGCMR
>6021 AE003831 eoDz 10.8|6026 AE003831 OSQF 10.8 mean exp pI: 10.8
NVFIIGATNRPDIIDPAILRPGR
>3962 AE003523 ne0v 10.18 mean exp pI: 10.18
RKDVPLLVYK
>3870 Q9V558 I2WO 11.33 mean exp pI: 11.33
WHARRKMLTPTFHFNILNQFQE
>5720 AE003790 Egdf 6.81 mean exp pI: 6.81
SELAIYGTSAIMLAVAYAK
>2111 4.65 mean exp pI: 4.65
VSADLETIQMTASLAMHEK
>1005 4.56|1006 4.56|2004 4.56 mean exp pI: 4.56
VGEVIVTKDDTMLLK
>2203 4.79|2631 4.79 mean exp pI: 4.79
VGTFFSEVKPAGPTVEQQTEMAR
>3621 AE003477 xdIh 6.79 mean exp pI: 6.79
PFGTDVIQR
>4407 5.4 mean exp pI: 5.4
QGTNEYIQQLETHIK
>3418 5.34 mean exp pI: 5.34
CIDSGLWVPNAR
>1862 Q9NFX2 plcy 9.9 mean exp pI: 9.9
PKLQSIQKARCLLFLGDSVTTDHISPAGSIAR
>1197 4.37 mean exp pI: 4.37
ASQAEIDAFR
>5170 AE003693 x4Qp 3.01 mean exp pI: 3.01
LQEALGVSGDNA
>1046 Q9V429 eJrO 4.27|2086 THI2-DROME fw9A 4.27 mean exp pI: 4.27
VEEFAGANAK
>1985 SR64-DROME n8sg 10.09 mean exp pI: 10.09
ARNVLIGENNVAK
>2308 AE003547 Ek2z 10.11 mean exp pI: 10.11
MTAPGPRPLVLCGPSGSGKSTL
>2069 Q9XYQ9 lqIN 4.56 mean exp pI: 4.56
EQETRLENMQK
>6216 AE017257 JWTq 4.11 mean exp pI: 4.11
EISKRDKYDYVIINDDIDKSVE
>3954 Q24592 Qh66 4.65 mean exp pI: 4.65
KQQEYEDRLKQMQE
>3916 AE003514 pPZl 3.89 mean exp pI: 3.89
NFSTTQLPDPDGQK
>1806 Q24298 57NF 7.63|2846 PSD3-DROME pRSP 7.63 mean exp pI: 7.63
NYLHYALYDQADKLVK
>2852 4.79 mean exp pI: 4.79
RSPAVTPTTGTPTALVATAIESTESVEAK
>3603 5.19 mean exp pI: 5.19
SVDTQDNLPNPSVHIALR
>6632 AY231965 LpI0 7.73 mean exp pI: 7.73
TGLWQRNEAKATGGSVAVVPAYHGELPKE
>6625 Q24498 kRVw 9.53 mean exp pI: 9.53
GLVKEQFAWRHYYW
>3530 5.32|3997 5.32|4047 5.32|4285 5.32 mean exp pI: 5.32
LDTHPAMITVLEMGAAR
>1717 P02828 4ow2 5.22|3080 ACT1-DROME 2eFP 5.22 mean exp pI: 5.22
WDDMEKIWHHTFYNELR
>4745 5.6 mean exp pI: 5.6
NEFLLSPPK
>4201 5.3 mean exp pI: 5.3
LKDDADFCIIHYAGK
>3205 5.21 mean exp pI: 5.21
LAVHSGMDYAIMTGGDVAPMGR
>1069 AE003816 d1RZ 4.3 mean exp pI: 4.3
TLIVHLPESEDVDDDRKQQIK
>7239 RPB2-DROME t1yN 5.35 mean exp pI: 5.35
THVEMLKERDYNNYS
>5746 Q9V628 VrpF 9.89 mean exp pI: 9.89
EKISTK
>5274 AE003712 ApYU 6.76 mean exp pI: 6.76
GKPSADGGATGAAGNAT
>4131 AE003544 pTgm 11.49 mean exp pI: 11.49
SHLNMLRK
>709 Q8MKV4 i0s4 6.79|1124 AE003831 iinm 6.79 mean exp pI: 6.79
GITNLVVIGGDGSLTGANLFR
>4331 O02195 6aYO 11.33 mean exp pI: 11.33
VRSRHSDHFGK
>44 AB010109 tt52 7.79 mean exp pI: 7.79
ISHIIDRSTTKGFKPDQVD
>5355 AE003727 EyPH 10.3 mean exp pI: 10.3
KPNIYFKQKKGGGLSFNATC
>2782 5.32 mean exp pI: 5.32
HFCADVVSVLAMTMSNER
>4452 AE003590 ASdg 11.23 mean exp pI: 11.23
SLRECMSTVPRKRS
>2402 AE003621 S9zs 6.89 mean exp pI: 6.89
TIYETLGRAMVTAAV
>3779 P35820 cLbv 11.49 mean exp pI: 11.49
AGVQMSAPGNRTPIAK
>3141 O96433 LYtj 7.02 mean exp pI: 7.02
DKPKEDWK
>4552 AE003602 YYyB 7.89 mean exp pI: 7.89
HIKEQGGYASLPH
>123 AE003444 UCFd 4.54 mean exp pI: 4.54
AAGSLEETYYGEHTR
>5210 Q9W3K5 O2Ac 9.72 mean exp pI: 9.72
ALADHVREHGVNQFINLYHRLK
>5154 5.41 mean exp pI: 5.41
TIIKDGEEQQQTQHQK
>3228 P05661 7MuV 6.41 mean exp pI: 6.41
DYAVLVALCKPTSELSDTQRK
>4364 AE003581 7AR7 11.05 mean exp pI: 11.05
SNSVGSQGSGSNTPPGR
>2988 A56155 R2je 5.13 mean exp pI: 5.13
VLAHSLVGTPNYIAPEV
>4243 Q9NK54 ZXmZ 10.89 mean exp pI: 10.89
QTTSDVRGR
>7227 P02828 SbNH 4.56 mean exp pI: 4.56
NNIKLYVRRVFIMDNCEDLIPEYL
>5671 AE003777 3nWw 3.3 mean exp pI: 3.3
LTVGQLLGNIVTGEFFTYNG
>527 P12613 eM90 6.89|2061 TCPA-DROME cUlP 6.89 mean exp pI: 6.89
YFVEAGAMAVR
>6048 Q9VJB6 qzsr 4.07 mean exp pI: 4.07
MAEMKERQDMDV
>6134 AE003841 MntB 9.89 mean exp pI: 9.89
APTTPDLKQIFPNIDPSQLKR
>6207 AE017257 SkQe 7.28 mean exp pI: 7.28
VWNNIVLLKELNALRKERTEARLSGNLDLEER
>7024 JC7896 8gZX 11.51 mean exp pI: 11.51
NYSTAKLPTQTNRQRLIHK
>2354 Q9V469 StTK 4.36|1311 AY232135 5cwP 4.36 mean exp pI: 4.36
IIEELRDVLEEAGNVTPVHGK
>5167 5.44 mean exp pI: 5.44
FREAYECGTGCLLTAPHDR
>2197 AE003453 uB17 6.93 mean exp pI: 6.93
DISGLRAILDSR
>4520 AE003598 eclz 10.09 mean exp pI: 10.09
GSLAEKMMR
>3349 Q9VPM4 rOrC 4.43 mean exp pI: 4.43
RIEYLLQEVEKERE
>3169 Q9VF97 Fja0 3.69 mean exp pI: 3.69
LLQEEMEATLHDIQNM
>2074 P29617 SPrc 10.09|3086 P29617 0BqZ 10.09 mean exp pI: 10.09
RKEEQQQQIQRQQQHLQ
>3571 AE003473 aviY 3.83 mean exp pI: 3.83
DSLFIPETQAVLCER
>1371 4.68 mean exp pI: 4.68
GNQVVREDVSSAVSSSSEVQGSR
>252 4.03 mean exp pI: 4.03
VDATAESDLATR
>3695 Q9VCA5 NPmF 10.59 mean exp pI: 10.59
KLHQNICRK
>290 4.03 mean exp pI: 4.03
YSMDVSVDEVK
>5819 P37276 ppmF 2.79 mean exp pI: 2.79
ILDDDSVITTLETL
>2367 Q99323 KA0v 3.89 mean exp pI: 3.89
RLTMLLFSNIFDSLSNMD
>7074 LVA-DROME Pmot 10.09 mean exp pI: 10.09
ANLVSKELR
>6517 AY060474 Zfa3 9.15 mean exp pI: 9.15
QTQLSCIIRRMFESNLCFNK
>4867 Q9VDW6 XGpA 9.89 mean exp pI: 9.89
KLEDLNTRMK
>3891 P29844 fJna 8.83|5317 P29310 jzSt 8.83 mean exp pI: 8.83
KKYVCKLLFIFLLGHDIDFGHM
>4006 5.55 mean exp pI: 5.55
SDCQVLMMVGLPACGK
>499 4.37 mean exp pI: 4.37
FTEDTLLR
>5888 AE003814 FHEu 9.54 mean exp pI: 9.54
TCPGRIKVYPIQKPIGGCLVMTVNAVIY
>7422 T13669 6qID 9.89 mean exp pI: 9.89
QLSNNIGKGTSDQK
>6554 AY098450 QetJ 5.39 mean exp pI: 5.39
LKNLNTDHGFASGARAYIAQEVIDMGGEAISKS
>4781 Q9W4E2 YQxq 9.59 mean exp pI: 9.59
YHPHSHPHPHGGYMR
>4022 P37276 k1NU 10.39 mean exp pI: 10.39
KQVRVSPDMAIFITMNPGYAGR
>7112 NCPR-DROME oTwk 3.65 mean exp pI: 3.65
VAIYVDKRLEELGANRVFELGLGDDDANIEDDFI
>6307 Q9VM75 whPy 7.85 mean exp pI: 7.85
QLPWPHS
>2559 4.79 mean exp pI: 4.79
GASKEILAEVER
>5141 AE003690 RPxb 5.4 mean exp pI: 5.4
LIEPPEVKHERLFVVSVLGLLVNLV
>4107 5.55|4565 5.55|4877 5.55|5339 5.55 mean exp pI: 5.55
SSDNMFQIGK
>75 4.14 mean exp pI: 4.14
EGTDTSQGVPQLVSNINACQVVAEAVR
>5732 AE003791 leg1 6.89 mean exp pI: 6.89
FSPMEQTGQRYI
>1471 O16813 ATtF 5.22|1299 AY232038 GiWo 5.22 mean exp pI: 5.22
NPHSDTYIVFGEAK
>3984 AE003526 XReY 3.51 mean exp pI: 3.51
SLPRTADMSELSLNGGGGFSFGSASLAAEGQDESFAP
>5978 Q9VJB6 h3Fs 4.56 mean exp pI: 4.56
EDNRDLFTYQQLKLMCCEMMK
>1089 4.14 mean exp pI: 4.14
YVWGAQEGGTFANITPTEIDVLVGK
>4315 Q24208 A1px 10.1 mean exp pI: 10.1
IPISAQLK
>2447 Q9W448 zdV1 7.16 mean exp pI: 7.16
TMQEFLGCNHIR
>2148 A56721 mUKr 10.6 mean exp pI: 10.6
IGVGSGVQATVVASTSSSSSSAKQLK
>3216 5.15 mean exp pI: 5.15
CIVHSPTNPGFMTCSDDFR
>5955 AE003821 sOEH 3.83 mean exp pI: 3.83
CLNVCTALLPLVDEEIFSR
>4334 Q9VK69 L7hO 10.82 mean exp pI: 10.82
KSKPTDVRLSNIQAAKAVSDAIR
>5131 AE003688 1WLm 7.08 mean exp pI: 7.08
AIPEKSKGLENDK
>5069 P98081 i7zm 11.05 mean exp pI: 11.05
LQQQQHQR
>6807 Q95028 y6aF 7.8 mean exp pI: 7.8
AIKDSLLAQVAEVLPSSGHK
>6651 Q8I8U7 p3dy 8.9 mean exp pI: 8.9
CTTNNASYIDRILVQFIR
>3057 Q9W3C0 SX71 3.9|4308 Q9W3C0 WWKp 3.9|4760 P05661 GQRf 3.9|4939 Q9W3C0 2gam 3.9|5220 P25455 QJGP 3.9 mean exp pI: 3.9
MELDMGEWLLKHDDEEEEEEKK
>3992 AE003527 Cq3U 7.95 mean exp pI: 7.95
PTDKTPATMLSLLHGKSVEPHL
>1668 Q9I7S8 vCMq 8.88|1775 Q9I7S8 5Z49 8.88|235 AE003490 h5PV 8.88 mean exp pI: 8.88
SNGLGPVVSGSTNYPVINCPPVK
>6136 Q9VC45 6M00 12.11 mean exp pI: 12.11
LRRLGYVLQHR
>6484 P29617 VXJc 3.01 mean exp pI: 3.01
IEDM
>3067 AC004783 7W3u 8.9 mean exp pI: 8.9
FRYMC
>4939 AE003653 f26g 7.97 mean exp pI: 7.97
RDSPTMSLHEHNILK
>6425 Q9VJE5 71mE 10.05 mean exp pI: 10.05
KNQEYIAKHFGLMQKQI
>2203 AE003459 L1RM 6.95 mean exp pI: 6.95
TSTVTPTTNTVTPGEAAKPGLSIF
>3731 5.26 mean exp pI: 5.26
CQSAEPQVVTGSHDTTIR
>1938 4.53 mean exp pI: 4.53
TMTELEIAVNQR
>4812 5.32 mean exp pI: 5.32
IMTVNYNTHGDLSEGAR
>442 AE003576 dIub 5.21 mean exp pI: 5.21
CRDPCPGVCGSNAECYVINHTPMCTCLA
>3159 P25823 bFVN 4.07 mean exp pI: 4.07
EWDQTDLAEVRR
>53 AB035419 R4g0 3.71 mean exp pI: 3.71
DIPMPEDLK
>4780 AE003628 nY7m 6.95 mean exp pI: 6.95
LLVLMELFSK
>1241 4.53 mean exp pI: 4.53
EACGIITELIR
>2696 BT003646 rh2g 6.02 mean exp pI: 6.02
TPMAPMAPMAPMAPMAPMAPMT
>1007 4.4 mean exp pI: 4.4
VGEVTYVEHLMDGEGK
>2721 4.87 mean exp pI: 4.87
LTGVEKDKCEVELGK
>7182 P91645 dgLM 3.1 mean exp pI: 3.1
NIWNIMDFFVVVTGFMTQY
>7149 P17210 lN3A 6.87 mean exp pI: 6.87
INQQSQYAEQLK
>1173 4.68 mean exp pI: 4.68
ANDYFKDKDYENAIK
>5702 5.6 mean exp pI: 5.6
NFLFWNEYR
>4814 5.32|5042 5.32 mean exp pI: 5.32
LSQACMNGHDFYEGVR
>378 AE003548 ihi9 6.22 mean exp pI: 6.22
AEAQNLARRLCDAPANCMTPTI
>3935 AE003517 unlP 7.14 mean exp pI: 7.14
AGTTNRAPKVIAAPQEVEAFADR
>5047 Q9V5N8 xqk7 9.85 mean exp pI: 9.85
AARPSNFLASGYDTTTR
>3174 5.52|3377 5.52|3876 5.52 mean exp pI: 5.52
QAILGNQLPQFSTV
>2510 O96433 LYcY 4.27 mean exp pI: 4.27
MQKALETQE
>4818 AE003633 ukej 3.1 mean exp pI: 3.1
NSTVQDSSPQVPQNGMVTYG
>3558 AE003472 pmw2 4.31 mean exp pI: 4.31
DVSAQYQGALLLGDVKERV
>1343 Q9W0E4 uCEw 9.85|172 AE003471 iktl 9.85 mean exp pI: 9.85
YQGGFLLSR
>6237 AE017258 S9NL 6.95 mean exp pI: 6.95
MGGWLMLLTALQFPEK
>4922 5.83|5487 5.83 mean exp pI: 5.83
QGFADLPICMAK
>3194 Q9Y105 neSy 12.41 mean exp pI: 12.41
LFTLTALRR
>4009 AE003529 xCqS 11.47 mean exp pI: 11.47
ERTMLEPRRKSKK
>6816 P05031 O4WZ 5.39 mean exp pI: 5.39
YFCIHIKIDMEAPEFKDFAK
>6843 DIF-DROME fuqh 6.43 mean exp pI: 6.43
YKCEGRTAGSIPGMNSSSETG
>6758 Q9VEB1 bK7E 10.58 mean exp pI: 10.58
PRKPGMTRDDLFNVNAGIIK
>5581 Q9XZU1 5i80 4.56 mean exp pI: 4.56
YDFPKKWPQLIDEMVER
>6420 AJ606680 lYAO 10.39 mean exp pI: 10.39
WLGRVDWKQFQYRL
>5691 Q99323 oJlw 9.72 mean exp pI: 9.72
IHYPK
>7300 Q94887 Tj3l 4.71 mean exp pI: 4.71
LQQFFNHIMFVMEQEEYKKEGI
>6508 Q24498 XZ0Q 4.08 mean exp pI: 4.08
LQEDWNLLVR
>4401 5.4 mean exp pI: 5.4
LSHETVTIELK
>5440 Q9VYQ5 Smfr 4.45 mean exp pI: 4.45
KTPEDLNLYESMR
>3638 5.21 mean exp pI: 5.21
LLGSLDIDHNQYK
>7140 NU6M-DROME QMap 6.76 mean exp pI: 6.76
LTLFSSLILIFMLILSFIMDKTSSSLFLMN
>5160 AE003692 xvHz 4.18 mean exp pI: 4.18
LGRVCLDVAITFMIYDSFMDLFNKV
>5091 AE003681 ERPt 10.4 mean exp pI: 10.4
KNVMLQHSVYVR
>282 AE003515 LQuR 3.97 mean exp pI: 3.97
EIQFYLTPAEEAPSGTFSR
>1237 AY052138 kjEl 8.29 mean exp pI: 8.29
ANPQGQVVYWSACQSSRFNTSPSPVCGING
>6963 Q9XZU1 n0F5 4.45 mean exp pI: 4.45
ALWEEIKFVLDR
>4403 P17133 Z7jc 3.13 mean exp pI: 3.13
LEMSFLLNE
>4386 AE003583 6xvO 9.89 mean exp pI: 9.89
MLLKGILLLVSIAQIAADFK
>5090 Q8INP8 WOAI 10.59 mean exp pI: 10.59
IQSILQREKGIK
>1974 4.37 mean exp pI: 4.37
VADISLAEWGR
>6272 AE017259 kxnP 11 mean exp pI: 11.0
VKWREMVLYMSSRGINKFVEIGPNKVLSNLVKR
>7012 IMA-DROME XXHm 11.4 mean exp pI: 11.4
QDSRMRRHEVTIELRKSKK
>4037 AE003533 9sy6 4.56 mean exp pI: 4.56
DPTKRAVYEALIEDK
>6099 Q94887 LH3c 4.56 mean exp pI: 4.56
LKKDIEDLELNVQK
>3537 AE003471 24U6 5.35 mean exp pI: 5.35
LYKEILKEHPNYIDC
>813 AE003698 10xF 4.43 mean exp pI: 4.43
VTEETFLNAVACLHPAPTDK
>2166 AE003421 0bAD 7.74 mean exp pI: 7.74
TPTQTPSQAQTPTSIPMADHQDLAIYPKR
>5509 Q00174 f4OM 10.09 mean exp pI: 10.09
KHQLQLQESR
>3694 AE003487 GNtC 10.09 mean exp pI: 10.09
GPGAFIDVVTQAVGRQPITLGK
>3048 P35500 jicb 6.76 mean exp pI: 6.76
KMSQIVDIM
>4833 AE003637 bn5Z 4.17 mean exp pI: 4.17
KESTVGEIVNLMAVDAQRFMELTTYLNMIWS
>2194 4.78|2528 4.78 mean exp pI: 4.78
TMAAPYAEEYKEQLVK
>3633 AE003479 JuVt 7.16 mean exp pI: 7.16
VIELGTIPLPKSSNPKRIEENFNVFDFK
>163 Q9GPG3 jSPL 10.1|179 AE003471 j54A 10.1 mean exp pI: 10.1
VALSNMPVIK
>3221 Q9W3C0 f0ey 3.9|3437 P05661 Pd7w 3.9|5335 Q02748 Ly8H 3.9|6088 Q9W3C0 hEe1 3.9|6100 P28668 sTmw 3.9|6979 Q9W3C0 60N0 3.9 mean exp pI: 3.9
YMELDMGEWLLKHDDEEEEEEKK
>2503 Q8INH5 6Zy8 7.85|817 AE003699 EmQ9 7.85 mean exp pI: 7.85
LHLRPDLER
>4053 AE003536 35Cs 6.76 mean exp pI: 6.76
FMPAPDGAMTIK
>2522 Q95R67 42q3 4.31 mean exp pI: 4.31
IDNFKEAICDALR
>4737 AE003621 2m52 7.77 mean exp pI: 7.77
LADHARTITIALADGGTPDNTGRGYVLR
>495 AE003593 AkBF 9.72 mean exp pI: 9.72
LAKIVLPPAY
>4564 P05661 z6lx 10.09 mean exp pI: 10.09
REKSQREQQNQI
>6875 EFGM-DROME nKAe 10.69 mean exp pI: 10.69
GYREMAEKGMLSGHKLSGIRFRL
>1094 4.37|1170 4.37|1171 4.37|1179 4.37|2110 4.37|2126 4.37|2778 4.37|2787 4.37|3020 4.37|3022 4.37|4779 4.37 mean exp pI: 4.37
AMGIMNSFVNDIFER
>5318 Q9W252 YeTm 4.17 mean exp pI: 4.17
KDIQTALEEEQR
>3011 P22293 cKCs 10.1 mean exp pI: 10.1
GIILGIK
>3816 AE003504 8Ocz 6.14 mean exp pI: 6.14
EFQCPYCR
>4854 AE003639 Yb1G 10.09 mean exp pI: 10.09
NIPETKPPR
>4713 Q9VLZ7 WpTH 3.88 mean exp pI: 3.88
DGTYKPLIMGDDDIGGK
>5044 P26675 AZ5t 5.72 mean exp pI: 5.72
HWVDHHFYDF
>5497 5.83 mean exp pI: 5.83
YFDQFWSAAK
>3530 Q9NK79 u7xR 6.21 mean exp pI: 6.21
CVAEILKDKIVC
>202 Q27268 3jhz 7.16|1539 HE47-DROME yIoq 7.16 mean exp pI: 7.16
CVALSQLLTEQNFPAIGIHR
>2545 4.79 mean exp pI: 4.79
ARPLECPGAELENVK
>831 4.14 mean exp pI: 4.14
NNLLQAELDELR
>3441 AE003462 9xem 3.77 mean exp pI: 3.77
DDKNSENATDANQVAHMYQSQDQV
>5528 AE003751 4utd 6.95 mean exp pI: 6.95
PPPAQPAAPPAPLNILESK
>4406 Q9VP61 tqQ9 3.63 mean exp pI: 3.63
DYWWHEEMEDKEPACYPEWMDA
>2200 4.79 mean exp pI: 4.79
LKSNEELQEMQSSIAK
>1893 Q9V469 cVZK 4.08|893 AE003744 HWF1 4.08 mean exp pI: 4.08
AISFTDIAQETK
>6090 P40657 UWi0 6.02 mean exp pI: 6.02
QQQPQQLQQPQQLQQP
>6947 G6PI-DROME erWf 10.18 mean exp pI: 10.18
SGKPVKYSTGP
>2989 A56687 8I0n 12.41 mean exp pI: 12.41
RLVRIGVLKSPHEARLRAG
>2347 4.68 mean exp pI: 4.68
LIEYDPERR
>3423 Q24498 7CUM 8.9|1392 COPB-DROME jVbH 8.9 mean exp pI: 8.9
CIYNLLNSSSNAVR
>887 4.43|888 4.43 mean exp pI: 4.43
RFDDGVVQSDMK
>3458 P45437 peFv 3.1 mean exp pI: 3.1
LQQDIQSTGAQGSQQGLQ
>6231 Q24592 7xqd 11.05 mean exp pI: 11.05
LRPSS
>366 Q24325 bgx3 7.77|1969 SEP1-DROME HH8h 7.77 mean exp pI: 7.77
GFSSIETPGYVGFANLPNQVHR
>5979 AE003823 CXp6 3.1 mean exp pI: 3.1
DNPNLLFNMSGF
>3254 Q9VUV9 yngc 3.71 mean exp pI: 3.71
NEDGTINAQDFK
>237 Q9VWD9 T3dR 5.22|273 AE003512 ttZ5 5.22 mean exp pI: 5.22
NPEISHMLNNPDLLR
>5100 AE003683 cwND 13.01 mean exp pI: 13.01
RTFPPHRRIPRFWTANHGHRHVLPPQSLA
>3260 AE003444 vthQ 11.83 mean exp pI: 11.83
ASRNIEKDVRLMRMCLGIWRR
>7023 JC7896 RJ7L 10.18 mean exp pI: 10.18
GTYMSTFRTISSSEKMFQGSK
>5221 AE003701 9qMp 4.54 mean exp pI: 4.54
HVGFLINERFINIPAQISVPLLQSLQQEIE
>4343 AE003579 e2hJ 9.76 mean exp pI: 9.76
PFMLQEADKKLRSEINVMIQKTLG
>6446 P28166 SVBX 3.98|7469 P07764 B4T9 3.98 mean exp pI: 3.98
EEEREEQQKQQQHDEE
>3145 5.4 mean exp pI: 5.4
HPEELSLLR
>2023 4.53 mean exp pI: 4.53
VLALQGEFAEAIK
>5479 AE003746 i83V 10.1 mean exp pI: 10.1
SIWPMATPTPAPSSGVSSTK
>3623 AE003477 3D6H 4.07 mean exp pI: 4.07
TEMMQDSPIINIMQVQHMP
>7318 Q9W252 FbTI 10.4 mean exp pI: 10.4
WSPPIRLTPVNYK
>1892 4.53 mean exp pI: 4.53
TAVEPALEGSPTAGSLK
>7024 P28166 XdNi 4.43 mean exp pI: 4.43
QREEEREEQQK
>248 P05661 iQ5f 7.16|1613 IF36-DROME HXps 7.16 mean exp pI: 7.16
HLTFPLLEFLCGK
>6567 AY118541 UIPc 9.89 mean exp pI: 9.89
LQRNSLAESNAGTKEKISPQFSI
>3723 AE003492 n3eA 10.6 mean exp pI: 10.6
ALATGNGSASASASGINLNGKAK
>6664 BLM-DROME WYcc 3.61 mean exp pI: 3.61
GMDDDEDDLEGLLAEIEDEHQKMQGR
>4615 Q9W252 ufX8 10.89 mean exp pI: 10.89
VRNDNSSR
>5937 P22769 6wRC 2.79 mean exp pI: 2.79
DEFDPMQDQQLA
>5097 P29844 WvFv 4.54 mean exp pI: 4.54
EEVQGYAAKTVFEALQAPACH
>3786 AE003500 G9e0 3.96 mean exp pI: 3.96
TIIMSEITEVMEGHGMS
>2405 AE003622 NA98 7.73 mean exp pI: 7.73
HLFNDGGGVGEALNETQYGKGLIARGKL
>7343 STC-DROME QQtn 8.48 mean exp pI: 8.48
PAHPHQCGSKCHLGQCPPCPKQTGVKC
>4124 AE003543 zA9N 5.87 mean exp pI: 5.87
YYGGTNG
>7400 T13288 ooUa 11.49 mean exp pI: 11.49
RHFLK
>5625 5.84 mean exp pI: 5.84
ITAPDMSSVAGAANVAIK
>6795 CLOC-DROME XDj3 9.89 mean exp pI: 9.89
MDKSTVLK
>5995 Q24560 vBnR 12.42 mean exp pI: 12.42
LTVAAIFRGRMSMK
>3087 ADD-DROME DQ3H 11.06 mean exp pI: 11.06
KDGKKKHKKGKKSK
>410 4.23 mean exp pI: 4.23
EAFSLFDKDGDGTITTK
>7147 Q9W3K5 y1sU 6.99 mean exp pI: 6.99
IIKMLDEWIK
>1107 4.53 mean exp pI: 4.53
AAVPSGASTGIYEALELR
>4649 Q8I8U7 dYzW 4.45 mean exp pI: 4.45
AWAMWGDYMEQIFLKER
>6218 Q8SX83 1Zxz 4.94 mean exp pI: 4.94
TDQAAVQMHFV
>909 P82295 amGS 9.63|1157 Q01604 fELk 9.63|2041 P91645 8DTt 9.63|1792 PGK-DROME NYIV 9.63|1793 PGK-DROME l6Gf 9.63 mean exp pI: 9.63
YFSQALDKPPNPFLAILGGAK
>5828 AE003806 D1oU 3.89 mean exp pI: 3.89
GDNTLALLSGILAVGVGDTAASVVGSK
>4297 AE003571 cIHN 2.82 mean exp pI: 2.82
YFDDGGGAGAGDV
>3687 Q24472 Ns6H 10.4 mean exp pI: 10.4
TFRQIMSSFFQASTIYGNK
>3784 5.32 mean exp pI: 5.32
IGAEHVQIFTDIK
>156 AE003464 BTOo 8.3 mean exp pI: 8.3
EAGLTPSWRCCSMGNTVLR
>6245 P28668 5Qiz 3.76 mean exp pI: 3.76
FDEDGYMELDMGEWLLKH
>3205 O15943 NEzR 9.85 mean exp pI: 9.85
FHTFYLQQRP
>551 P13395 InMz 6.01|2889 SPCA-DROME sAoy 6.01 mean exp pI: 6.01
LCSIHADHSDQIR
>7612 Y484-DROME Kmvj 7.01 mean exp pI: 7.01
GPNECTMCDRKFVHAS
>3109 AE003409 vYkt 10.19 mean exp pI: 10.19
FYQVKDSLSTGKTVILQKTSAGKIKND
>900 4.37 mean exp pI: 4.37
SLADSSFGTFFSETGAGK
>7038 K2C8 ihbP 2.93 mean exp pI: 2.93
TTGGYAGGLSSAYGDLTD
>1068 4.37|2082 4.37 mean exp pI: 4.37
YALYDATYETK
>5506 AE003749 BQxq 10.55 mean exp pI: 10.55
PNVENMQTRAKRKADHSPIKNDK
>2218 O62621 gb2S 9.53|1395 COPP-DROME 1Fe6 9.53 mean exp pI: 9.53
TMYLLGYVPK
>5309 P29617 ZkB1 7.75 mean exp pI: 7.75
KERQEYLHLREV
>5426 AE003738 W1iP 6.02 mean exp pI: 6.02
SVLAPMA
>3181 AE003432 ZRDT 6.93 mean exp pI: 6.93
ERERECRLCAVTFFAKLHPGDVCGSNGLPLTP
>6298 Q8IPR9 DtjO 3.82 mean exp pI: 3.82
ECELSFDQEFEVDMIVRRNN
>6164 Q9VSI6 MbAv 7.1 mean exp pI: 7.1
ERMSAVSEMAQK
>1498 4.53 mean exp pI: 4.53
ITSGLFEPELYK
>6984 HMUX-DROME 0Dwh 6.02 mean exp pI: 6.02
AAAAAAAAAAVQGG
>1643 Q9VZX9 fmUy 9.47|1963 SAH2-DROME pdKX 9.47 mean exp pI: 9.47
YKSDVYLLPK
>495 4.37 mean exp pI: 4.37
FQEDLLNISR
>4449 AE003590 fjXN 3.89 mean exp pI: 3.89
MLSILNTTDVNQLANLDINK
>293 Q9V313 YXhQ 6.09|479 Q9V313 H2ra 6.09|991 Q9V313 sixR 6.09|2612 AE003839 8IGG 6.09|6101 AE003839 hZfM 6.09|6102 AE003839 RXIO 6.09 mean exp pI: 6.09
IGGTPIIGGQYVVSCDLIPQLPVIK
>4864 AE003640 SuwX 9.89 mean exp pI: 9.89
ERPLLIIAKNFGSDLLKILVLNNLQ
>3043 5.4|3146 5.4 mean exp pI: 5.4
HPVSLEQYLMEGSYNK
>6895 EZ-DROME r0Ax 9.89 mean exp pI: 9.89
GLHKHLLMAPSDIAGWGIFLK
>5215 Q99323 Qx8Z 9.84 mean exp pI: 9.84
QGFPNRIPFQEFRQRYEL
>4930 5.84|5541 5.84 mean exp pI: 5.84
DMVGIAQTGSGK
>4040 P07764 FSqB 4.43|6103 P28166 s1x5 4.43 mean exp pI: 4.43
QQREEEREEQQK
>2646 AL844507 y0th 4.08 mean exp pI: 4.08
QQILYDEFINNKNVQNTLNTGNYIGLMNI
>5216 P15357 QmNj 11.05 mean exp pI: 11.05
HQHQLHHHHHQQHHHNHHR
>5314 Q9VTP4 mZ53 10.33 mean exp pI: 10.33
FQMKKVLCLSVAVGHVGMK
>6817 P98159 xVWF 7.76 mean exp pI: 7.76
QHYAADDVAQRR
>4215 Q9VJE5 eMfO 9.89 mean exp pI: 9.89
KQAQQSEQK
>5686 AE003779 5VrQ 9.89 mean exp pI: 9.89
TNSLDQMEITAKKVTR
>3838 AE003506 ijZa 3.89 mean exp pI: 3.89
LFNVFSLDLDAFAQSLGLAVTPRV
>5607 AE003766 5PzP 3.7 mean exp pI: 3.7
ATSQDDKLIDVDADVGGLPK
>99 P54399 tXIV 3.71|1778 PDI-DROME 5EKt 3.71 mean exp pI: 3.71
DLTSVADAEQFLK
>6705 P26675 zUSZ 9.29 mean exp pI: 9.29
YYLPKLLLVPICHAFVYFDYIKHLK
>4822 AE003635 L7nT 12.41 mean exp pI: 12.41
LLLIGVASRIFR
>4242 AE003561 XsQu 9.56 mean exp pI: 9.56
MFPDKIYKSVQPKGE
>5611 5.84 mean exp pI: 5.84
FSQAFNAQNDAAVLK
>1601 4.37 mean exp pI: 4.37
LIDFLEVGK
>7430 T13694 0zla 7.02 mean exp pI: 7.02
ITTMYLLLNGLDVMVTSQADLLKDPRFQRVFETK
>3750 Q9VDW6 JFEO 10.09 mean exp pI: 10.09
LSALGERWSHVVKWSDLR
>4555 AE003602 TyEU 9.89 mean exp pI: 9.89
VKNLSGDMMK
>5133 Q9VA38 nvWA 10.1 mean exp pI: 10.1
WTHNSK
>756 4.18 mean exp pI: 4.18
LQDRESALQNADEEGQASAK
>2401 Q9VP63 alDN 3.89 mean exp pI: 3.89
VLTQFNPLPRDD
>2253 Q94887 voPl 6.68 mean exp pI: 6.68
TATYQTLQATNTDK
>574 AE003619 MCre 10.18 mean exp pI: 10.18
IKYSLKQTILGVEAFNSQMNGNGTPR
>6788 Q9VC45 FNB3 10.59 mean exp pI: 10.59
SKWSMLEQRK
>6891 EXU1-DROPS zILc 12.71 mean exp pI: 12.71
RRIRANGAASSKN
>1602 4.65 mean exp pI: 4.65
LIDWGLAEFYHPNQEYNVR
>219 3.93 mean exp pI: 3.93
SGDYWVDPNLGSAADAIK
>2692 Q09103 31gf 6.9 mean exp pI: 6.9
DLTQGGPKMGLDMFR
>3283 5.18 mean exp pI: 5.18
TLGFFIDGTFSHPADR
>547 Q9VGG5 k48w 6.79|952 P36179 pbx3 6.79|1339 P05661 ooWl 6.79|17 2AAA-DROME WOQ3 6.79|18 2AAA-DROME k2OV 6.79|19 2AAA-DROME Fzvw 6.79 mean exp pI: 6.79
LLLPTVLLLAADPVANVR
>4957 AE003659 CrDC 10.1 mean exp pI: 10.1
TMGVGMTGLVPGPNMQK
>2374 P26675 Bfqf 10.1 mean exp pI: 10.1
NGSVIK
>4226 5.3 mean exp pI: 5.3
SVDQHANEIWTSFK
>6257 AE017258 ZPPp 4.31 mean exp pI: 4.31
AKIIDDEIK
>3592 5.18 mean exp pI: 5.18
TLIGYQSHDDTSSK
>6639 AY232112 OcuB 10.98 mean exp pI: 10.98
QQVLQTNVMGVVYCTRRAFESMRQR
>2314 Q9VJ31 v1Wb 8.97|4968 AE003661 yd53 8.97 mean exp pI: 8.97
LLGIGLNCVNPLFVTPLLSSLTK
>2393 Q9VPM4 Sc4M 11.26 mean exp pI: 11.26
KLLIKQKKLFQFKKDRFNK
>1532 Q9Y125 YqWW 7.17|2540 AE003775 AzGS 7.17 mean exp pI: 7.17
HLTTDAVCHVSGVCASR
>740 4.37|1625 4.37 mean exp pI: 4.37
LLGADGETVIK
>444 4.23 mean exp pI: 4.23
ELYVSDKQGSDADGDGSEQKPFK
>269 3.92 mean exp pI: 3.92
VTASPDTSGETTPVPGDGVER
>2558 Q9VYW4 yrwK 10.85 mean exp pI: 10.85
SSNQSKQQTAGKK
>4426 5.43|5161 5.43 mean exp pI: 5.43
FTGIKHEWQVNGMDDIKDR
>2531 Q9XZ07 7PLc 10.82 mean exp pI: 10.82
KRGQPAWQAPEAVDRPKLK
>5885 AE003813 DjiM 3.1 mean exp pI: 3.1
DGIGAAMQLASMA
>1445 4.37 mean exp pI: 4.37
IIVDELR
>5751 AE003796 MHRk 6.9 mean exp pI: 6.9
MTLDNGADAPKAVVLR
>3639 P35820 Uesp 10.6 mean exp pI: 10.6
AQKNQQQVK
>5372 P13060 epby 7.73 mean exp pI: 7.73
LHGWAFTLKQFSEMYSEK
>1992 5.97 mean exp pI: 5.97
VESSAVAVTGGSGGAVR
>3211 P05661 AqOv 11.49 mean exp pI: 11.49
KRTT
>6105 Q00174 i1jw 7.82 mean exp pI: 7.82
QQLDVKEADLHRQRQV
>6969 P40657 Pp8c 11.05 mean exp pI: 11.05
QQQQRQQQPQQLQQPQQLQQPQQLQQP
>4413 P08736 gfKu 9.72 mean exp pI: 9.72
TSLFILTEDNPIRKYTR
>7123 NLFA-DROME fCrh 4.07 mean exp pI: 4.07
HSDLGMLPLEC
>5865 AE003809 SpQ9 11.47 mean exp pI: 11.47
WFASVNALSAPIGGLLSGFLLDRIGRKK
>727 4.25 mean exp pI: 4.25
LIEGLGEEVIVAAACGR
>1306 4.53 mean exp pI: 4.53
FLGYANEVGEAFR
>7073 LVA-DROME nnko 4.07 mean exp pI: 4.07
LAASAPPPISPPPTIEDLQRNVSDLEK
>1039 Q961R8 tT5c 8.97|2286 AE003532 VpmK 8.97 mean exp pI: 8.97
IQQFLLAIGIKPECLR
>4121 AE003543 fBAZ 9.72 mean exp pI: 9.72
YDPRNPLNK
>7047 KL61-DROME OyXF 5.29 mean exp pI: 5.29
HKAMLDSMQEKFATIIDSSLQSVEEHAK
>4051 Q9VDW3 mtUx 4.7 mean exp pI: 4.7
MQILEDHNRQLEAQLQRLRQLLDEP
>1637 P32870 6k5C 10.09|1535 H4-DROME Z2yU 10.09 mean exp pI: 10.09
DNIQGITKPAIR
>3348 AE003453 aeuK 10.17 mean exp pI: 10.17
AQLEESNNERRAYKRKM
>6138 P24785 a4vC 12.41 mean exp pI: 12.41
MRLQNILMQLR
>2655 P07764 2xQM 3.8 mean exp pI: 3.8
EVENLIMENNELLATKNALN
>2222 4.87|2699 4.87 mean exp pI: 4.87
HSAIYPTQEELEGVQNMVSHTER
>58 O97477 27AV 3.6|1635 INO1-DROME K9Bb 3.6 mean exp pI: 3.6
PSIYDPDFIAANQSDR
>570 AE003615 8dYk 10.09 mean exp pI: 10.09
NSSNNGSLIRKSLSLDHSIQRDQNI
>5128 Q23972 9gSn 6.76 mean exp pI: 6.76
WSLDSK
>6316 P29617 QEx7 4.07 mean exp pI: 4.07
DQQLRFWYWEAYEDPVK
>6024 AE003831 GB5J 9.85 mean exp pI: 9.85
FGMQPSRGVLFYGPPG
>7507 Q09332 7Qls 9.89 mean exp pI: 9.89
PTEDVSTWLKKIR
>628 AE003631 5G6C 4.6 mean exp pI: 4.6
EISRLEVMRNTIAELHKTNSDREVELE
>2463 AE003691 Qmt8 9.02 mean exp pI: 9.02
QISLCINMLHRM
>2917 4.95 mean exp pI: 4.95
FEKATNSEKEIELTAALPSQR
>7220 PUR4-DROME dsq7 7.82 mean exp pI: 7.82
DPDVALLHNKSQR
>710 4.14 mean exp pI: 4.14
LFIGGLSFETTDESLR
>6427 Q24560 Xq3D 12.11 mean exp pI: 12.11
RISEQFTAMFRR
>3228 5.22 mean exp pI: 5.22
PADMTMLADHTAR
>1819 Q9Y132 UYMY 6.79 mean exp pI: 6.79
QTPSSDVQRSQ
>5447 AE003741 UOtN 9.51 mean exp pI: 9.51
GAQDMKSVGCQYMAAVRALKASGYQ
>1981 Q9XZ61 gTiU 7.82|386 AE003552 x8dd 7.82 mean exp pI: 7.82
NLEPIHGLIFLFK
>1709 4.53|1758 4.53 mean exp pI: 4.53
MQAELESLQGTVTK
>409 Q9W0A8 UIGg 7.82|1320 AY232233 s6lk 7.82 mean exp pI: 7.82
KIEDNNTLVFLTHLR
>6603 AY226549 1oVW 6.85 mean exp pI: 6.85
YLNIRVIWLLILLTTSIGAIVVYVDLNELYQTVR
>5330 5.55 mean exp pI: 5.55
SPDSSQVFCVCNQGYK
>7098 Q9VYQ5 EeK6 12.11 mean exp pI: 12.11
RWWGANARQFDPQR
>3947 AE003519 StKm 9.88 mean exp pI: 9.88
ELELQLANSKVLRNDKIIR
>3759 AE003499 8HjQ 6.98 mean exp pI: 6.98
NPMEPGNPNGQINSMSQINPMGQINR
>5183 5.45 mean exp pI: 5.45
KNHDNEVMELR
>26 A36A-DROME 7OgV 7.75 mean exp pI: 7.75
EAELIISYHPPIFKPLTR
>337 4.21|339 4.21 mean exp pI: 4.21
ALMLQGVDLLADAVAVTMGPK
>932 Q27415 6leP 6.95|1762 NLP-DROME LKiB 6.95 mean exp pI: 6.95
QILLGAEAK
>4354 AE003580 2uJp 6.95 mean exp pI: 6.95
SLASASSGSGSLESK
>5857 Q9VC45 k1Gw 12.42 mean exp pI: 12.42
IRLSSLSIQRKW
>4960 P55824 UQjg 3.69|7020 P29617 fgfD 3.69 mean exp pI: 3.69
FWYWEAYEDPVKMPGEVFLFG
>4171 4.53 mean exp pI: 4.53
EAAQQMISLLENK
>3750 AE003498 yhHP 10.59 mean exp pI: 10.59
PPQKQDSTTKR
>448 4.25 mean exp pI: 4.25
EMETSEIHDTTMETR
>6386 P91621 e5GO 6.01 mean exp pI: 6.01
DAHSHDMHQHNVINN
>16 Q9VJ39 DtJv 4.45|688 AE003660 cEGo 4.45 mean exp pI: 4.45
RLDEILEFANSNFR
>142 AE003453 mXNH 10.09 mean exp pI: 10.09
LRLAKTLEATTF
>7503 T2AA-DROME 0i4S 10.1 mean exp pI: 10.1
AAAATAVTSHQHIGGNSSMSSLVGLKSSA
>5358 5.55 mean exp pI: 5.55
SVIDAAQIAGLNCLR
>6988 P05661 9cPr 3.93 mean exp pI: 3.93
MQVKQLEEDKEDQQV
>4464 Q9VJE5 pJXY 10.09 mean exp pI: 10.09
AIQELFKRISEQFSAMFR
>667 4.21 mean exp pI: 4.21
LAADDFR
>1292 4.53 mean exp pI: 4.53
FEVVQGESLR
>6966 GSR2-DROME MWql 2.66 mean exp pI: 2.66
LNEMSQGMDEEEGSELDED
>7040 KC1A-DROME IaTO 10.32 mean exp pI: 10.32
IGRHCNKLFLIDFGLAKK
>1452 O76934 DGVU 7.74 mean exp pI: 7.74
HVIPAMFQEVYSK
>4118 P49762 HveJ 5 mean exp pI: 5.0
DPHCDHLCVKMIDWFDYH
>3656 AE003482 zOeq 9.56 mean exp pI: 9.56
SARLAAYIADCRLMTVQVSKSYTITDWR
>7179 PIPA-DROME SndP 4.65 mean exp pI: 4.65
NEQMKALGIEEQSGGAARDAGK
>3224 AE003438 2xaU 11.74 mean exp pI: 11.74
FRGNAKALREHLRATHSIRSIVAADIRRPMEC
>868 O18373 2niG 4.08|6990 HS7A-DROME q8PU 4.08 mean exp pI: 4.08
IINEPTAAAIAYGLDKQ
>6030 O15943 fS2q 4.56 mean exp pI: 4.56
REEYGELFR
>1312 Q9NJH0 4Ojo 9.53|1453 EF1G-DROME MY4z 9.53 mean exp pI: 9.53
VKGTLYTYPENFR
>2138 Q9W252 f2Wd 6.92 mean exp pI: 6.92
IINEPTAAAIAYGLDKK
>3757 5.32 mean exp pI: 5.32
ESHFQGIDGVQK
>5152 5.41 mean exp pI: 5.41
TAAAASEAIHQTLAGASTSSAFPTENGGPSSSTASQIAVRPADGASSSK
>512 P91891 IQ5n 7.82|1726 MO25-DROME nhWo 7.82 mean exp pI: 7.82
NIQFEAFHVFK
>1468 Q24498 yPFP 9.72 mean exp pI: 9.72
NAVLAIFTIYK
>3464 P26675 uc7T 5.16|3893 P26675 oGAa 5.16|5057 P26675 ZPjp 5.16|5238 P26675 bNTq 5.16 mean exp pI: 5.16
HWVDHHFYDFEKDPMLLEKL
>6838 DHE3-DROME 2BWV 11.47 mean exp pI: 11.47
QHSTHKTPTKGGIRFSLDVSR
>4187 P22465 Twex 12.41 mean exp pI: 12.41
RIMSHASFPQLR
>5212 Q8T065 6EZF 6.02 mean exp pI: 6.02
MQNGFAAGQAGL
>4187 5.26 mean exp pI: 5.26
YPDSHQLFVGNVPHDVDKNELK
>3546 5.4|3853 5.4 mean exp pI: 5.4
EHGLIFMETSAK
>6450 AL358652 kADh 11.05 mean exp pI: 11.05
LPATALR
>3601 AE003476 HPxL 7.83 mean exp pI: 7.83
VRLDATGFTLQRESPGGSIVKEQH
>6057 AE003834 vlXX 6.14 mean exp pI: 6.14
VLKMSIVTMAMLSLACCVLE
>6437 Q9W4E2 4H2z 7.69 mean exp pI: 7.69
EFKLQFAQMYEHYERQR
>5655 AE003772 LHcE 4.45 mean exp pI: 4.45
PTAQEGSAQPQDLAKVFTELR
>5105 AE003683 LXzF 4.18 mean exp pI: 4.18
FTDADGNGNGAGSQGGGVAARDR
>3873 5.5|4509 5.5|5274 5.5 mean exp pI: 5.5
TVSNAVITVPAYFNDSQR
>1926 4.53 mean exp pI: 4.53
TLASLEPEQR
>3196 Q9VJE5 EmSD 9.72 mean exp pI: 9.72
KYIMNIDWR
>5656 AE003772 Pgoe 9.72 mean exp pI: 9.72
KESRRSSHPHGDGEYR
>3070 5.18 mean exp pI: 5.18
THTLSDGSDLTK
>2369 AE003602 VJ9J 5.22 mean exp pI: 5.22
ELDQAGSSSSANLLPTPSLGKHQPSQFNFP
>1209 4.53 mean exp pI: 4.53
AVYEAELR
>6072 AE003835 IfcP 10.1 mean exp pI: 10.1
LTSLAGK
>2249 AE003498 Vmul 10.09 mean exp pI: 10.09
AVTTAAPFVTKLDR
>420 4.53 mean exp pI: 4.53
EGEFVAQFK
>7341 STAT-DROME XCmA 3.3 mean exp pI: 3.3
MAAYYE
>3500 AE003467 hszQ 10.1 mean exp pI: 10.1
GVPGSVNPPK
>537 Q9Y125 Qo4l 7.16|2539 AE003775 0Ru0 7.16 mean exp pI: 7.16
RPYIDQSHICAEIGK
>753 AE003680 PMU6 6.79 mean exp pI: 6.79
SGPPSVLIDMFGISAR
>2894 Q9V4F7 4ZUI 11.64|7492 T13931 aIMa 11.64 mean exp pI: 11.64
KLLVRNK
>5747 Q9TVG7 ZQxW 4.08 mean exp pI: 4.08
KEADI
>4283 P32870 zoXs 12.11|5826 O96838 fBqJ 12.11|5941 Q9W2N0 uiNk 12.11 mean exp pI: 12.11
QRYHHHHHHQQRQQQQQR
>135 3.92 mean exp pI: 3.92
IQVAQPVVEMDGDEMTR
>3424 AE003460 RTVt 10.87 mean exp pI: 10.87
RYLKKVSLRDWLRVVSTAKDTF
>4066 5.38|4360 5.38 mean exp pI: 5.38
LTDISVTDPEKYPHMLSVK
>5179 P13060 E4gx 7 mean exp pI: 7.0
KQFSEMYSEK
>3783 Q9VYQ5 LfmM 12.11 mean exp pI: 12.11
TASREFLHLRR
>5917 AE003817 82OH 4.08 mean exp pI: 4.08
GTDVPINEIK
>6257 O61735 piey 10.8 mean exp pI: 10.8
QRSHHREHHRENHHNQSHHH
>1373 4.53 mean exp pI: 4.53
GNTLQEILER
>6347 AF132032 qRtN 4.45 mean exp pI: 4.45
EDKTIELLIKILVNL
>5520 P08736 Y9TT 3.59 mean exp pI: 3.59
SQADCAVQIDAAGTGEFEAGISK
>521 Q8MKV5 pPj9 9.72|1127 Q8MKV5 4VZV 9.72|1737 P16425 pAsz 9.72|2261 Q94887 cAYQ 9.72|6 143E-DROME 1cqz 9.72|7 143E-DROME dw0n 9.72|8 143E-DROME 6eAv 9.72|2142 143E-DROME xrNV 9.72 mean exp pI: 9.72
NLLSVAYK
>7326 SP18-DROME DPcS 9.9 mean exp pI: 9.9
KQIDREKTCPMLLR
>1884 4.53 mean exp pI: 4.53
TAELELGLK
>1208 Q24298 9XUY 6.98|2071 TCPG-DROME vprD 6.98 mean exp pI: 6.98
LVAGGGAVEMAASQLLTR
>3710 AE003490 bA4e 7.15 mean exp pI: 7.15
IHLNSVPYCSLYDR
>443 AE003576 lJJk 6.22 mean exp pI: 6.22
FGDPYVECRPECVINSDCPRSRACVNQK
>348 Q8IRH1 igC4 4.08|171 AE003471 mGyN 4.08 mean exp pI: 4.08
FAGVTQFEATDAR
>4690 AE003618 SqpR 9.01 mean exp pI: 9.01
QQMLSVTTSFCGNGSASR
>2422 P48994 BFJd 10.1 mean exp pI: 10.1
QQQQQQK
>114 3.92 mean exp pI: 3.92
GTAGLAGTDGETTTQGLDGLSER
>4617 5.83|5467 5.83 mean exp pI: 5.83
FSPNSSNPIIVSCGWDK
>6958 P98081 Gy9e 10.71 mean exp pI: 10.71
KRKLYQPQQHAM
>5335 5.55 mean exp pI: 5.55
SQLLSYIDR
>5384 Q24498 DsqC 4.25 mean exp pI: 4.25
FIQLTCEGHNLE
>4142 AE003546 1CgS 11.05 mean exp pI: 11.05
NISSSSSSGNNNTSGNMR
>3588 AE003475 BPze 10.09 mean exp pI: 10.09
NAPSDAKRAAMRLAQEH
>532 4.14 mean exp pI: 4.14
GLDPVEILQER
>3529 AE003471 Im7G 10.09 mean exp pI: 10.09
LRLQKVLEQQQLQ
>3756 5.32 mean exp pI: 5.32
EQLQDAALQNTHTASR
>5930 AE003818 c8od 2.93 mean exp pI: 2.93
IDFIVCLGGDGTLLYASQLFQQSV
>720 Q9VZQ3 wLTL 7.76|2225 AE003477 YkF1 7.76 mean exp pI: 7.76
HYDSANIQTILQGVLAR
>4022 AE003532 KRqQ 11.83 mean exp pI: 11.83
VQPDSKCGDRRIRAHSVQRSVLAQSRGP
>6376 Q02748 df29 7.74 mean exp pI: 7.74
EYNKHL
>3604 AE003476 oC5S 3.83 mean exp pI: 3.83
VKFVADEAELCQYL
>6844 DIP2-DROME euKP 11.33 mean exp pI: 11.33
TGVLRWRANTSPDHIIFTLLNSK
>4661 5.84|5572 5.84 mean exp pI: 5.84
FFFDVGSNK
>5860 Q8I8U7 pM4K 7.16 mean exp pI: 7.16
QILQHCSKIMEIFVSEYK
>3473 5.6|3989 5.6|4763 5.6|5730 5.6|1448 Q24560 rswy 6.87|2055 TBB1-DROME aOwq 6.87 mean exp pI: 6.02333333333
NSSYFVEWIPNNVK
>659 4.32 mean exp pI: 4.32
KEDPDILCLQETK
>2370 Q8MLL2 OHGJ 6.98 mean exp pI: 6.98
LSMELPSPVVSR
>5848 AE003808 qN3B 10.29 mean exp pI: 10.29
MKISKFVQASDYVRERIADKK
>1897 Q23979 u2jx 10.1|1691 KPYK-DROME cmYC 10.1 mean exp pI: 10.1
VQFGLQVGK
>4490 AE003594 5BiQ 12.71 mean exp pI: 12.71
NPSARKISRFSVSR
>4415 Q9VGS2 YejX 3.51 mean exp pI: 3.51
DIITGDEMFADTYK
>6818 O96433 VOja 10.11 mean exp pI: 10.11
FVRQGALIASAMILIQHTDQSCPKSTFFR
>5962 AE003822 Negt 4.54 mean exp pI: 4.54
EGLELQQNVEATHFGR
>6251 Q9NJH0 LUiF 9.76 mean exp pI: 9.76
DWKKLDAK
>6688 BT003438 FAyj 10.8 mean exp pI: 10.8
GRQSFRVGTGDSSRSMDM
>3888 O96433 JlAR 7.07 mean exp pI: 7.07
QQLQEKELKQ
>5672 AE003777 rav1 3.3 mean exp pI: 3.3
VEFPAISVCSL
>4299 5.32 mean exp pI: 5.32
LVQDHPWLLTER
>4718 5.5 mean exp pI: 5.5
CLENSQAVVK
>7252 P98159 fd1u 7 mean exp pI: 7.0
FQFFPPRLFELLDQEIYYFRK
>3112 P28668 W2Pg 11.33 mean exp pI: 11.33
QQRRDQAKL
>3605 AE003476 0o6h 10.58 mean exp pI: 10.58
GQLTKEAAMGQGFDRHLFALRHTAQK
>4667 5.84|5581 5.84 mean exp pI: 5.84
FGGTFSDSSTTGGIK
>3650 AE003481 2PYQ 11.23 mean exp pI: 11.23
GTKTVRLSPEMCAAVRGSGHGPGAR
>2363 P08841 3NP2 7.82|1474 ENO-DROME xEWW 7.82|1478 ENO-DROME QBGt 7.82 mean exp pI: 7.82
EIILPVPAFNVINGGSHAGNK
>2291 AE003534 zQmg 3.68 mean exp pI: 3.68
GQEEHDEGDPETPVEAILEMVHSPSFLNS
>5868 Q99323 QhkB 6.95 mean exp pI: 6.95
QSKPQINEFQ
>4355 5.38 mean exp pI: 5.38
IYQNIQDGSLDLNAAESGVQHKPTAPQGGR
>2901 4.91 mean exp pI: 4.91
GAVEEEPLLKENPHR
>2555 AE003798 xYT3 4.25 mean exp pI: 4.25
TCLELEQQGVHILIAL
>3110 5.35 mean exp pI: 5.35
HDLNGRPLNIKEDPDGEHAR
>1983 4.53 mean exp pI: 4.53
VAVPLIAQGNSYPGEETQTFVFR
>7093 MR15-DROME yqYZ 3.8 mean exp pI: 3.8
AAETTEEEGPVAPK
>3025 AB035412 Dz0c 7.77 mean exp pI: 7.77
MQQQLAHEIYR
>3615 P41093 VyS6 10.6 mean exp pI: 10.6
TQQSQVQVKNSNLK
>2552 4.79 mean exp pI: 4.79
FEEITKEVSAYIK
>7470 T13828 h1iB 10.1 mean exp pI: 10.1
GGMTSPHPHQPGIGMK
>5327 5.55 mean exp pI: 5.55
SNTLNQVVLWDK
>2334 AE003579 rh5R 7.05 mean exp pI: 7.05
PKVADFPPPLTLNQTELDILKIQR
>3216 AE003437 DQsJ 5.35 mean exp pI: 5.35
YLDEQRASGALMEHKM
>4956 AE003659 Piuf 2.88 mean exp pI: 2.88
TALVDLFEGSSLTDPIQM
>3518 P07764 O2xn 6.99 mean exp pI: 6.99
KDQPFASDDIRQR
>766 Q9W4S7 RQKL 7.82|1422 D3HI-DROME HiAu 7.82 mean exp pI: 7.82
DLGLASGVANASNSPIPLGSLAHK
>6499 Q9VYQ5 jJBF 10.11 mean exp pI: 10.11
DAKRVLLNCGTVMNIMLSR
>642 Q24498 M0ia 8.28|2849 PYR5-DROME m26K 8.28 mean exp pI: 8.28
CGPYICLLK
>3246 5.59|4898 5.59|5396 5.59 mean exp pI: 5.59
MNVFNTDVR
>91 Q8SXG8 IvPS 6.79|396 Q9W252 FuhW 6.79|485 P07487 jBIT 6.79|572 P07486 Hand 6.79|707 P05661 NG0V 6.79|1644 P07486 wqys 6.79|1493 G3P1-DROME Q7Qq 6.79|1495 G3P1-DROME swLu 6.79|1497 G3P1-DROME po6H 6.79|1500 G3P1-DROME dz3b 6.79|2749 G3P1-DROME 3NFP 6.79|2750 G3P1-DROME PBNU 6.79 mean exp pI: 6.79
VPTPNVSVVDLTVR
>4622 AE003610 KCKR 4.07 mean exp pI: 4.07
VCLTSLGSPLWYDEH
>5230 5.5 mean exp pI: 5.5
TGPSSCTLTYLAQVDPK
>6274 Q8MMC2 sjB5 2.95 mean exp pI: 2.95
ELDEA
>2376 Q95SJ5 PrHb 10.1 mean exp pI: 10.1
NQLQTLMK
>3470 P05661 W5T5 9.72 mean exp pI: 9.72
WQSQNPNGYANK
>2489 AE003718 ZyQX 3.77 mean exp pI: 3.77
RTKDMMALGLDSDSED
>1023 Q9VY78 ULh2 5.03|239 AE003493 dGb7 5.03 mean exp pI: 5.03
YMYHMYQLDAFTQSCPADQDIINHYK
>6413 P37276 0DJK 7.16 mean exp pI: 7.16
CMLSNTTAIAEAWARLDHKFDLMYAK
>6591 AY180917 sRsG 9.7 mean exp pI: 9.7
TDFGWIVSGCKKSKGKETIVATT
>1722 Q24298 WILS 7.69|2116 UCK-DROME QsYW 7.69 mean exp pI: 7.69
GHKVEIPSYDYR
>3555 5.59 mean exp pI: 5.59
MIDLIIPR
>2485 4.78 mean exp pI: 4.78
IDKVNEIVETNRPDSK
>2730 4.87 mean exp pI: 4.87
SVSEELDRTPPEVSKK
>1145 Q9VMH2 3DfT 5.22|565 AE003612 KbCY 5.22 mean exp pI: 5.22
HSLTAAMCLQDFPSQVVER
>7082 O15943 boop 3.71 mean exp pI: 3.71
PEFDDMSCQAR
>3303 Q9VJE5 8bud 12.41 mean exp pI: 12.41
PSPRR
>3081 ACT2 L7qF 4.63 mean exp pI: 4.63
EEYDESGPGIVHRKC
>6232 Q9NK54 PgBX 7.73 mean exp pI: 7.73
NKKLHLLQRYQQEQEQLQQLEGN
>4701 AE003620 4sdt 10.32 mean exp pI: 10.32
FTIAPKSEVTSKIHLPSVPK
>2670 Q8T060 6VGy 6.76 mean exp pI: 6.76
TLLPQFDIK
>843 Q9VGS2 FyqR 4.08|2080 TCTP-DROME YJNk 4.08 mean exp pI: 4.08
LTECFAFGDK
>6350 AF159419 IoW9 10.59 mean exp pI: 10.59
LKDIIMAFRWIK
>5239 AE003705 0nBh 11.01 mean exp pI: 11.01
TTGGVASKTSASPGVVAKKSNTATKV
>7429 Q9VGR0 AT0d 4.26 mean exp pI: 4.26
LEEEQRAMQEQFR
>3074 5.21 mean exp pI: 5.21
DADSTPLAFSHFR
>6059 AE003834 bdLM 7.82 mean exp pI: 7.82
GFNSDPLHSEGRLMLPK
>4945 5.84|5668 5.84 mean exp pI: 5.84
YMDAWNTVSR
>4499 P35500 Myzp 3.71 mean exp pI: 3.71
GIDVFCVWDCCWVWLKFQEWV
>4507 5.5 mean exp pI: 5.5
TVLSITDLSLPLGR
>1402 4.66 mean exp pI: 4.66
HLLYESDADKDGR
>2795 Q86BW1 NDTX 9.47 mean exp pI: 9.47
KYMFYDIPHLFK
>1979 4.75|1728 Q8SXN3 ClIy 4.54|2210 P10981 Jk1W 4.54|61 ACT1-DROME DrUo 4.54|2158 ACT1-DROME ZwnX 4.54 mean exp pI: 4.582
VAPEEHPVLLTEAPLNPK
>7456 T13802 VUAP 3.24 mean exp pI: 3.24
GPEEATEEKASEESVTSADDAVDAVPN
>1400 4.54 mean exp pI: 4.54
HGDIDYEAIVK
>4236 AE003560 Ih1b 6.95 mean exp pI: 6.95
RDLYDLASITKDTGDRIK
>4017 P20193 7dfp 11.64 mean exp pI: 11.64
MRQAKLHQGTNTQTKH
>5663 P92177 9qKR 9.27 mean exp pI: 9.27
VFYYKMKGDYHRYLAEFA
>7089 MLF-DROME OyAV 12.41 mean exp pI: 12.41
MNHTMNAMNMQMRSMNR
>4926 Q9W252 8TOc 10.32 mean exp pI: 10.32
KNGFIKTGDSVVVVTGWKQG
>1914 RS2-DROME 80C0 4.08 mean exp pI: 4.08
LLTMAGIEDCYTSAR
>4617 AE003609 5xqa 10.59 mean exp pI: 10.59
HGQVLDVLKSTNSLRINSK
>4987 AE003663 vE0j 8.81 mean exp pI: 8.81
YTYGCK
>1191 Q9V436 dVs3 9.85|304 AE003527 gaTR 9.85 mean exp pI: 9.85
LLGLNLLYLLSGNR
>939 4.37 mean exp pI: 4.37
TALDESMMPPPSR
>4612 AE003608 N5yr 12.42 mean exp pI: 12.42
LRLTRLK
>2928 4.95|3272 4.95 mean exp pI: 4.95
KVIKPSEEEVQENPR
>4272 P22293 BUpf 7.85 mean exp pI: 7.85
FLVFHSFGGGTGSGFTSLLMER
>3063 5.05 mean exp pI: 5.05
DAGHPHYPFNDPY
>7044 Q00174 Hndg 3.01 mean exp pI: 3.01
LEQPGSVDLN
>1965 Q9V3D2 I6jQ 9.85 mean exp pI: 9.85
NPHVPTIHFNYR
>4970 5.68 mean exp pI: 5.68
NSWSENWGDKGYIYMAK
>3821 5.32 mean exp pI: 5.32
YETTDNLGVTHLLR
>3252 5.34|3395 5.34 mean exp pI: 5.34
CGGLSCVDMQGSR
>2025 T2D5-DROME h2Y2 6.94 mean exp pI: 6.94
EPQYGFVAKDFIPFR
>2698 BT011349 J5og 6.44 mean exp pI: 6.44
ELGMFELRPLITNISCK
>630 AE003634 fnNW 7.8 mean exp pI: 7.8
KQKDVSGEIVLITGTGHGIG
>6537 AY071606 Z4ap 8.83 mean exp pI: 8.83
LPPTNLHGCRLIKISYDVFFVIEPKSMEK
>464 O96051 Zxkh 4.53|45 AB011261 7RYZ 4.53 mean exp pI: 4.53
HLLFEADADHDDKLTK
>6344 P29742 4jVw 3.13 mean exp pI: 3.13
MEVTE
>1230 Q9V8W1 JtMN 8.94|2551 AE003795 sQq3 8.94 mean exp pI: 8.94
TKLEILTGGCAGTMK
>459 4.53 mean exp pI: 4.53
EVNQEVYSFLASAGAK
>4259 AE003565 5S3B 9.63 mean exp pI: 9.63
TIETILKAKLNLPAY
>6942 P98081 aEO3 7.83 mean exp pI: 7.83
KEEQQQQIQRQQQHLQQLQQQQ
>1882 Q9V8K9 skrO 11.38 mean exp pI: 11.38
CKRTNPENRSRK
>7415 T13577 ZXnz 10.39 mean exp pI: 10.39
RSSPQGKPHPMTDYQSIR
>3480 AE003465 2wvH 7.28 mean exp pI: 7.28
MLEERVEANRLKQEEKRKEQL
>1796 P02828 8iwB 3.51 mean exp pI: 3.51
EGLELPEDESEK
>1537 Q8INP8 iOof 7.89 mean exp pI: 7.89
LYDHHQITFK
>468 Q8MRL7 iIX5 9.72|634 AE003635 0kLb 9.72 mean exp pI: 9.72
GAHIYNTLMGFIK
>4950 P35500 q2Sz 3.71 mean exp pI: 3.71
VTNLTSDATEADLR
>122 3.83|581 3.83 mean exp pI: 3.83
IEIESFFEGEDFSETLTR
>2289 AE003532 rjtD 6.02 mean exp pI: 6.02
IPITPTNGIS
>7326 P20193 CRQo 11.05 mean exp pI: 11.05
WLRWH
>1682 Q86NM3 kzHB 4.08|3064 Q9VYU3 RK9x 4.08|1565 HS7C-DROME towm 4.08|1566 HS7C-DROME KmpF 4.08 mean exp pI: 4.08
DLEAIVQPVIAK
>5417 AE003737 Vthy 4.8 mean exp pI: 4.8
LEEQIRILKNALDNSEAERK
>3310 AE003450 4Lj5 13.01 mean exp pI: 13.01
APTSPNRRSRRASRK
>4610 AE003608 KFGp 4.27 mean exp pI: 4.27
PGQQGPPGEAGEGGINSKGT
>5009 5.32 mean exp pI: 5.32
ASNGDAWLEVHGK
>6775 P05661 SKlY 7.32 mean exp pI: 7.32
LIGAHHFKQDEFPCK
>111 3.97 mean exp pI: 3.97
GLSDDTTDQTLKDSFDGAIAAR
>5483 5.83 mean exp pI: 5.83
QCLDLLR
>6899 Q9XYP7 7gkZ 8.97 mean exp pI: 8.97
QCGKRVMPTQEMN
>5998 AE003826 WTzb 9.59 mean exp pI: 9.59
RGGFGGGGYGGGGY
>3504 5.26|3660 5.26 mean exp pI: 5.26
GEGHTVADFSEHGSMTYLHENLPVAQLLPGYR
>2395 Q8SY28 4RCS 10.39 mean exp pI: 10.39
KLLIKDANSNTTEVKVKKLT
>772 4.37 mean exp pI: 4.37
LTESPFSNSVSSDLK
>4560 P05661 KIQQ 3.7 mean exp pI: 3.7
WQFDVWSNDVTLANHME
>4578 AE003606 ALlM 7.32 mean exp pI: 7.32
NCQHGEDMVIMHLPKDRVR
>1966 P29993 ygQ0 10.6 mean exp pI: 10.6
FSQGQITQTKAK
>5762 AE003796 paHH 10.1 mean exp pI: 10.1
LSKLNTTGLVSIAA
>6544 P25822 rrvg 8.3 mean exp pI: 8.3
CVKDQNGNHVVQKCI
>5518 Q24498 XTus 10.39 mean exp pI: 10.39
RPNIFVGRVDGSSMYQK
>733 Q9VB64 NQAu 4.27|914 AE003759 AWsH 4.27 mean exp pI: 4.27
IEEVMVYR
>33 Q9XZT5 980q 6.79|604 Q9VUC1 aI4G 6.79|323 AE003536 a6Fq 6.79|326 AE003536 fH7w 6.79 mean exp pI: 6.79
ALLDAAQIAGLNVLR
>790 4.14 mean exp pI: 4.14
LWGSEAPPSQDTSVTGLVEK
>7223 Q23972 oCWv 4.45 mean exp pI: 4.45
NLFEKWNDCER
>4051 AE003536 pBHd 5.13 mean exp pI: 5.13
SLMSSWFQQAEQQHA
>1274 Q9W327 j6cK 7.82|134 AE003447 MVrn 7.82 mean exp pI: 7.82
GDIIGVVGHPGK
>4159 5.6|4755 5.6|4958 5.6|5719 5.6 mean exp pI: 5.6
NMAVLVEQR
>654 Q8MS03 amER 5.22|2917 T44681 tTMv 5.22 mean exp pI: 5.22
VITFIDLAGHER
>3900 AE003512 0EEA 9.76 mean exp pI: 9.76
TGGGGQEHVHTVIMTHDLNNAQSIPKLTIKTKS
>1914 Q09024 mVTR 3.38|1630 IML2-DROME 734k 3.38 mean exp pI: 3.38
SELDDLDSNQVAEEAPSAIVR
>2938 P82295 BJ24 6.02 mean exp pI: 6.02
FFGSQ
>3237 Q23972 B2JK 10.09 mean exp pI: 10.09
DVKVIMATNR
>320 P61857 98fd 10.1|2044 TBB1-DROME Ueyf 10.1 mean exp pI: 10.1
SLGGGTGSGMGTLLISK
>1031 Q8IQZ2 NFIj 4.61 mean exp pI: 4.61
LMHNVAHDEEFITTTLAETIK
>402 Q9VJB6 jaF0 7.8|1776 PDI-DROME h8vF 7.8 mean exp pI: 7.8
KFAQVQSLPLIVDFNHESASK
>5038 5.32 mean exp pI: 5.32
LISSDGHEFIVK
>4747 5.6 mean exp pI: 5.6
NELFLPGR
>1550 HS26-DROME q2OQ 7.92 mean exp pI: 7.92
SPIYELGLGLHPHSR
>1485 4.37 mean exp pI: 4.37
ISITDCGELK
>5401 P13060 q2LF 5.29 mean exp pI: 5.29
LHLEICLKDLEEDHACIPLKK
>2002 Q9V5W2 c4Qj 8.94 mean exp pI: 8.94
EVACIKGGAAIK
>3306 5.21 mean exp pI: 5.21
EHVMQNVDVNHDR
>1184 4.53 mean exp pI: 4.53
AQVALTEYER
>2085 TGT-DROME uSzS 3.43 mean exp pI: 3.43
DDDQSLFPIVQGGLDVPLR
>6324 AE017260 hhlS 10.85 mean exp pI: 10.85
IAKAAKMKNVPMMIHFSAMG
>3661 AE003482 5EFj 3.94 mean exp pI: 3.94
RDYDDDDEHNDKDESHDNK
>824 AE003703 lliG 4.63 mean exp pI: 4.63
RIDLEEEQIHVSR
>7281 P06605 KGyV 4.01 mean exp pI: 4.01
EFSEAREDLAALEK
>4338 P52029 gX0l 10.89 mean exp pI: 10.89
QHINITENRAVLHTALR
>5682 Q9V3R1 y3Uf 3.1 mean exp pI: 3.1
QSDSQSNLQ
>4485 AE003593 6YdL 6.92 mean exp pI: 6.92
CRTPTERDGGCMHMVCT
>3831 Q9V5N8 7zgW 8.97 mean exp pI: 8.97
DKWNQICLR
>3971 Q23979 787S 9.6 mean exp pI: 9.6
HHYVCHEKAPAHIKK
>4466 Q9VZQ3 8W8m 4.07 mean exp pI: 4.07
NHFDSSNIAE
>3662 AE003482 lb1u 12.71 mean exp pI: 12.71
RKPVGSGGAGGATVVGPATVRRQVSWGP
>5385 Q9W3C3 Rrnn 10.59 mean exp pI: 10.59
FKESAKQQR
>4936 P48591 XqF3 5.29|5287 P48591 IgaQ 5.29 mean exp pI: 5.29
HKCPGLHDVWGDEFEKLYEK
>5698 AE003783 UU43 7.07 mean exp pI: 7.07
QPKIEGQKTEQQ
>4056 AE003536 sq3M 11.64 mean exp pI: 11.64
NSGGRQSGKLTHSQSMGNGLK
>4742 P29617 qoa3 3.37 mean exp pI: 3.37
DDDMYLYDSKLEWYN
>3336 Q8I8U7 oDg9 10.09 mean exp pI: 10.09
KDVMLVATATVLAMNR
>688 4.14 mean exp pI: 4.14
LASADIETYLLEK
>2270 4.65|1738 P12982 N35w 4.43 mean exp pI: 4.54
AHQVVEDGYEFFAK
>4746 5.6|5701 5.6 mean exp pI: 5.6
NEGVATYAAAVLFR
>6038 P05661 I9rX 4.7 mean exp pI: 4.7
RDPHLACVAYERGLCDRELIAVCNEN
>6726 P82295 miLv 10.1 mean exp pI: 10.1
AKLIVWNGPPGV
>2843 4.78 mean exp pI: 4.78
QGRPIVICDKEDNETINNSK
>4344 P29413 k7dO 3.42 mean exp pI: 3.42
EDWDDEMDGEWEPPMIDNPEFKGEWQPK
>7274 S29964 yiQy 12.11 mean exp pI: 12.11
RQARRHAGVLSQFVE
>6428 Q9V7N5 tHtO 10.18 mean exp pI: 10.18
KHQHTHHQNKPQHYH
>6844 P09180 w2jH 9.84 mean exp pI: 9.84
MPDGRHYGWSLWTARLPVSEAQR
>2514 4.78 mean exp pI: 4.78
SPLAQMEEERR
>2079 Q9W252 Ojgo 9.02 mean exp pI: 9.02
STQPHFVRC
>7058 P22769 lYBO 4.26 mean exp pI: 4.26
EKEKEEELEK
>5948 Q00174 iuMq 6.18 mean exp pI: 6.18
EVCDKIDGACFCKK
>2076 4.68 mean exp pI: 4.68
WMEEQAQSLIDKTTAAFQQGK
>6073 Q24498 mSIT 9.01 mean exp pI: 9.01
KKCHDMLTCFVFHLYK
>3127 P26675 3Iu7 8.68|4494 P55824 Y6FM 8.68|5599 P26675 0Z2b 8.68|5808 P26675 uoRC 8.68 mean exp pI: 8.68
DAVKYYLPKLLLVPICHAFVYFDYIKHL
>5463 AE003744 Kls3 3.01 mean exp pI: 3.01
EASTQAGASQSGGATSGQDAAA
>6545 P17133 KV0z 3.1 mean exp pI: 3.1
VLVDV
>358 4.36|1188 4.36 mean exp pI: 4.36
ARPFPDGLAEDIDKGDVSSR
>2226 AE003477 0pdD 7.82 mean exp pI: 7.82
RTKIVNDNEASVLVIHQVAL
>7294 S58958 ahho 7.74 mean exp pI: 7.74
VDVVFNHMAAGGGTYGTGGSTASPSSK
>513 AE003601 DnQl 9.89 mean exp pI: 9.89
LPLDATAAQPVIKVLKAAGVA
>3168 5.45 mean exp pI: 5.45
HRDPVISQEGEFIK
>1819 4.53 mean exp pI: 4.53
SEAVVEYVFSGSR
>6641 AY232148 nkBh 5.39 mean exp pI: 5.39
PLMVSSTVEKIVEVDKHIGCATSGLMADAR
>5039 AE003673 EShv 9.63 mean exp pI: 9.63
GDVNSAWKHDMYDGPKRGAVGGGSGPTRLI
>7283 P20659 d8eP 3.63 mean exp pI: 3.63
HGLLDYGSDQDELEENAYDCAR
>5921 AE003817 73kg 12.41 mean exp pI: 12.41
SNMNGNAARLAR
>3905 AE003513 uH6D 6.18 mean exp pI: 6.18
DNLTPHQHSLLQSLSQSQSQSHSHAHSTDSSQS
>4400 O18373 Z34o 7.85 mean exp pI: 7.85
ALDWELNGLRSSPGLHFSAPR
>867 P05661 R8M7 7.82|1277 O97477 ttJj 7.82|1632 INO1-DROME N6Zo 7.82|1637 INO1-DROME M9Bk 7.82 mean exp pI: 7.82
TADGQLQVHPQTTSLK
>1804 P20432 1SYy 6.99|1525 GTT1-DROER rFSy 6.99 mean exp pI: 6.99
APADPEAFKK
>3018 P02828 zaDo 9.72 mean exp pI: 9.72
YVIQHLK
>996 4.37 mean exp pI: 4.37
VDQSILTGESVSVLK
>1805 PRS8-DROME 4iuZ 9.72 mean exp pI: 9.72
GVLLYGPPGTGK
>4495 5.6 mean exp pI: 5.6
NGEILLTPALSYTSK
>560 AE003610 RDD6 4.07 mean exp pI: 4.07
DAFSAALEEVNAINPALKLDAIK
>6136 AE003841 FGaD 11.33 mean exp pI: 11.33
MSSLSIKRTER
>7342 Q99323 NMSY 3.83 mean exp pI: 3.83
FWEIISDEH
>4015 Q9W252 Cfxb 7.05 mean exp pI: 7.05
FDQRMLEMR
>1744 Q9VLC5 2gfF 6.83 mean exp pI: 6.83
DLDKANYIVGGLR
>4558 5.55 mean exp pI: 5.55
SQFSPDGLAATAVK
>3419 5.34|3895 5.34 mean exp pI: 5.34
CILNAAYDTGFR
>5727 AE003791 oBN1 6.98 mean exp pI: 6.98
VILIASFTVGLEAR
>1424 4.65|1425 4.65|2133 4.65|2281 4.65 mean exp pI: 4.65
IEIEDAMLTLSGQHSIIGR
>490 4.21 mean exp pI: 4.21
FLQDYFDGNLK
>4365 P12646 GYNA 5.28 mean exp pI: 5.28
QILSLVAMEKPVSCHPDDIR
>4532 Q8I8U7 BpYM 11.05 mean exp pI: 11.05
SSILQTILR
>5647 AE003771 i0ks 12.06 mean exp pI: 12.06
KRAVKEEKEMSRRARARAKKIRNTEARAAK
>4327 P32870 TijY 9.85 mean exp pI: 9.85
QQQQQRYNHV
>977 4.37|1964 4.37 mean exp pI: 4.37
TVFGVEPDLTR
>294 Q8SY17 QCbT 7|990 AE003790 WKzU 7 mean exp pI: 7.0
SLHCCGSSSALDYIGK
>5863 AE003809 c5ky 3.3 mean exp pI: 3.3
FMLGVGMGLASAPPGVYAAE
>5110 5.4|601 P15007 OnuQ 5.3|3629 P05661 wfR4 5.3|2743 ENO-DROME Anl1 5.3|6883 ENO-DROME gGBY 5.3 mean exp pI: 5.32
AAVPSGASTGVHEALELR
>5060 AE003676 nHUu 4.44 mean exp pI: 4.44
LQDNTLTDDTTTLCSEHAGPPKPPR
>5398 AE003733 sRSH 11.05 mean exp pI: 11.05
HLRVFFVT
>1998 Q01989 nTdV 4.08 mean exp pI: 4.08
YGLGEDR
>5356 Q9VJK1 Vb7C 9.89 mean exp pI: 9.89
FSKLHSQDK
>585 4.37 mean exp pI: 4.37
IFPVDQLVPEAIK
>1368 CCB2-DROME KxQ8 5.28 mean exp pI: 5.28
IHRPDVFKGVGGLASDQGQEW
>1423 Q24349 iS5D 4.08 mean exp pI: 4.08
GTGETFDFSK
>7440 Q7PLI2 Kj1D 8.94 mean exp pI: 8.94
EVFMKMWFTPCTK
>4068 Q9VW71 nrOJ 5.3 mean exp pI: 5.3
QEWCEQMHLR
>703 Q9VBN5 OnB3 9.85|862 Q9VBN5 KoRx 9.85|1295 AY232028 o3u4 9.85|1296 AY232028 mS0W 9.85 mean exp pI: 9.85
SLNYNHLMPTR
>1216 O97477 mNkO 9.53|1641 INO1-DROME vISB 9.53 mean exp pI: 9.53
YVPYVGDSKR
>4310 AE003575 5QaK 5.52 mean exp pI: 5.52
LGKLPRDQLDEQQLERLQKAEEYIVAHKAML
>824 4.37 mean exp pI: 4.37
NLLFVGSGVSGGEDGAR
>6658 P26675 4GuB 7.15 mean exp pI: 7.15
DAVKYYLPKLLLVPICHAFVYFD
>5968 P25822 9IiH 4.75 mean exp pI: 4.75
LDELHEHTEQLIQDQYGNYVIQHVLEHGK
>6816 CYB5-DROME 053k 4.26 mean exp pI: 4.26
TSVAQKSEPTWSTEQQTEESSVKSW
>1557 P91645 Hh0E 10.1 mean exp pI: 10.1
GAAQNIIPAATGAAK
>5770 AE003797 ae0d 10.82 mean exp pI: 10.82
EKKDSKFNSRNGGRLPVVMLPSA
>3153 5.42|3369 5.42 mean exp pI: 5.42
HCVAVPSCPAELLKPIHEITAEAISKNDIPEITLALK
>5561 P98081 3qQU 2.64|7046 P55824 XQa8 2.64 mean exp pI: 2.64
MEQESECQELDQDQDVEQEQE
>5690 AE003782 t51r 7.9 mean exp pI: 7.9
FRHRGTEFRIDPSDAKYVESMHTSANFGF
>4563 Q9VHR8 7ItL 4.56 mean exp pI: 4.56
LFRIDENGVYNFDKENTK
>7418 P29844 b29S 10.1 mean exp pI: 10.1
VKIMAQNQ
>5446 P05661 DzrN 7.16|7290 P35500 m5xB 7.16 mean exp pI: 7.16
SRASSFSRHQNNSNDDC
>7491 Q00174 SaeQ 6.29 mean exp pI: 6.29
CKLPEQP
>885 4.21 mean exp pI: 4.21
QVVAVTGDGTNDGPALK
>2646 4.83 mean exp pI: 4.83
DLLHPTPEEEKR
>3903 AE003513 SvEL 6.98 mean exp pI: 6.98
LIGNGMER
>4424 5.41 mean exp pI: 5.41
TIGHEVKSPEDTQR
>5422 AE003738 SXvp 10.32 mean exp pI: 10.32
DKKEQANSRKASQV
>1649 4.53 mean exp pI: 4.53
LQEFFVSTEGK
>296 AE003525 Bhls 6.94 mean exp pI: 6.94
VAIYAKVEDNFR
>6547 Q99323 Oc6L 6.98 mean exp pI: 6.98
LNWLFSRLGSQASSE
>5908 Q9VJK1 I2jd 10.09 mean exp pI: 10.09
MIERNK
>3401 5.34 mean exp pI: 5.34
CNCICPGTVDTPSLR
>2583 AE003817 nh8a 10.09 mean exp pI: 10.09
AVPQIPLSDDGSNMNGNAARLARK
>4675 Q9V695 F23n 3.3 mean exp pI: 3.3
MVPGES
>2748 4.91 mean exp pI: 4.91
EVIELPVKHPELFEALGIAQPK
>4665 Q24498 0gVN 4.68 mean exp pI: 4.68
TIHNEDVRINSLHDEETSWFNSR
>1954 4.68 mean exp pI: 4.68
TRELQSLADQEQISAAAIK
>6698 BT010225 yMJj 12.71 mean exp pI: 12.71
LHPHPGSRGRWR
>5734 AE003792 8Jcx 11.05 mean exp pI: 11.05
VQHQQFSSGMSRS
>4251 Q9VJC4 dXgC 11.81 mean exp pI: 11.81
LRRERILQFIRENRELMP
>4741 5.6 mean exp pI: 5.6
NNIVFNATSEFCR
>4814 P05661 3vIi 11.33 mean exp pI: 11.33
RNLLLQQQQLQQQQLDIQRK
>5544 AE003752 ntrF 8.97 mean exp pI: 8.97
IGGGIGCPSHK
>1170 AE003837 9mdj 9.79 mean exp pI: 9.79
WVECPPIKIKPK
>5206 P26675 tYgq 11.05 mean exp pI: 11.05
MRQQQQQQTH
>1184 Q9VCK0 d8VE 6.1|1831 Q8IMY5 yEa0 6.1|889 AE003744 0P4n 6.1|890 AE003744 roPd 6.1 mean exp pI: 6.1
TVGNVFATDAILATIMCSTR
>2034 4.41 mean exp pI: 4.41
VMKPGGTLVLEEPVTGSEDTGVR
>1443 4.37 mean exp pI: 4.37
IIQEIVDK
>6728 BX42-DROME cphi 10.59 mean exp pI: 10.59
TKRFVPDK
>830 4.21 mean exp pI: 4.21
NLWAAFPPDVAGNVDYK
>2480 4.78 mean exp pI: 4.78
DGGKVTVITLDTKEER
>3178 5.34|3392 5.34 mean exp pI: 5.34
CDPAGYYCGFK
>7292 O15943 vvWR 3.58 mean exp pI: 3.58
VYVYDLDDWDLPDKKFYWEAME
>4629 AE003611 T7KK 10.18 mean exp pI: 10.18
GAHLAGLLAVAATLMASDGERYLRLGTLKVNFK
>682 AE003655 290W 4.08 mean exp pI: 4.08
PELGRAASQITLAYLTD
>4876 AE003641 EQIL 3.93 mean exp pI: 3.93
LAAGDNEEPIVELAFQTTGKIIGDLYK
>5142 AE003690 4aeM 6.47 mean exp pI: 6.47
STLELCEKYFGTRDVYK
>4330 AE003577 GCSH 2.95 mean exp pI: 2.95
EEQLIPDCATLANSNSA
>3751 O15943 6OG6 3.85 mean exp pI: 3.85
VYVYDLDDWDLPDKKFYWEAMEHP
>2257 AE003502 V2EV 6.89 mean exp pI: 6.89
NASSETYINRFL
>421 4.37 mean exp pI: 4.37
EGMVMVDIR
>6626 AY231917 c2F7 3.89 mean exp pI: 3.89
DIDSAAKFIGA
>3886 Q24314 oJej 8.97 mean exp pI: 8.97
HKMVLRVPSNCTGDLMHLA
>3149 Q8SXQ4 nlxe 12.88 mean exp pI: 12.88
NKRALRRLR
>1713 Q9V9T0 2Yoo 7.76 mean exp pI: 7.76
QLSLYLHNLQDR
>264 3.93 mean exp pI: 3.93
VLPADLTADLDACR
>1664 4.53 mean exp pI: 4.53
LSEGAIESLSK
>2573 Q9V8K3 xokS 6.88|3299 Q9V8K3 JKff 6.88|1011 AE003799 xXxC 6.88|1022 AE003799 qcbR 6.88 mean exp pI: 6.88
LGISATFVDPTKLDLIK
>5275 Q9VC45 nkYC 9.89 mean exp pI: 9.89
LEQRKEFQQLK
>3339 P29844 DocA 9.72 mean exp pI: 9.72
VYKNGRVEIIANDQGNR
>7453 T13801 SBV4 3.7 mean exp pI: 3.7
PAPHYDFASLDANLQE
>5836 P09089 jXcD 12.42|6516 P29617 X0zf 12.42 mean exp pI: 12.42
VKIWFQNRR
>304 4.41 mean exp pI: 4.41
ADDIGHDALSR
>7604 XPB-DROME 6TQ8 9.91 mean exp pI: 9.91
MVLDEVHTIPAKMFRRVLTIVQSHCK
>4494 AE003594 XJSC 4.27 mean exp pI: 4.27
GAQMNGEMIRTTGQTNLSAAMVLQEYS
>6591 Q9W252 1gWC 6.79 mean exp pI: 6.79
RIDQS
>6239 Q9VHR8 dZAu 9.72 mean exp pI: 9.72
VNQHLLQAQKY
>6173 AE017256 Zpwe 10.6 mean exp pI: 10.6
SKLKYDMAMKKAQKVK
>901 P08879 Gn1z 6.79|1753 NDKA-DROME QBzs 6.79 mean exp pI: 6.79
QMLGATNPADSLPGTIR
>3351 AE003454 pwZI 7.16 mean exp pI: 7.16
MAQPIPELKENEQKRI
>904 AE003750 3rxc 6.9 mean exp pI: 6.9
SNNADLARSKTTD
>3491 Q00174 HZmq 9.76 mean exp pI: 9.76
ALGMSEQKAKETLK
>3670 AE003484 wI9C 9.84|3673 AE003484 v2y1 9.84 mean exp pI: 9.84
RYLVANRQLEAGETLIR
>7403 Q9W3K5 GZHw 3.1 mean exp pI: 3.1
AWAMWGDYM
>981 4.21 mean exp pI: 4.21
TWGDSSVQQDIK
>486 4.41 mean exp pI: 4.41
FLDTAFNLDAFKDHI
>2829 Q9V3P6 fTof 11.33|3014 Q9V3P6 ZenS 11.33 mean exp pI: 11.33
TQHEKILRGLAVGISLTMFSR
>2061 4.68 mean exp pI: 4.68
VVASDKESYELR
>7356 Q24298 cR5m 11.05 mean exp pI: 11.05
REQYRQLRAHVQ
>5501 AE003748 IQ9W 11.05 mean exp pI: 11.05
FPRPSQLTLH
>4569 AE003605 PaQK 10.56 mean exp pI: 10.56
SDSELDSSKGIDLTFRRRRK
>3665 AE003482 gKtF 10.32 mean exp pI: 10.32
KAAEHKIGHGLTK
>5525 AE003751 kcCO 10.62 mean exp pI: 10.62
DLVIKPATAKGDNYASVMTRVRILFLKSGAK
>6598 AY223170 WbPB 9.85 mean exp pI: 9.85
QSLNSRVSGYSFG
>5178 Q99323 77nT 7.14 mean exp pI: 7.14
ERQVKELIAQNDR
>6253 AE017258 j4CT 6.87 mean exp pI: 6.87
YNIKLIIQE
>3828 Q9W4E2 DlLv 6.03 mean exp pI: 6.03
IDGEVLKYCDHLHGKWY
>6630 AY231943 SlMT 5.22 mean exp pI: 5.22
VDNHLFNKENMPS
>4785 5.4|4786 5.4|4803 5.4|4827 5.4|4828 5.4|4829 5.4|5132 5.4 mean exp pI: 5.4
LAMQEFMILPVGAQNFHEAMR
>3998 AE003528 oU0A 9.56 mean exp pI: 9.56
DYAQFEERAKVAQLTNSIAVFTKGILMMKTT
>5565 AE003757 PtF9 9.72 mean exp pI: 9.72
IGGSGVSPVPALAGPVSYSAAPQASVHK
>1990 P29617 11RY 7.85 mean exp pI: 7.85
ESNVLVRSNLGNVSALAFDHLSR
>5453 5.83 mean exp pI: 5.83
FDFTTTYGSLAK
>2956 Y18278 yelP 4.46 mean exp pI: 4.46
SGGAIVGAGQKSPYWKLDAWEDDAR
>4654 Q9NJH0 UnOc 4.43 mean exp pI: 4.43
EFEKLYEKYEQEGR
>6532 AY070904 1nQR 3.51 mean exp pI: 3.51
SETGFYEMPCSIVNGTTGDMFPPKMNVNDEIT
>3911 P08510 kU8p 7.02 mean exp pI: 7.02
AWKAQYFIKVVELFDEFPK
>5369 5.55 mean exp pI: 5.55
SVSDQFYR
>6828 Q9VW71 AmIG 9.72 mean exp pI: 9.72
YKLV
>7507 T2FA-DROME HXIp 10.44 mean exp pI: 10.44
DKKKKKPTKDDKKGKSNGSGDSS
>3973 5.44 mean exp pI: 5.44
NYDGLIVR
>2196 AE003453 Pb2c 3.1 mean exp pI: 3.1
PTVDAMVPVGGM
>756 Q9NIU2 eOrl 7.91|1335 BT012458 zxal 7.91 mean exp pI: 7.91
AHIFGQHVADYMR
>6897 O96838 2Rvk 5.28 mean exp pI: 5.28
QLLAQMLRAHNLDQEWDK
>4824 P48591 3lnV 10.05 mean exp pI: 10.05
RYIPKHGIQY
>5869 AE003810 W67a 9.91 mean exp pI: 9.91
CSKFNVTNLIQILK
>2539 Q24592 oF3c 7.77 mean exp pI: 7.77
GYEHIR
>5701 AE003784 x8B1 9.56 mean exp pI: 9.56
STSLTETALAKTAATVLPLYAVVSKNRELESITK
>5517 AE003750 O8qn 10.1 mean exp pI: 10.1
LPVGSVGPSSIAPLIAK
>6947 P05661 R5Jj 4.59 mean exp pI: 4.59
CEVCDKVYPDLDLLDDHLIGAHHFK
>6349 AF141673 8VE6 3.1 mean exp pI: 3.1
DSPASLAVVPFSAVGITYNNYGV
>1591 Q9VHR8 rKSs 6.76 mean exp pI: 6.76
MILVQANTAIGQDQK
>1298 4.37 mean exp pI: 4.37
FGSIDYYEK
>3035 Q94887 UC2R 9.87 mean exp pI: 9.87
RGLYGISTGCVGR
>3004 AB010108 thap 12.11 mean exp pI: 12.11
HLRQRDTGTSGR
>4762 AE003627 6lG4 10.11 mean exp pI: 10.11
MKSIVKTSFRIYEKVYEK
>183 Q9VHG2 IY3e 11.05|2455 AE003682 iBnP 11.05 mean exp pI: 11.05
IGFPAAQAAPAISSTFPFIFGNR
>5452 Q9VDE5 8r1F 4.06 mean exp pI: 4.06
DFVTKDGYASESEAEDDEQSHVVLAQTLKSK
>4830 P29993 fOlh 3.3 mean exp pI: 3.3
LSFYELLQAVN
>4041 AE003533 fPNG 4.01 mean exp pI: 4.01
EAAQAMECEAIMPLALANDSTRIILLCENYR
>5477 Q24292 TbFv 9.84 mean exp pI: 9.84
FGQVSYRIVAGNEAGIFRIDR
>2691 Q9VY78 MgE0 3.89 mean exp pI: 3.89
NTRFLTGDTMCCFDC
>3744 5.32 mean exp pI: 5.32
DLTAEHLTLLTNIR
>4671 AE003615 JAMq 9.2 mean exp pI: 9.2
RMRCAATGAPNGGAGC
>1959 P49846 QGRh 10.1 mean exp pI: 10.1
KHVQSPA
>4596 AE003606 bGYT 12.89 mean exp pI: 12.89
GIGRKTRKKRRK
>4489 Q9VC45 DNWg 6.02|5936 P29844 Gzl1 6.02 mean exp pI: 6.02
WLNAL
>4548 P05661 xzy9 11.49|4848 P05661 rTGz 11.49|5063 P35500 5FuL 11.49 mean exp pI: 11.49
KARNQALTQAQ
>4413 5.4 mean exp pI: 5.4
VEGHVFPEFK
>5295 AE003716 QyC3 6.76 mean exp pI: 6.76
SQNGSSTGKD
>507 4.21 mean exp pI: 4.21
GADIMYSGTIDCWR
>6161 AE003846 vxej 10.1 mean exp pI: 10.1
GGLNSMPHSNSALPFTAHK
>4702 Q9VGG5 gDbV 5.3 mean exp pI: 5.3
HLEEK
>5174 AE003694 8bCC 8.94 mean exp pI: 8.94
RMGKLCDVTLKVEDQTFSAHR
>2937 TP3A-DROME f7Kc 3.76 mean exp pI: 3.76
LIIWTDCDREGENIGYEIIDVCR
>6457 Q8I8U7 j2Pw 11.33 mean exp pI: 11.33
LQRDHMKVAFFGR
>1575 4.68 mean exp pI: 4.68
LDRPGNSAEASLVESQR
>5030 Q24592 gOnS 11.49 mean exp pI: 11.49
RTLLWTFIK
>7026 Q8IH24 0Ye2 4.06 mean exp pI: 4.06
EPDYAKYLMYPMCLYFLDLLQYEH
>453 Q9VTY2 iyJX 7.63|4094 AE003541 tWSx 7.63 mean exp pI: 7.63
KQLSNFGLDYIDLYLMHMPVGYK
>2434 4.75 mean exp pI: 4.75
LAQEIAENIHER
>3836 5.38 mean exp pI: 5.38
EVLDVLRHPDCSK
>265 3.8 mean exp pI: 3.8
VLPGVDALSNV
>6697 P98159 Dtsm 7.11 mean exp pI: 7.11
QMNSRDEPEKTFK
>5570 AE003758 VmnG 10.09 mean exp pI: 10.09
QAGSGHLQETAAAFKATQR
>3872 Q9W4S7 vv70 8.9 mean exp pI: 8.9
YNQQHACQR
>174 Q9U915 4Aqi 7.01|36 AB009996 PnjX 7.01 mean exp pI: 7.01
FCVCHLSTGDMLR
>6972 P05990 4L30 10.05 mean exp pI: 10.05
SQKQQAAASYIQMQWRSYQ
>3374 AE003456 Nyhi 6.9 mean exp pI: 6.9
IPSDDAGNSTSQFKR
>6517 Q24498 99GL 4.17 mean exp pI: 4.17
EERDELKTA
>5324 5.55 mean exp pI: 5.55
SLVNDATSSPSSSR
>2950 Q24592 D8UD 4.94 mean exp pI: 4.94
VFPHDSL
>3213 O96433 CF4H 7.85 mean exp pI: 7.85
HQLQLQESRLS
>886 4.37 mean exp pI: 4.37
QWGADVINMTTVPEVVLAK
>411 4.33 mean exp pI: 4.33
EAGEVKPEEEVTAAPAPK
>7615 YCDA-DROME ysTP 5.48 mean exp pI: 5.48
QQNALLRQILMEKEKLENAYTQHEVA
>3843 Q9VAV5 Ry6O 11.05 mean exp pI: 11.05
RLFLSA
>6247 Q961K5 lbt2 11.57 mean exp pI: 11.57
KRKFVDVVKR
>591 4.37 mean exp pI: 4.37
IGDPTPYVEGQSK
>3246 Q8SXQ4 jnYu 11.47 mean exp pI: 11.47
RIPKVQRLLQDLFNGK
>5536 AE003752 5O4a 9.85 mean exp pI: 9.85
QSVTIMYLLR
>1530 GTT1-DROMA jPAQ 7.8 mean exp pI: 7.8
NLQAGEHLKPEFLK
>1661 Q9Y112 KDyF 8.85 mean exp pI: 8.85
KNDIVVTAYCPLGRPNPAEK
>4230 AE003559 bzQ2 4.45 mean exp pI: 4.45
IIYKQYDAMVGEEVYSR
>2289 Q8I8U7 ZGJ2 11.05 mean exp pI: 11.05
VFFVSAR
>6316 AE017260 6uZE 9.89 mean exp pI: 9.89
GFIFTTAMSPVLAAAAKASVEHLK
>6069 P29613 VNrj 4.08 mean exp pI: 4.08
WIIWDISESFSLRMAIT
>935 AE003765 CA3X 4.07 mean exp pI: 4.07
LAKENSDYLGTIIDYLEKV
>7137 NPC2-DROME JiPQ 3.85 mean exp pI: 3.85
VSVLVKWELQDQDGADIICVEIPAKIQ
>7113 P20193 XInZ 7.82|7370 P20193 wZwU 7.82 mean exp pI: 7.82
WLLWMKRWPWILHED
>5681 AE003779 tzcq 10.18 mean exp pI: 10.18
IVSLPSYSHAKKSLIVSGLGFLIISFFNTI
>615 4.37 mean exp pI: 4.37
IMLDEFITQR
>6275 O15943 CUL3 10.09 mean exp pI: 10.09
DNQRVIILVK
>175 3.96 mean exp pI: 3.96
LQEVPHEGPMCDLLWSDPDDR
>5829 AE003806 Blia 2.93 mean exp pI: 2.93
LSDTPANMMTPSIFAQAAVDALC
>2659 Q9XZJ4 VrFK 6.98 mean exp pI: 6.98
IAEALPFLPLLR
>493 4.37 mean exp pI: 4.37
FNFGDEAFK
>2658 P45437 3849 8.34 mean exp pI: 8.34
HHHHHHHLHH
>7521 P29617 4jjZ 3.43 mean exp pI: 3.43
ESICQMDDDFEK
>3400 AE003458 GFfA 5.95 mean exp pI: 5.95
CFYRSPAAALDLC
>5197 5.45 mean exp pI: 5.45
YELISETGGSHDKR
>5898 AE003815 M8eO 10.82 mean exp pI: 10.82
MRKTMETVAAERLNKIGK
>6949 GAGJ-DROFU U25h 4.08 mean exp pI: 4.08
EINGRMDQL
>4244 5.32 mean exp pI: 5.32
AVQELVHPVVDR
>3480 Q8MR62 EMcJ 9.01 mean exp pI: 9.01
FVRSVATTCIPN
>988 AE003785 CwXZ 10.1 mean exp pI: 10.1
TFNPHLIFK
>3300 P55824 Wgpz 3.71 mean exp pI: 3.71
FQNPGRSIDDME
>2916 4.95 mean exp pI: 4.95
ATLKEFKEELAQNEK
>1843 Q9VAV5 XhZF 9.72|2313 Q9VAV5 TaPO 9.72|2630 Q9VAV5 CrS4 9.72 mean exp pI: 9.72
FTYVTK
>5212 AE003699 IQ6s 10.39 mean exp pI: 10.39
DLKMHILPGMLVKIVPSKDNKLKFSI
>5460 5.83 mean exp pI: 5.83
FILSIAYSPDGK
>6972 HDA1-DROME lJer 7.76 mean exp pI: 7.76
MTHNLLLNYG
>7083 P25823 XRuN 10.8 mean exp pI: 10.8
RIRVVSADLEGQSMRA
>3721 5.32 mean exp pI: 5.32
APEVAHNLDFAR
>1679 4.41 mean exp pI: 4.41
LVKPVLTQEASDYIAEEYSR
>722 AE003674 r9S2 9.53 mean exp pI: 9.53
KNQFYQIYLVLFNVA
>7413 T13564 0vuP 8.94 mean exp pI: 8.94
KCESSAASIVSSSGPMSPK
>424 Q8MKS2 A8Ox 7.85|6065 AE003835 OsWn 7.85 mean exp pI: 7.85
NELSHVISALVSR
>2190 Q9V4N4 6A7u 10.1 mean exp pI: 10.1
TFLNSQMGQLTK
>4461 5.5|5218 5.5 mean exp pI: 5.5
TANFISTSDSLPR
>1110 Q9VPX7 cBPW 4.08|481 AE003587 0rDO 4.08 mean exp pI: 4.08
EMNDAGQFYTNR
>7450 T13797 SeCU 4.21 mean exp pI: 4.21
PDYQKSAFIWDDYISEVGGMAASKELFTPR
>662 4.19|663 4.19 mean exp pI: 4.19
KLIGDPNLEFVEMPALAPPEIAMDPTLAAQYEHDLK
>3231 AE003438 DAJT 8.94 mean exp pI: 8.94
LRTTVGKPQETFLGFEAIIMRHARLLSGCAKEIE
>61 Q9V630 Dm6S 3.6|1957 S68280 ydxd 3.6 mean exp pI: 3.6
DTTLFGYFSDSDSK
>2730 Q8I8H6 x1ae 4.31 mean exp pI: 4.31
FDDPNVERVR
>2886 Q24592 MK7F 4.56 mean exp pI: 4.56
YEMQFQTEKEMK
>5369 P98159 Dge5 12.42 mean exp pI: 12.42
KTIRQIIR
>4481 AE003593 Vczl 11.05 mean exp pI: 11.05
LVGMSMTNTSPLMAPTR
>577 4.14 mean exp pI: 4.14
IEDLSQQAQLAAAEK
>7392 T13174 ZRUS 4.17 mean exp pI: 4.17
SSSIEELDFSRNNLMELNPK
>9 Q9VPN5 80Ks 5.6|486 AE003590 AAvu 5.6 mean exp pI: 5.6
HYHAAIEHDPTDITFYNNIAAVHFER
>5145 Q9VJB6 9AQD 4.27 mean exp pI: 4.27
QKEE
>6077 P13060 UDEb 9.85 mean exp pI: 9.85
YWRSSSHHQNQQNNHQQ
>1612 P37276 h28H 5.22|1430 DYHC-DROME aYwP 5.22 mean exp pI: 5.22
HVPIIYVDYPGETSLK
>6363 P40797 P6M4 8.83 mean exp pI: 8.83
VHYENYRCR
>3533 Q8I7Z8 4Bm7 4.45 mean exp pI: 4.45
YNGWLEPTEDVSTWLKK
>842 Q9VSU6 jUN6 9.63|4177 AE003553 QKo3 9.63 mean exp pI: 9.63
AGGLLALTGAKPALEGTPGMIGYGMAK
>5604 Q9VC45 7QSv 4.45 mean exp pI: 4.45
RRSESLDPQE
>6279 AE017259 5Cgo 10.57 mean exp pI: 10.57
EQTRIRNILAEHKEKALISR
>4853 5.5|5257 5.5 mean exp pI: 5.5
TNPQVYMDIK
>3836 AE003506 bfap 9.89 mean exp pI: 9.89
REEPSASTKK
>7452 P29844 wBb3 4.13 mean exp pI: 4.13
FNFFRKFYIQEEDEEVDK
>3612 P05661 I0AN 9.94 mean exp pI: 9.94
ETQQKKYVYQNSWGITTR
>5646 5.84 mean exp pI: 5.84
QITINDLPVGR
>1033 AE003802 kIu9 7.85 mean exp pI: 7.85
HSLNALLGGGAPLSLLQTN
>5416 AE003737 foa0 10.09 mean exp pI: 10.09
ISMIVFFVEMSLKR
>3195 5.21|3204 5.21 mean exp pI: 5.21
AFHMDYYYTPLMIGAAGSAYMINDAATILPR
>3650 P29617 5Hi2 10.11 mean exp pI: 10.11
RCMLMEKRQ
>3034 AB051856 B5Zr 3.97 mean exp pI: 3.97
NLAAMAYFGLTEYQKMSQYIFEETFNL
>4397 Q9VGF2 GfpJ 10.08 mean exp pI: 10.08
ESVKRSLERLQLDRV
>5450 AE003741 FN7w 10.6 mean exp pI: 10.6
FKFSGTSGHGSLLHKSTA
>825 4.37 mean exp pI: 4.37
NLLTGEYSGVPDVAR
>672 Q86PE2 EMoc 3.85|1432 P54399 M400 3.85|1774 PDI-DROME 50qL 3.85|2825 PDI-DROME ius0 3.85 mean exp pI: 3.85
DLTSVADAEQFLKDNEIAIIGFFK
>6718 Q99323 WYAq 7.75 mean exp pI: 7.75
HIFYQLLAGATPEQREK
>678 P15357 mdhG 6.44|1847 R27A-DROME 5v44 6.44 mean exp pI: 6.44
CNLTFVFSKPEEK
>5361 Q24208 sRcQ 4.25 mean exp pI: 4.25
AYVSTEEMGEQLCMMGPYKEHC
>96 3.93 mean exp pI: 3.93
FDDGVVQSDMK
>4364 5.38 mean exp pI: 5.38
SFEECISHSAVK
>3935 Q9W4S7 17pI 7.17 mean exp pI: 7.17
MREIVHIQAGQCGNQIGGKFWE
>5645 5.84 mean exp pI: 5.84
QIQDQLMTSIR
>1675 4.53 mean exp pI: 4.53
LTTLELLEVR
>3663 5.26 mean exp pI: 5.26
SSLFEHSTFDSQHAAGAER
>3624 Q8I8U7 PVpY 4.46 mean exp pI: 4.46
KCCQSMQVDYDMPIVKYYDRLSE
>4592 P05031 t7pL 3.74 mean exp pI: 3.74
EQISEQQLSEDGERGGGDNETPK
>5640 5.84 mean exp pI: 5.84
QGSVLDILK
>7522 P29742 s0Z2 9.63 mean exp pI: 9.63
KYHEQLTNK
>812 Q9V7H8 B40G 7.91|1052 AE003808 NvWU 7.91 mean exp pI: 7.91
AVQHAIYHDGSSGGVVR
>5337 5.55 mean exp pI: 5.55
SSAAGSATVMDVNK
>3850 5.33|4375 5.33|5118 5.33 mean exp pI: 5.33
CLQENQSSAEACQSHLSR
>2135 P35500 eAFj 10.6 mean exp pI: 10.6
QQQLQQIQKLQQMHGPQQQQK
>3659 Q8MLL2 dIHI 3.1 mean exp pI: 3.1
WLLTNFD
>3575 AE003474 BdKU 7.75 mean exp pI: 7.75
IRRPMHRIAKEDINEEY
>2634 AF195418 s21A 11.05 mean exp pI: 11.05
LSAITMPSVARHT
>5131 P29617 KRp0 6.76 mean exp pI: 6.76
FMFDLGKQTLQ
>1185 AE017256 7MeO 6.24 mean exp pI: 6.24
PFCGASGMLLDKMLNAINLDR
>6985 P29742 A05U 9.63 mean exp pI: 9.63
LELAWKHKIVDFAMPYLIQVLR
>7305 P26675 8DBr 9.63 mean exp pI: 9.63
VHTLLQKDVLQYK
>1408 4.65|2278 4.65 mean exp pI: 4.65
HVSPAGAAVGVPLSEDEAK
>2941 Q9VKW5 fElp 6.98 mean exp pI: 6.98
FIAALQEAVR
>119 5.83|3018 5.83|3438 5.83|4620 5.83|5475 5.83 mean exp pI: 5.83
ICADGALLSK
>4761 5.6 mean exp pI: 5.6
NQQGITTPIEAQLR
>1271 P07764 CuMQ 7.02|1224 ALF-DROME sQfh 7.02 mean exp pI: 7.02
GILAADESGPTMGKR
>4736 Q8I8U7 DztG 6.98 mean exp pI: 6.98
MFLILESSWR
>3678 5.29 mean exp pI: 5.29
TGEGHLDALLR
>5825 AE003805 0yGx 4.27 mean exp pI: 4.27
PSEALTVPPELIAVPIPGQPNCFQIAK
>139 Q9VKB0 JZEq 7.85|1289 AY231919 8F4R 7.85 mean exp pI: 7.85
MADFGVLHR
>4367 5.38 mean exp pI: 5.38
SPFEVHVGSEAGPQK
>3266 AE003445 Ys6j 11.49 mean exp pI: 11.49
KRSSASA
>3709 AE003490 cEkP 6.76 mean exp pI: 6.76
PQPNGKAAVGGGMGDG
>2643 4.8 mean exp pI: 4.8
VEALPVDLPEHIASASFETHAVVR
>5856 AE003808 hckp 10.89 mean exp pI: 10.89
RNAVESTNGFR
>3190 6.41 mean exp pI: 6.41
TALIHDGLAR
>1209 AK077634 a5eC 9.89 mean exp pI: 9.89
MEIKPGISLATVSAVLHTK
>6798 CNA1-DROME GDKe 4.07 mean exp pI: 4.07
QSMIPPSPPPSGVDENPQEDRIR
>5812 AE003802 hByZ 10.56 mean exp pI: 10.56
RPTMLALIPPYMVGWVLMLFAKNVTMLYFGRF
>311 Q9I7S8 tJL3 6.9 mean exp pI: 6.9
NLASVTASDLDTVKR
>2740 4.87 mean exp pI: 4.87
VLHEAEGHIVTCETNTGEVYR
>6576 AY121671 ZiJS 4.06 mean exp pI: 4.06
KVDELLHTGENYDLVG
>2985 A54148 kpMQ 6.02 mean exp pI: 6.02
RSDYLLQYDDAGALQSLTTPRGHIHA
>802 4.25 mean exp pI: 4.25
MGLSVSEVIEGYEMACK
>3309 Q8T9K4 Y06G 10.18|6294 Q8T9K4 k3U1 10.18 mean exp pI: 10.18
SHATIPYVKK
>3669 P83099 NrJA 11.64 mean exp pI: 11.64
KQKTSNSSSQR
>6440 AL353822 Qlb0 9.47 mean exp pI: 9.47
EQYFYQNKPGSNK
>4954 AE003659 sQyF 4.56 mean exp pI: 4.56
QPVTTNGSSKESPVEAAAETVK
>4372 AE003581 szt9 12.71 mean exp pI: 12.71
GNTSKIVRRAGSLRSNN
>2187 4.78|2489 4.78|2841 4.78|3057 4.78 mean exp pI: 4.78
KDVDAAYMNKVELEAK
>706 4.25|707 4.25 mean exp pI: 4.25
LEMEIAEYR
>2306 4.68 mean exp pI: 4.68
AKQSGVEYIAAPSGSTADEVVVK
>931 Q9NFX3 nYIT 9.59|882 AE003740 Y63H 9.59 mean exp pI: 9.59
TSLSPGSGVVTYYLR
>1156 O44437 NFrs 6.95 mean exp pI: 6.95
LLNVISSGENMLK
>3288 5.19 mean exp pI: 5.19
SGHYNLSPSIFFCATPPDDGNLCR
>2242 AE003492 bWYu 6.98 mean exp pI: 6.98
PRPTQSLIVAQVTSE
>3412 AE003458 o3vX 6.31 mean exp pI: 6.31
IGHASMLPIVEHFGYADHMMNSWR
>2043 O76935 Ic7b 9.53|770 AE003687 dNC5 9.53 mean exp pI: 9.53
TSLSPGSGVVTYYLK
>4313 5.32 mean exp pI: 5.32
VTEWQQSYYGTDSGIHSGATTVR
>7558 TYDP-DROME WYI7 7.8 mean exp pI: 7.8
ATNKEQEAHSSSSK
>2976 P92177 II4I 4.08 mean exp pI: 4.08
SDILNVLEK
>1517 Q9VQL1 wFnJ 3.59|457 AE003581 qS5i 3.59 mean exp pI: 3.59
EPVGAMSEDLPADVTK
>2765 4.98 mean exp pI: 4.98
HKEVNENFAINLVAEEPVSHVESR
>5540 P51592 m03e 6.98 mean exp pI: 6.98
MNIMERQ
>3635 AE003480 lWok 5.19 mean exp pI: 5.19
SHHESKGLQIEPGDTIAIIDGRHE
>1453 4.68 mean exp pI: 4.68
ILAGDKNYITAEELR
>6029 AE003831 DF72 6.95 mean exp pI: 6.95
TLNEIQAKMG
>4727 P20659 pKYL 4.56 mean exp pI: 4.56
YDYKFPFEDEKIPCSCGSK
>3668 AE003482 XPOh 6.41 mean exp pI: 6.41
TVLDDNKKLCLMSGEIMQMTK
>968 4.21|969 4.21 mean exp pI: 4.21
TPVFDQIIDMLR
>3085 Q00174 RTLx 6.87 mean exp pI: 6.87
ETVLAAVYK
>6289 Q8T0B0 19wT 9.85 mean exp pI: 9.85
YDRLFR
>3921 5.44 mean exp pI: 5.44
NPLFIYIDTK
>3128 Q8SX83 H8vx 10.81 mean exp pI: 10.81
VRQMQQNLRRLCD
>3012 P29413 83JJ 3.1 mean exp pI: 3.1
LMTQDF
>256 P29845 oWl4 9.72|1582 HS7E-DROME 8hJM 9.72 mean exp pI: 9.72
QAVTNSANTFYATK
>1985 4.53|1986 4.53 mean exp pI: 4.53
VCVETVESGVMTK
>6314 P29617 k6Y8 6.95 mean exp pI: 6.95
KPQLNE
>3199 AE003435 eFhU 9.89 mean exp pI: 9.89
VLQTKDLKLPVGIVNIGETR
>2046 Q9V8H1 wyQm 3.3 mean exp pI: 3.3
TNFTFEA
>6090 AE003838 haw1 11.13 mean exp pI: 11.13
ASSVKLTNKAGKNKFNKG
>1700 LA-DROME xfnq 4.08 mean exp pI: 4.08
LASLSTDLSEIVAALNK
>5076 P22293 FHu7 11.33 mean exp pI: 11.33
PKSGPPPREATSMSR
>5248 Q9W252 imCY 5.13 mean exp pI: 5.13
LQQFFNHHMFVLEQE
>5311 5.55 mean exp pI: 5.55
SIVSVGDPK
>3243 5.59|3886 5.59|4114 5.59|4588 5.59|4892 5.59|5385 5.59 mean exp pI: 5.59
MFVGGLSWDTSK
>2248 Q9W1X5 6TnW 10.09 mean exp pI: 10.09
EIEMVLKVNGTSWVGLGWRPR
>3871 P16621 ECRY 10.6 mean exp pI: 10.6
PMPHVKWMK
>1142 Q9TW62 plDB 7.85|48 AB025924 ML5G 7.85 mean exp pI: 7.85
FQFTHLSAGDLLR
>127 3.8 mean exp pI: 3.8
IIIADCGQL
>5626 P35500 Lb2I 4.31 mean exp pI: 4.31
ALEVILKGIDVFCVWDCCWVWLKF
>6635 Q09332 hVBO 4.59 mean exp pI: 4.59
EVCDKVYPDLDLLDDHLIGAHHFK
>2638 4.8 mean exp pI: 4.8
HIIEHAKQDVDDEYGNSAFIR
>6154 AE003843 NiIi 11.05 mean exp pI: 11.05
TSNAAVAGAASVNIAANTNNQPSGQQIR
>7146 P29844 9sss 3.13 mean exp pI: 3.13
ALEAEVLQL
>1018 Q9XZ07 SZau 9.89|1059 AE003808 GBWu 9.89 mean exp pI: 9.89
NFVTIQEALKK
>6195 AE017256 FyR7 3.97 mean exp pI: 3.97
SIEDFSKDMRD
>5487 AE003747 ZKp3 12.59 mean exp pI: 12.59
SPSNGRPRRKAKTSSSSATTQERPLR
>5181 5.45 mean exp pI: 5.45
KGDECEFLGHNR
>4426 Q8I8U7 z14R 12.42 mean exp pI: 12.42
PNQQRTSGLISRSK
>3853 AE003507 FkkI 7.91 mean exp pI: 7.91
QRRHELYIKLGKIDGTTSHAHYDNFEL
>5107 5.38 mean exp pI: 5.38
VCEVCSAYLGLHDNDRR
>4263 AE003565 wibk 7.82 mean exp pI: 7.82
IVQHFGQGIVSDDGRIDRSK
>1567 P29617 heqk 9.01|2720 CSE1-DROME qYLQ 9.01 mean exp pI: 9.01
SILGPQVLASCLPQLIR
>4003 5.5|4095 5.5|4788 5.5|4856 5.5|4857 5.5|5263 5.5 mean exp pI: 5.5
TSIGQITVDMVYGGMR
>3775 5.32 mean exp pI: 5.32
GHFQNTAFPELIDAVNK
>5172 AE003693 jcBw 10.83 mean exp pI: 10.83
RVKKFNVHDIK
>5681 P35500 wcW9 3.71 mean exp pI: 3.71
GIDVFCVWDCCWVWLKFQE
>4059 AE003536 Yr6S 2.88 mean exp pI: 2.88
NLDFSQNGAGNDSGVGTGSVAGAPAMLQLEIG
>438 4.56|1262 4.56 mean exp pI: 4.56
ELISNASDALDKIR
>147 4.03 mean exp pI: 4.03
LAYSDDSAALLASISDDCSVAVHTAELR
>6628 AY231928 dtNy 10.85 mean exp pI: 10.85
KPATAPTKTGPTGPK
>318 P37276 hduK 6.87|1616 IF4A-DROME riSW 6.87 mean exp pI: 6.87
VVMALGEYMK
>4362 5.38 mean exp pI: 5.38
MTPAAGLSHQQAKPETYGEYVSQYT
>4394 P91938 JSON 10.45 mean exp pI: 10.45
GKLLVKYK
>3630 AE003479 ebhL 6.7 mean exp pI: 6.7
PLVVRQDAAGNNYSLN
>4111 P20659 c0be 11.64 mean exp pI: 11.64
VKQRQLK
>4350 AE003579 LF8X 7.86 mean exp pI: 7.86
CFTFNYSGCHGNNNLFHKKLECEEKCK
>1308 Q8IGZ2 usLQ 3.6|1120 AE003831 rRqa 3.6 mean exp pI: 3.6
LDQLIYIPLPDDK
>1693 P08181 1FpU 7.32|1668 KC2A-DROME l7yb 7.32 mean exp pI: 7.32
ALDYCHSMGIMHR
>1096 4.53 mean exp pI: 4.53
AAAIGAVEAASER
>7411 T13477 GFs9 10.53 mean exp pI: 10.53
TQNLSMMSQKYKKDAKLLNRKSMYV
>3406 5.34 mean exp pI: 5.34
CVQQVDAFNVCCK
>6016 AE003830 YO5p 9.53 mean exp pI: 9.53
NTYYFDTKTNAFR
>2497 Q9VH10 cL18 9.76 mean exp pI: 9.76
KDSESKQPK
>4086 P05661 BkVC 11.14|5267 O96838 5dll 11.14 mean exp pI: 11.14
NQRYHHHHHHQQRQQQ
>5103 AE003683 2rPY 10.32 mean exp pI: 10.32
IDNKININQGMMVQFSPKMVTQFLSGK
>4500 AE003594 mxyU 10.09 mean exp pI: 10.09
SSSTASRDAPNSSNDVTIGSGSVSRK
>5040 AE003673 iWxv 11.47 mean exp pI: 11.47
TLRKGQAKFVDVSIHDPQHIRSALVSPMQRKFL
>795 4.37|845 4.37 mean exp pI: 4.37
MADEAVCVGPAPTSK
>5718 5.6 mean exp pI: 5.6
NMAVAIAER
>1879 Q9Y0Y2 3uG0 3.71|1843 PURA-DROME C1Uz 3.71 mean exp pI: 3.71
LDILDTLPEIK
>1334 Q8IRM8 IV2J 6.76|127 AE003446 WZJt 6.76 mean exp pI: 6.76
LSSFIGAIAIGDLVK
>556 O46111 Qeit 5.3|2607 AE003832 ixuf 5.3 mean exp pI: 5.3
TVSHTGPLTEEFLR
>4675 AE003615 KVmB 11.93 mean exp pI: 11.93
PFRDNVTITCGSPGRQLRATASSGFR
>808 Q9VN25 q32a 6.02|2377 AE003606 mJJy 6.02 mean exp pI: 6.02
VNTHCEALYHDIAR
>7273 S26840 ngQQ 10.62 mean exp pI: 10.62
KKGTDSYGNPKKRLVIDFR
>6765 Q24298 7qCO 3.65 mean exp pI: 3.65
VFVDDLDDWDLEDKYFEWKDLPH
>1384 4.53 mean exp pI: 4.53
GSLQYEFATEILQTPIQLTK
>7462 T13812 3srC 9.43 mean exp pI: 9.43
DKSYGLDTTFYHSAHKK
>4911 AE003650 YZpw 4.08 mean exp pI: 4.08
AESFVYSVKYYD
>1506 4.37|63 P48605 TWCf 4.08|2075 TCPG-DROME df3g 4.08 mean exp pI: 4.17666666667
IVLLDCSLEYK
>1976 4.51 mean exp pI: 4.51
VAEKLEELSVNDDKTK
>5870 P29617 cHeB 8.88 mean exp pI: 8.88
YPKQWAWLCGEGIRV
>1640 4.53 mean exp pI: 4.53
LPGAQPLEVVESVYK
>1705 Q9W0P5 OMhe 3.83|1511 GALE-DROME hrAI 3.83 mean exp pI: 3.83
IGEDPNGEPNNLMPYIAQVAVGR
>3870 AE003510 0nGj 12.24 mean exp pI: 12.24
APRYRIVHLLRRRGNATEAGSTKK
>6167 AE014155 vPDN 4.2 mean exp pI: 4.2
EEIHQGISQMASDMAQKLGISYDDAYR
>4847 P11584 Zdki 4.08 mean exp pI: 4.08
CIQTEGCAWCMQPDFK
>5388 AE003732 whv4 10.63 mean exp pI: 10.63
QPKTQWKRLEKQSVPQLANLTFQYFLK
>524 Q9W596 jA77 7.82|1627 IMB-DROME US4E 7.82 mean exp pI: 7.82
LAATTALHNSLEFTK
>4604 AE003608 kYvk 3.13 mean exp pI: 3.13
PISLEEAVAMQQNAQQF
>49 Q9VG70 uchb 6.29|111 Q9VG70 N3kE 6.29|796 AE003696 wIaT 6.29|797 AE003696 gehd 6.29 mean exp pI: 6.29
ILIAGLCGLGAEITK
>5181 P05661 bLV3 7.95 mean exp pI: 7.95
TKHNLNTSEEELQSHQPKR
>3841 P05661 7RNL 4.54 mean exp pI: 4.54
CVELHRIGELDDQLQPIGK
>5074 5.37 mean exp pI: 5.37
TIEAEAAHGTVTR
>6549 AY089597 TDt2 11.57 mean exp pI: 11.57
MEQNSTAAGNANPATVPAKRGTQQGRKK
>7319 O46111 qiyK 7.02 mean exp pI: 7.02
EADIAKNR
>1063 Q9W415 ZGGW 7.16|2180 AE003437 Pai8 7.16 mean exp pI: 7.16
GHTSQSQESCTAAAAASTATAASGQAPGGK
>1822 Q9XYZ5 fSQW 7.85 mean exp pI: 7.85
FHLGDTVNVFR
>297 Q9VIT9 BHwA 7.74|696 AE003663 0VEw 7.74 mean exp pI: 7.74
DYNVAVAVHQTK
>4471 AE003592 lSI6 10.39 mean exp pI: 10.39
TTTTTTTTFKAKSKDKDK
>6871 EF11-DROME I3Hg 9.47 mean exp pI: 9.47
KFETAKYYVTIIDAPGHR
>2036 4.53 mean exp pI: 4.53
VNLEVQAASEK
>3863 5.43 mean exp pI: 5.43
AHEKDVNSVCVSPNDKLLASGSQDR
>3179 P11996 fwB8 4.02 mean exp pI: 4.02
FVFEAEKFDYEMWMKMTMYEKEYMDV
>5322 5.55 mean exp pI: 5.55
SLQDTIQSFR
>4521 5.55 mean exp pI: 5.55
SDGVYIINLK
>7446 O18373 eQdC 12.11 mean exp pI: 12.11
GHREWVRMVR
>5126 P06605 MPZo 8.97 mean exp pI: 8.97
LFGRFDQLAHDNHCLRIK
>2024 4.37 mean exp pI: 4.37
VLAQNSGYDPQETLVK
>7464 T13825 ruZ5 10.44 mean exp pI: 10.44
YDHLIRSASASDAHRKVKPK
>4885 Q9W252 dF31 4.27 mean exp pI: 4.27
CEVENGGSLGSR
>1185 Q9VHG2 0xPt 7.85|760 AE003682 iW9L 7.85 mean exp pI: 7.85
DLHTILTLR
>2794 Q9VR91 XYmr 9.01 mean exp pI: 9.01
NCNGSLQPILVESLPRVQR
>4595 Q00174 Klm5 7.16 mean exp pI: 7.16
LVKQKEEVER
>5313 AE003719 W38T 6.79 mean exp pI: 6.79
ADSPPPPPR
>3781 AE003500 LjWT 11.11 mean exp pI: 11.11
VYLKANEGKLSPSSKMTKTAKRR
>3792 P05661 UEuO 7.18 mean exp pI: 7.18
QREQEEQKR
>278 3.84 mean exp pI: 3.84
VWEQVQPDLLTDDQCVATYK
>855 Q9VTB0 1meP 5.22|377 AE003547 qB2W 5.22 mean exp pI: 5.22
SHDLNELLAFK
>6733 BX842628 Mosl 6.79 mean exp pI: 6.79
VAPGDR
>1430 Q86NQ0 ZuY5 7.76|1695 Q960E2 DW5S 7.76|534 AE003605 3tz1 7.76|540 AE003605 wjvN 7.76 mean exp pI: 7.76
FYFHDGVR
>1932 Q9V4Z4 jj7L 3.89 mean exp pI: 3.89
ALDDAINNFK
>6052 AE003834 Fxmy 3.1 mean exp pI: 3.1
DSIGGGGAGQGGSAGAAALGAAAGAVGAAGGGGGGGGGQA
>4106 AE003541 Y2kw 12.43 mean exp pI: 12.43
SGHRMTVSKKRL
>4005 P98081 A5Gb 10.59 mean exp pI: 10.59
AWVQDNTSKLKANR
>4662 P05661 3GiC 4.73 mean exp pI: 4.73
MLELQSAQEELRELRAK
>1201 AF132166 q5pW 6.99 mean exp pI: 6.99
AASDASEALGSGSALSPTAAKPIK
>2875 Q24298 gWdN 10.32 mean exp pI: 10.32
DQISTLTLKIKK
>4781 AE003628 Mh8K 4.07 mean exp pI: 4.07
LLKERIICLMGNITDDISSTVVAQLLFLQSE
>996 O62621 gDqa 5.1|1394 COPP-DROME FwLK 5.1 mean exp pI: 5.1
CIAVHPTQPLVLTSSDDMLIK
>968 Q9V631 UdPw 10.1|1381 Q8SX83 oT36 10.1|1444 EF11-DROME nCgr 10.1 mean exp pI: 10.1
QTVAVGVIK
>1655 Q86NM8 11Bx 3.58|1367 CC37-DROME dEeA 3.58 mean exp pI: 3.58
NIEISDDEDDTHPNIDTPSLFR
>2708 P16621 Q2jI 7.02 mean exp pI: 7.02
VTRPLMAADLGAGPTPSDPVDMRR
>5605 Q9VSD9 cTVN 8.94 mean exp pI: 8.94
CAQVFANSLKELSANFLK
>4510 AE003595 FzVZ 10.09 mean exp pI: 10.09
RSLADAFAASTSAAAAIAGLINLK
>4112 AE003543 3p4F 2.95 mean exp pI: 2.95
MDIFEPEPPAPIINPPP
>3709 5.32 mean exp pI: 5.32
ADLGGTEILQPLQHIYR
>778 Q9VMQ7 d7B2 7.89|561 AE003610 nLyM 7.89 mean exp pI: 7.89
EYSGLLHLHK
>6678 Q9V7N5 riJ5 9.89 mean exp pI: 9.89
QTKENMTLQQK
>6192 P05661 UGEE 6.76 mean exp pI: 6.76
DVMWLPLPKFGVLFF
>5488 AE003747 RUck 11.63 mean exp pI: 11.63
TQFVVTLNGDKALGGKNVKGGASRKR
>1795 Q9Y0Y2 DmpI 5.12|1842 PURA-DROME nJnm 5.12 mean exp pI: 5.12
AHLVFDFHQHVDGMQEAEK
>1546 P91938 isdj 7.85|4292 P05661 Q76W 7.85|2108 UBIQ-DROME whgr 7.85|2109 UBIQ-DROME 6kLv 7.85 mean exp pI: 7.85
ESTLHLVLR
>5140 P05661 iR7W 7.17 mean exp pI: 7.17
QRERDEWFRGQ
>4996 Q02645 gxCX 5.33 mean exp pI: 5.33
LERVIDEEIHYISQQLAFKQRQAELH
>5824 AE003804 ovJg 10.1 mean exp pI: 10.1
TPTATSTPTATPSIAMTTSLTTAVGK
>6618 AY231818 bAbk 10.6 mean exp pI: 10.6
WKANPFGGASHAKGI
>7498 T13945 QAqB 3.6 mean exp pI: 3.6
DVPGTLLNMALLNLGSCDPNLRTAAYNLLCALTATFD
>1733 Q9VM75 YPNK 7.74|1626 IF6-DROME TnMW 7.74 mean exp pI: 7.74
QTIADNSLVGSYAVLSNQGGMVHPK
>1090 4.25 mean exp pI: 4.25
YWESSETVSQLETVR
>4008 Q8I8U7 eylL 5.13 mean exp pI: 5.13
HETGV
>1407 Q9VJE5 yYuH 10.1 mean exp pI: 10.1
GNVGFVFTK
>2438 4.75 mean exp pI: 4.75
LNLVGEKDETPVHFCDK
>4003 AE003528 PAtc 5.39 mean exp pI: 5.39
LRHLMTSSQWPETRDGECDIKIN
>6483 Q24498 FQ3z 3.59 mean exp pI: 3.59
FETDMSAALDEMQR
>7119 P48994 54Fm 11.14 mean exp pI: 11.14
AVAQMLSIAMYNRR
>7008 IF4A-DROME MnAj 9.53 mean exp pI: 9.53
LREELLRGIYGYGFEKPSAIQQR
>4228 P21187 LqD7 10.1 mean exp pI: 10.1
KIIQ
>6206 P11996 16p2 4.65 mean exp pI: 4.65
EKFDYEMWMKMTMYEK
>5261 P08736 IbH9 7.02 mean exp pI: 7.02
VEKALDSNSQQQIIR
>3865 Q9W321 3Fiy 11.05 mean exp pI: 11.05
NMLALQQQQR
>5307 Q24498 4IHN 11.05 mean exp pI: 11.05
WVGLSQIR
>6458 Q9VM67 5TZe 6.95 mean exp pI: 6.95
GTSLNQLAQAEQK
>4835 O62619 52Fu 10.89 mean exp pI: 10.89
PRLVAGGGAVEMAASQLLTR
>7258 RY44-DROME tgm0 6.79 mean exp pI: 6.79
RLTMLLFSNIFDSLSN
>4562 AE003603 95fb 12.12 mean exp pI: 12.12
LTRAQLELHRMNTGFRK
>951 Q9W596 dfVU 7.95|5778 P05661 Z3RD 7.95|6881 ENO-DROME JNtH 7.95 mean exp pI: 7.95
HIADLAGNKEIILPVPAFNVINGGSHAGNK
>3031 5.21|3084 5.21 mean exp pI: 5.21
DVGVSVIYAHDMR
>7054 L27654 OP1E 6.03 mean exp pI: 6.03
GPGADLASQLRHPATTDGAGPSVLREH
>63 4.21 mean exp pI: 4.21
DVFSSDVLLK
>3257 5.34 mean exp pI: 5.34
CTVLLMLDYQPPQYK
>302 4.37|1109 4.37 mean exp pI: 4.37
ACADPPAGSVILLENLR
>3752 P05661 g6Nj 7.05 mean exp pI: 7.05
NDPNTIRDLAKMKQE
>2757 GCH1-DROME mYzs 5.15 mean exp pI: 5.15
CTFHHDLELDHKPPTREALLPDMA
>1105 4.53 mean exp pI: 4.53
AAVEEGIVPGGGCALLR
>4908 AE003650 N6GR 10.18 mean exp pI: 10.18
KYPTMVKQADLTGHTSR
>5899 AE003815 M5td 10.58 mean exp pI: 10.58
TPAAQFANDGGKPDKRSR
>650 4.25 mean exp pI: 4.25
IVKPNGEKPDEFESGISQALLELEMNSDLK
>2501 4.78 mean exp pI: 4.78
NIRDNEEKDSAFR
>4941 P26675 SV4k 5.77|6018 P55824 eULB 5.77 mean exp pI: 5.77
RHWVDHHFYDFEKDPMLLEK
>1882 RL4-DROME 8Ebk 6.87 mean exp pI: 6.87
PLVSVYTEK
>3705 AE003489 xY3j 12.41 mean exp pI: 12.41
RTTLVIAHR
>1503 Q9NH53 q1M2 10.1 mean exp pI: 10.1
TISNVVIGLK
>3941 5.44|5627 5.44 mean exp pI: 5.44
NAVVTVPAYFNDSQR
>4895 O96433 fRWm 8.93 mean exp pI: 8.93
MKLLQIAMDERQKVLCQAGAQQT
>2264 4.64 mean exp pI: 4.64
KVQHELEEAEER
>597 Q9XZJ4 ymae 6.68|7205 PSA6-DROME rMVt 6.68 mean exp pI: 6.68
TDPAGYFSGFK
>4723 5.5|5677 5.5 mean exp pI: 5.5
CNEPAVWSQLAK
>1726 4.53 mean exp pI: 4.53
NILSSTTSETGELR
>5341 5.55 mean exp pI: 5.55
SSNLLDLK
>6590 P25723 mvOQ 3.85 mean exp pI: 3.85
SWECDGRIDCSDGSDEHDK
>3160 P29617 ufe3 10.71 mean exp pI: 10.71
SQLRFFAPPNSKYPK
>4507 AE003595 HoNb 12.58 mean exp pI: 12.58
AAISAVNCAAQAPLRRTLRLRPVAFAR
>4347 5.38 mean exp pI: 5.38
FRGHLDNISNNLLIGAVNIENDGVNK
>780 4.37|781 4.37|1676 4.37 mean exp pI: 4.37
LVADAMTELK
>2888 P35415 G4sU 7.78 mean exp pI: 7.78
HLESEETTLLLKKK
>4391 AE003583 Xzdo 3.1 mean exp pI: 3.1
PDSSAGSNSGSGSAGLSLFSLQG
>708 Q9VLC5 YHbO 10.1|596 AE003624 ri7O 10.1 mean exp pI: 10.1
LIQLASGNTNLK
>7262 P49762 JGvD 8.05 mean exp pI: 8.05
HHQQQQQQHQEQQQYPQHK
>4716 5.5|5676 5.5 mean exp pI: 5.5
CLAAIEQCAR
>200 Q8IQ53 ALjR 7.16|2687 AY232007 zz6o 7.16 mean exp pI: 7.16
VNINCINQNNGVVDHR
>1297 4.53 mean exp pI: 4.53
FGLTPEQFGENLR
>6913 FNG-DROME tVKD 4.45 mean exp pI: 4.45
KMSAELDVFLESGK
>4825 AE003635 vyHH 4.46 mean exp pI: 4.46
MSEADCDAGDTMNKKIR
>1518 4.53 mean exp pI: 4.53
IYGTALCIEAEAK
>4312 5.32|5053 5.32 mean exp pI: 5.32
VSQEDVLQLHQK
>403 4.56 mean exp pI: 4.56
DVTVGDIVTVGECRPLSK
>1305 Q9VYU3 rY08 5.22|1475 P29844 Hu8h 5.22|1563 HS7C-DROME ZTYx 5.22 mean exp pI: 5.22
DVHEIVLVGGSTR
>524 4.37 mean exp pI: 4.37
GGVESDLTVSR
>1835 Q9XYM1 71em 7.93|1078 AE003820 lwoM 7.93 mean exp pI: 7.93
YHYHEVLHTIGNTFTSIFK
>7283 S46224 djk0 5.95 mean exp pI: 5.95
CIDVVRSSAICGSGMTS
>4399 P29742 pOTc 9.89 mean exp pI: 9.89
HAHKEEQFKNR
>5342 5.55 mean exp pI: 5.55
SSPSSVNYADFGSAPSK
>4193 Q9VJB6 b34V 6.48 mean exp pI: 6.48
LIVQGLFQIMEPKVILRCREVD
>6157 Q8I8U7 KKan 7.82 mean exp pI: 7.82
HWALKTFLAATDF
>7556 TRX-DROVI YEjT 6.98 mean exp pI: 6.98
ESSSSTTNLFGSGLSR
>4502 P55824 997C 9.63|5199 P29844 3FRl 9.63 mean exp pI: 9.63
DLGNTILNLQDGKYSHLRGTHLK
>316 4.37|1128 4.37 mean exp pI: 4.37
AGGGGGGGESLDVPVPR
>4853 Q24292 B59A 5.22 mean exp pI: 5.22
EQHSRYTLQIQASD
>6546 AY089357 5q4N 10.52 mean exp pI: 10.52
SFYNMKFGKYPKILKKVGAKIKVEMGGGKVHEK
>2202 4.79|2609 4.79 mean exp pI: 4.79
LYKEEMEQTYVSK
>4656 5.84 mean exp pI: 5.84
FDLNSVLLK
>5196 Q8I8U7 66QL 10.85 mean exp pI: 10.85
MVPKTLLKHWALK
>5576 5.84 mean exp pI: 5.84
FGALTDNFAGK
>206 Q9W350 lFgF 8.97|2187 AE003446 UzI1 8.97 mean exp pI: 8.97
NAVTQFLCSVLK
>5711 5.6 mean exp pI: 5.6
NIVEAAAVR
>7473 P29993 5iWi 12.11 mean exp pI: 12.11
RQRAAIENILR
>7474 Q99323 z2hy 4.09 mean exp pI: 4.09
ASAAVKSASNMESQLTEAQQLLEEETRQ
>4848 AE003639 V4ZL 6.28 mean exp pI: 6.28
VVSFEGLIYIVGGCTTTTR
>1119 Q8IMI0 Y5Kl 9.53|958 AE003774 TwhQ 9.53 mean exp pI: 9.53
SIVGVIPYLPYSK
>4540 Q23979 pfjD 6.95 mean exp pI: 6.95
EQASIMVNGTLK
>1534 Q9VQB4 tRI8 9.85 mean exp pI: 9.85
FFPSYQR
>7079 MAL2-DROVI Ijz8 7.69 mean exp pI: 7.69
RPVMSSLLSAQTEDFIDWWQHAVFYQIYPRSFK
>6269 Q9VDW3 bNEU 4.56 mean exp pI: 4.56
EMQFQTEKEMK
>3425 AE003460 xj5O 4.16 mean exp pI: 4.16
LAYTQPNEQDEESLHK
>4048 5.32 mean exp pI: 5.32
LFEASDPYQVHVCNLCGLMAIANTR
>6917 O44386 9fwJ 5.33 mean exp pI: 5.33
GVSGAQMCLQ
>5813 P48605 PZjA 10.09 mean exp pI: 10.09
RLEVDIKR
>4706 5.5 mean exp pI: 5.5
CALSPAEVYR
>1231 4.52 mean exp pI: 4.52
CQEPYIQVSENR
>6720 P51592 us8Q 9.85 mean exp pI: 9.85
YWWGVLPFDQRR
>2079 4.53 mean exp pI: 4.53
YAEAFEALPR
>4254 5.32 mean exp pI: 5.32
FGVAPDHPEVK
>1134 AE003832 rIkP 6.99 mean exp pI: 6.99
LPGIQPLEILDSIKK
>4385 5.4 mean exp pI: 5.4
FSEHGETLAMK
>4894 Q99323 tVKZ 9.72 mean exp pI: 9.72
PAVQQQQQQHLYK
>1213 4.37|2239 4.37|2828 4.37|3051 4.37|3266 4.37|3584 4.37 mean exp pI: 4.37
AYLAGAAADVIEFGVR
>4405 AE003585 u9Bn 9.56 mean exp pI: 9.56
RLMDQMKDLSETVRDIKLYMASNKEATNGMMTR
>3120 5.38 mean exp pI: 5.38
HRPELIDYDK
>2605 4.79 mean exp pI: 4.79
LNEAKEEITLGGPVGQK
>3175 5.55|3382 5.55|3880 5.55|4540 5.55|5306 5.55 mean exp pI: 5.55
SIQFVDWCPTGFK
>1557 4.4 mean exp pI: 4.4
LAELEEFINGPNNAHIQQVGDR
>6787 CHDM-DROME DKP9 5.4 mean exp pI: 5.4
TELHTLWLNEEKAAVPGR
>6996 HSF-DROME ihVk 2.95 mean exp pI: 2.95
SEPENSSGLMDLMT
>1997 4.56 mean exp pI: 4.56
VFDKDGNGYISAAELR
>2946 U520-DROME CQzi 4.56 mean exp pI: 4.56
TKVRGLLEIISSAAEYE
>5811 P55824 lAwk 9.89 mean exp pI: 9.89
FPHHVQIAERLEFLKFLLK
>3372 5.48 mean exp pI: 5.48
HPFYTIGPVKQEDEWDRPR
>922 4.37 mean exp pI: 4.37
SSLEDAVGLPK
>4467 Q9VDW3 lzP9 9.72 mean exp pI: 9.72
EERTYRK
>2384 P29617 oW81 3.89 mean exp pI: 3.89
QIVSGDTANDLTSVNILMQKQQ
>5068 Q9VGG5 TdV8 12.41 mean exp pI: 12.41
NQNRLTGGGGAGGGSMR
>1609 4.53 mean exp pI: 4.53
LIYQEYETGK
>4447 Q8IPM1 7tmD 4.3 mean exp pI: 4.3
VMSSADKNCQHGED
>1925 Q9Y146 nzud 6.03|2164 AE003122 Xw6C 6.03 mean exp pI: 6.03
VPSSASITVNGVSQQLEVLHHDNTVVVR
>3055 AB103508 IIfD 4.28 mean exp pI: 4.28
GIEELYYTIEPLDMLETAYPDLVAAFLKSKEKPAK
>5161 Q99323 f8bE 12.11 mean exp pI: 12.11
RQDPTVTRR
>6016 P05031 Xasi 10.09 mean exp pI: 10.09
ERNEALLKR
>2620 4.79 mean exp pI: 4.79
QKEVEELIK
>2227 AE003477 pfqo 5.93 mean exp pI: 5.93
FLYLFLAVM
>5763 Q8I8U7 vsab 11.14 mean exp pI: 11.14
HRQHQQHPSHHPHYQNTR
>4998 AE003665 01qa 3.37 mean exp pI: 3.37
DSPLQFSDDGGISVDEMMR
>2014 Q8MSY1 p2Dr 4.27|1983 SQD-DROME HfQr 4.27 mean exp pI: 4.27
LFVGGLSWETTEK
>1620 Q27421 kSgn 10.1 mean exp pI: 10.1
SLASLHK
>895 Q9VF53 JaOe 9.85|831 AE003709 1WP8 9.85 mean exp pI: 9.85
FYGQPVGIILANSNSLANR
>284 AE003515 6Mw1 10.16 mean exp pI: 10.16
EIGKLFTKKFSIDVAAAGHVK
>6725 P29617 KEIf 8.25 mean exp pI: 8.25
SGHHQHHHIQQHHQPDILK
>5470 5.83 mean exp pI: 5.83
FVQDNNTYILK
>513 4.37 mean exp pI: 4.37
GEVDFYLGK
>3720 P29613 5OTB 8.19|4234 P05661 thmJ 8.19|7513 P32870 PIW2 8.19 mean exp pI: 8.19
HHHHHHQQRQQQQQRYNHVQEQEER
>2940 Q9V3G1 z3nf 11.33 mean exp pI: 11.33
RNSWPKVRGVAMNPVEHPHGGGNHQH
>449 4.32 mean exp pI: 4.32
EQQIVIQSSGGLSKDDIENMVK
>3590 5.18 mean exp pI: 5.18
TALQSGLNHPDDSVK
>4115 AE003543 lrVC 10.09 mean exp pI: 10.09
NEIPSRIPSFGNVLHLK
>1045 4.33 mean exp pI: 4.33
VRELESEVEAEQR
>4929 AE003652 zqax 3.97 mean exp pI: 3.97
NEIPGETEPQAPLK
>2640 P20659 sPjk 8.97 mean exp pI: 8.97
QACALLK
>2005 T13718 nwE3 7.02 mean exp pI: 7.02
FVANIKSPLEVDSGVGTPLSPPSTASNSSGGSIFSRMG
>1657 Q9V3V9 RnVZ 3.63 mean exp pI: 3.63
DSDLFDSDDTPPLEFYAHAGCTAPFAASLK
>1623 Q8MRY9 ZR0C 4.43 mean exp pI: 4.43
VFQNHDDVHISFEDQQR
>6880 Q9VZQ3 QXXL 8.01 mean exp pI: 8.01
HEIHERATVSIR
>5035 AE003672 xkiw 8.85 mean exp pI: 8.85
YTTCTAIGGKQDAAKSANV
>2293 Q8SXN3 Rtr8 3.69 mean exp pI: 3.69
LCYVALDFEQEMATAAASTSLEKS
>7379 P41374 G7oj 3.11 mean exp pI: 3.11
LERAEAENAQVAGDDDEEDGADQEGMQ
>4923 5.83|5498 5.83 mean exp pI: 5.83
YFYSNADQVVASMK
>5138 5.4 mean exp pI: 5.4
LLGHWEESAR
>4652 AE003613 da5s 6.87 mean exp pI: 6.87
MPVPLKYEN
>1493 4.53 mean exp pI: 4.53
ITEEIPLK
>461 P08736 kEqr 6.44 mean exp pI: 6.44
PSKPLCVEAFQEFPPLGR
>5774 AE003798 HUbC 9.94 mean exp pI: 9.94
YTNLVHSTYHKKGGHF
>3430 5.34 mean exp pI: 5.34
CSISLAAVGDTQK
>4770 5.6 mean exp pI: 5.6
NVLLIGTTGTETR
>5746 AE003795 cbr9 9.89 mean exp pI: 9.89
DTKNNDTVLAMRATFK
>6441 P05661 8k8w 3.69 mean exp pI: 3.69
DFGFGRRFDQLELVIQEQLNDMLDLI
>3161 AE003428 diuH 10.09 mean exp pI: 10.09
GMETKLR
>1389 P62152 gpuy 7.82|1360 CALM-DROME MSYS 7.82 mean exp pI: 7.82
HVMTNLGEK
>3846 AE003507 PuOb 3.28 mean exp pI: 3.28
PADDHLAAEDLDAVQLELEQM
>982 4.37|1973 4.37|2244 4.37|2831 4.37|3054 4.37|3267 4.37 mean exp pI: 4.37
TYLAGAAADVVEFGVR
>2817 5.32|2980 5.32|3353 5.32 mean exp pI: 5.32
HLMEQDFPGMR
>553 Q9V9W3 nMcS 9.59|968 AE003779 CsV1 9.59 mean exp pI: 9.59
YLQNMFALHSSQYPHR
>2653 4.83 mean exp pI: 4.83
IVENYSYTHLSAGDLLREER
>4011 P46150 M2TE 4.54 mean exp pI: 4.54
EWEQSIMTWWQEHR
>2185 AE003443 9OEo 10.1 mean exp pI: 10.1
QHHIAAMAKSSLA
>4543 AE003601 j281 12.12 mean exp pI: 12.12
RRKRLAANDILATVAAASTSASLSSPPASSAASLAATATA
>3789 P07764 RqHn 6.95 mean exp pI: 6.95
VTVVETVVAVTAPNGK
>7010 IJFFTM 24MG 9.72 mean exp pI: 9.72
GLVGKIRYAIAGGIMGDSLRVDPMSGL
>7524 P05031 BvdH 5.22 mean exp pI: 5.22
YFCIHIKIDME
>5751 5.68 mean exp pI: 5.68
NFDKVLAEWK
>603 Q9VIP8 y2CT 7.79|708 AE003665 DNuZ 7.79 mean exp pI: 7.79
SSHTDKLTGLATPAASVDK
>7492 P29617 ep4W 6.95 mean exp pI: 6.95
EQMLNIQNK
>1101 Q9VFV9 Hfca 4.31|818 AE003700 cTt5 4.31 mean exp pI: 4.31
AISQAYEVLSDADKR
>695 P11147 1qPT 6.95 mean exp pI: 6.95
VLEQLTGQQPVFSK
>2590 Q9VIJ9 upZ1 7.06 mean exp pI: 7.06
QRYVQGEVDLTTWEQKIR
>7374 Q9VI54 TF9q 2.73 mean exp pI: 2.73
EDMSDEEDQQ
>5585 AE003762 qmBo 3.1 mean exp pI: 3.1
LVNACLGIQATVQCTDA
>5481 P22293 2ByL 8 mean exp pI: 8.0
RQDHQMQQQQQQLQH
>3997 Q9VG97 mHlo 6.89 mean exp pI: 6.89
DDALYPKDIQKQAVINQRL
>2644 AL512294 YptK 8.16 mean exp pI: 8.16
AHMHAVSPGGSSSSVGNFVVAVPAAHHAS
>3083 5.21|3302 5.21 mean exp pI: 5.21
DVACGANHTLVLDSQK
>5920 AE003817 LWGv 3.83 mean exp pI: 3.83
MGCDGGFQEYGFEYIR
>6552 Q24298 sWxn 4.3 mean exp pI: 4.3
WDLEDKYFEWKDLPHDQFR
>6638 AY232101 25oL 10.32 mean exp pI: 10.32
AKAILNINKTKEQTHTACLHGLRVFSVLWTM
>2621 Q9V4Y0 WzI8 4.45 mean exp pI: 4.45
VEVRENQDLQLK
>430 4.25|431 4.25 mean exp pI: 4.25
EKLCYVALDFEQEMGTAASSSSLEK
>3108 P29844 c4de 7.17 mean exp pI: 7.17
REQELVQHCKDR
>7210 PSC-DROME fA9b 11.64 mean exp pI: 11.64
KIRLPVTNGNSSGTASPK
>1533 GTT4-DROME yeKY 5.22 mean exp pI: 5.22
LNPQHTIPTLVDNGFAIWESR
>2663 4.83 mean exp pI: 4.83
LSVLQEEHQRDNGQLEQSNSR
>6113 AE003839 avNp 11.05 mean exp pI: 11.05
PVFALGVAR
>3667 P98081 CMlX 12.71 mean exp pI: 12.71
RQRQHVQQQHLQQQQQQHLQQQQHQR
>6168 Q24298 U7ic 10.6 mean exp pI: 10.6
MLKQIQQK
>6310 AE017260 zj1U 6.02 mean exp pI: 6.02
NAVLPIMAASLLSS
>4726 P35500 STEc 7.88 mean exp pI: 7.88
RHKIQSDQHKDQSYEGMPL
>243 Q9VN50 diFx 5.22|524 AE003605 8GWa 5.22 mean exp pI: 5.22
ECNNPVHLTVDTSLQGGR
>3890 P29742 SMYi 5.2 mean exp pI: 5.2
IVCDRFDFVHDLVLYLYR
>1065 4.23 mean exp pI: 4.23
WKDSDEADLVPAR
>7540 TOP2-DROME wXM1 7.04 mean exp pI: 7.04
TDVKKFDYLLGMSMWMLTEEKK
>2400 Q9VDH8 DRiE 11.05|2678 AY231796 BWUF 11.05 mean exp pI: 11.05
FVNFVQGFGR
>5571 5.84 mean exp pI: 5.84
FFAAPQQVDWR
>5253 P12613 ZdWY 6.98 mean exp pI: 6.98
VGQSSAAAGGER
>4624 P08181 QOvH 6.31 mean exp pI: 6.31
QHHYQIITQHLEQQS
>5798 AE003801 QXxK 6.95 mean exp pI: 6.95
ISSAVSEAK
>2129 4.53 mean exp pI: 4.53
MVACIVLFEAEPSVALISSLAGALR
>1894 P91620 AT73 11.49|3076 P98159 onLW 11.49 mean exp pI: 11.49
HRGKT
>4607 5.83|5438 5.83 mean exp pI: 5.83
DISTNYYASQK
>4284 Q9VDW3 MB4t 10.89 mean exp pI: 10.89
RQLEAQLQR
>4914 AE003650 s4eO 10.09 mean exp pI: 10.09
STHPIVDENINRVNIMGNLIKGLR
>836 AE003713 ktoi 7.15 mean exp pI: 7.15
SPTGGFGGGPGQYAHLAPTYAAVNSLCIIGSEQAYR
>1875 4.53 mean exp pI: 4.53
STELGGCSVEVR
>5041 Q24150 a3QG 10.4 mean exp pI: 10.4
RQYLQQMVK
>5175 Q24592 wNHz 6.99 mean exp pI: 6.99
GYEMQFQTEKEMKSFISYLGIYIRL
>1845 4.68 mean exp pI: 4.68
SLDKVEQELGR
>3327 5.17 mean exp pI: 5.17
NVTDVVNTCHDAGISK
>5545 5.84 mean exp pI: 5.84
DQLQKPSTQALTSG
>2272 4.65 mean exp pI: 4.65
FQTSHSDTVLSSLEQYVER
>3143 Q9VK69 xLGT 7.16|644 AE003637 9M8w 7.16 mean exp pI: 7.16
SLHDALCVVR
>3617 AE003477 v9Op 2.88 mean exp pI: 2.88
SVLLACPDLSNVVLLDNSSTECSFNA
>3 Q9VJZ6 fJrS 4.56|647 AE003639 qyJP 4.56 mean exp pI: 4.56
KLAENASSAAATGQTLEER
>4109 Q9VJB4 NuVZ 7.85 mean exp pI: 7.85
QQIATFHNTIGDR
>5182 AE003695 K4nR 12.89 mean exp pI: 12.89
KIRPTHQSLPVKRPPLPTTPANSNVRR
>3469 AE003464 mF65 11.14 mean exp pI: 11.14
TRHAMGYSRGQL
>3097 P29617 7YXH 6.62 mean exp pI: 6.62
YDQVYK
>3343 5.26|3734 5.26 mean exp pI: 5.26
CYQCGETGHYAYDCYR
>5768 P29993 gydq 10.19 mean exp pI: 10.19
KICPMNRYSAQK
>3550 5.5|4090 5.5|4469 5.5 mean exp pI: 5.5
TGFVDISILTTGMSATAR
>3936 AE003517 9cUp 9.89 mean exp pI: 9.89
PHTVKDSIANFK
>5254 Q8I8U7 RJPF 9.91 mean exp pI: 9.91
LMKNCPKEAAHLR
>4283 AE003568 L0hE 10.71 mean exp pI: 10.71
QQAHHQNYSKTLQRPPMMLPPQMKAIP
>5019 Q9VT22 Ly7e 4.08 mean exp pI: 4.08
SVIFSQSSDLMER
>336 Q9VB05 Ye3Y 7.74|918 AE003762 O9mE 7.74 mean exp pI: 7.74
ISLTHTSLLYEK
>4077 5.4|4395 5.4 mean exp pI: 5.4
IHQIEYAMEAVK
>7357 SUWA-DROME tyAS 11.05 mean exp pI: 11.05
SSNPPR
>6888 P48605 y3QV 3.93 mean exp pI: 3.93
MQVKQLEEDKEDQ
>7266 P25822 w6cz 6.03 mean exp pI: 6.03
QDQYGNYVIQHVLEHGK
>6174 P45437 Uher 4.43 mean exp pI: 4.43
DRIKEVEEQHPEDLFYMR
>3516 AE003468 YlX8 10.89 mean exp pI: 10.89
RIMASGGWVEFNRV
>3887 P29617 yrMz 9.85 mean exp pI: 9.85
HMADRLGTPYLQR
>2113 4.68|2115 4.68|2124 4.68|2146 4.68|2147 4.68 mean exp pI: 4.68
MSMKEVDEQMLNVQNK
>5618 Q8MLF1 1Y8Y 6.95 mean exp pI: 6.95
FKEQSSS
>890 4.18 mean exp pI: 4.18
SEFEALCEDLFDRVPGPVK
>1058 Q9XZU1 VZgw 5.35|1404 CSE1-DROME FuL4 5.35 mean exp pI: 5.35
LLHSLIDLFERPPEK
>636 Q9V631 zq5d 4.18|2150 Q9V631 TO14 4.18|1100 AE003824 uHKp 4.18|1101 AE003824 ATQ1 4.18 mean exp pI: 4.18
TLIDALDAILPPARPTDK
>5287 5.55 mean exp pI: 5.55
SAISSLCISPDGK
>5005 AE003666 rUb2 4.76 mean exp pI: 4.76
GDDRLSVTLAEIVHIRSVMTKAELEGLPMDVR
>7539 TOLL-DROME tnjh 9.85 mean exp pI: 9.85
MLQTQINSPFGYMHGLLTLNLR
>4044 AE003534 rlrf 10.18 mean exp pI: 10.18
QTIPGYANNFREAVPKMLK
>3346 5.32|3750 5.32 mean exp pI: 5.32
EAYPGDVFYLHSR
>1388 Q9V8I7 3BIW 9.53|1525 Q9V8I7 ME4I 9.53 mean exp pI: 9.53
IQALPYYQK
>587 4.14 mean exp pI: 4.14
IFVGGLKDDIEDEHLQDYFSQFGPIEK
>7441 P98081 dMaZ 7.97 mean exp pI: 7.97
KMPHLFGQADHL
>7431 Q00174 zpQM 3.96 mean exp pI: 3.96
ECECNLNGTNGYHCE
>2701 P15357 4frz 3.43 mean exp pI: 3.43
QMDVDVDVNVTVDR
>1830 P55841 LRzf 11.05 mean exp pI: 11.05
TQIIHGLHQR
>4279 P08181 i6cW 10.6 mean exp pI: 10.6
KMLNLMK
>6096 AE003838 2H2K 12.43 mean exp pI: 12.43
IKTPAQSTRPPRILVKSFLAL
>5418 AE003737 lAi2 4.17 mean exp pI: 4.17
EDKEVIEFALK
>28 4.53 mean exp pI: 4.53
ASTLTEEPK
>4496 AE003594 Xyze 3.13 mean exp pI: 3.13
VEPTASEQFLS
>5029 AE003671 1VvD 4.63 mean exp pI: 4.63
SGKVVGSEDCLYLNVYTKHFNESEP
>3691 AE003486 Yr7r 10.09 mean exp pI: 10.09
MRHMFKPSMSEL
>6745 C49A-DROME 8Uqj 4.44 mean exp pI: 4.44
MAKVGGLIGHPDLLFVFDGDEIRNI
>4120 P05990 GxiP 7.13|6845 P48159 IC5E 7.13 mean exp pI: 7.13
EEWSWTSTRWR
>6893 EZ-DROME tcdk 3.97 mean exp pI: 3.97
EGAQKNEFISEY
>6589 AY150698 1TIf 10.09 mean exp pI: 10.09
EGKVIFSLSRMGSAIAMAALTTF
>741 4.21 mean exp pI: 4.21
LLMMAGIDDCYTSAR
>4932 Q9VC45 ZMsk 10.09 mean exp pI: 10.09
KRFQALMTPEMM
>1168 4.37 mean exp pI: 4.37
ALTVPELTQQVFDAK
>3498 P91621 psh7 5.36 mean exp pI: 5.36
ETRHQIQTQILQWEENLERLHCEQFR
>4855 5.5 mean exp pI: 5.5
TMVQALQDK
>1716 MCM2-DROME DKkE 5.22 mean exp pI: 5.22
DHSELLFFILR
>2953 5.21 mean exp pI: 5.21
HDWEYCQHQDYVMR
>3300 5.21 mean exp pI: 5.21
DQVTVIGAGVTLHEALAAHDQLAK
>5553 AE003753 RT2W 12.41 mean exp pI: 12.41
GHRSIGNRVMWL
>3361 AE003454 Xi32 4.56 mean exp pI: 4.56
AIGQAIKSSPTDSEELLRSDRLPVIVGG
>4838 Q01604 evHl 6.92 mean exp pI: 6.92
ELKYFSQALDK
>2607 Q8T498 BZ5L 12.42 mean exp pI: 12.42
VRAAQSSAMNRLIK
>5372 AE003730 RqwS 9.72 mean exp pI: 9.72
IVKEQGPLAMYNGISASMLRQ
>5530 P29310 WNbE 8.88 mean exp pI: 8.88
YCEDHVRRK
>6523 P35500 ldcS 9.89 mean exp pI: 9.89
VMFIFAIFGMSFFMHVKEK
>436 4.53|437 4.53 mean exp pI: 4.53
ELEVLMMSNK
>1943 Q9VN25 er00 6.03|2378 AE003606 nTZr 6.03 mean exp pI: 6.03
MAAHVLLATLSIPLPSAHPEFDR
>5840 O76251 3oWb 6.95 mean exp pI: 6.95
LMNEVVNK
>5412 AE003736 KXAd 10.89 mean exp pI: 10.89
LLTLAVHEAVSSSRMMR
>5983 AE003824 Lyf1 5.3 mean exp pI: 5.3
SYLELKELYIHMSYLM
>3101 Q8IGZ7 AcL0 4.08|1427 DPP3-DROME 6aSY 4.08 mean exp pI: 4.08
DILEIFGFK
>3239 Q9VHE5 3NEc 12.71 mean exp pI: 12.71
VQRLTLRR
>5306 AE003718 nqUv 7.1 mean exp pI: 7.1
ERMSNTLLEVIK
>4732 P05661 uBnh 10.1 mean exp pI: 10.1
HHPTIISK
>633 Q24036 zvFS 8.88|873 Q24036 Zu1x 8.88|2878 S58776 c1Nn 8.88|2879 S58776 YUYX 8.88 mean exp pI: 8.88
TPLLPSLSPYCLK
>2174 AE003434 uGPI 9.59 mean exp pI: 9.59
YPYGALQRASFM
>1361 4.49 mean exp pI: 4.49
GKQNQAEAEAEYVEK
>6980 P24785 cE5B 7.02 mean exp pI: 7.02
DRRQNDNEYRQF
>846 O61540 0jE5 4.56|603 AE003626 yR2n 4.56 mean exp pI: 4.56
YIKPGMTMIQICEELENTAR
>3321 P35500 YjVg 6.93 mean exp pI: 6.93
RLTTAADSVVVLDNTALNR
>3926 5.44 mean exp pI: 5.44
NVQVINFGDCLVR
>2397 AE003620 IY7K 4.08 mean exp pI: 4.08
ATYMASCCEPKVSLIAFDA
>2684 Q8T498 OLW8 11.49 mean exp pI: 11.49
KTVSLGHR
>6398 Q9V558 hxDU 11.33 mean exp pI: 11.33
FPRHTNKETR
>4851 AE003639 GpNe 3.71 mean exp pI: 3.71
LVKAMDPPLEAD
>1329 4.53 mean exp pI: 4.53
FVSVASLPCETAEAK
>2703 C3G-DROME Qe89 10.34 mean exp pI: 10.34
IMKHLRKMNNYNSY
>5616 P92177 8ra0 3.89 mean exp pI: 3.89
GWFDNGGGDSVANMVSAR
>1856 4.53 mean exp pI: 4.53
SLSSVQAELQSAQEK
>637 AE003637 MiZp 4.68 mean exp pI: 4.68
TLHCRPIASLDHFTAENLSSADLVEEVASGTNK
>7036 K2C1 Yzzq 4.02 mean exp pI: 4.02
DYQELMNTKLALDLEIATYRTLLEGEESRMSG
>6259 Q9VC45 JZMh 7.8 mean exp pI: 7.8
EQAVDRHQADFKK
>7253 RY44-DROME C4bG 2.93 mean exp pI: 2.93
GDVIGVAIDLSVPIIT
>2767 Q99323 Ll3U 7.82 mean exp pI: 7.82
LFLFSHMQDK
>1371 Q9W3F6 RDMs 4.27 mean exp pI: 4.27
FAETSVITNQLLEK
>6225 P05661 OIrI 4.63 mean exp pI: 4.63
SKDEWEQSIMTWWQEHR
>800 4.36|850 4.36|1696 4.36 mean exp pI: 4.36
MEEKPCSSSTGDSSVDVAEEAKK
>3110 AE003411 1zu2 12.14 mean exp pI: 12.14
RSCRVQKSNDSNLSKPLYSTTKRRRAMRMSK
>1367 Q9VMY9 zkRb 4.53|551 AE003607 JkSb 4.53 mean exp pI: 4.53
TVLAHGVHLEDDEVALLK
>1141 4.53 mean exp pI: 4.53
AIQLEYSEAR
>4466 AE003591 9pvl 3.01 mean exp pI: 3.01
LTMGSTPPEPTPMDTYS
>6849 Q9W198 t47O 4.31 mean exp pI: 4.31
KMQDIDLALQRES
>5213 AE003699 RIjr 6.02 mean exp pI: 6.02
LVAIGLGLALTAFTVSTIVL
>91 AE003423 92q0 5.35 mean exp pI: 5.35
ATKPLEEALASSHLSLDVINQVILFGGGTR
>5684 AE003779 WDca 10.1 mean exp pI: 10.1
MKTIPIAISLVASQLSAISIMTIP
>5515 Q9VJE5 gD2A 7.13 mean exp pI: 7.13
GKKKEEE
>4906 AE003649 i7sE 12.41 mean exp pI: 12.41
RQRLLSLQM
>4365 5.38 mean exp pI: 5.38
SLQEYHICPELK
>2286 4.65 mean exp pI: 4.65
LFYHIVETDEVSTK
>3837 Q9V4N8 nQ9L 3.01 mean exp pI: 3.01
VEQGVD
>1066 AE003815 CRrF 9.85 mean exp pI: 9.85
YPVHTPHIDQMISTGQQQSTLRTQR
>4364 P16320 ahA5 3.79 mean exp pI: 3.79
FLEEILEESEVEYLLQEENWKVK
>5649 AE003771 xor3 9.03 mean exp pI: 9.03
RNLLGKTVTDRMLCAGYLKGGTDACQMDSGGPLSVR
>7510 Q24498 3JVQ 2.85 mean exp pI: 2.85
LEFEGLFIAEQPED
>7340 P15357 bSsZ 3.43|7460 Q27415 0s3x 3.43 mean exp pI: 3.43
VEVVDMEEDDEEDDVAEDEEDEHPKK
>5438 Q9VC45 j6B6 10.09 mean exp pI: 10.09
SMKQARQEF
>1424 D50922 C3la 5.4 mean exp pI: 5.4
AMFTNGLREQGMEVVSIEGIHPKVM
>5510 5.83 mean exp pI: 5.83
YVQFTDAGQYLCTAR
>6622 AY231857 NlfB 10.99 mean exp pI: 10.99
GRKKVQIVHKPMDAKT
>4149 AE003549 5Y4D 9.44 mean exp pI: 9.44
MAYFREYLLGLHNGYR
>5579 Q9VC45 svDb 8.97 mean exp pI: 8.97
QRKPQGQIQLDEVCR
>4088 Q9W252 CRNW 10.6 mean exp pI: 10.6
QQIQNSNKNQTPK
>1265 O02649 jyAk 3.97|1369 CH60-DROME sQuI 3.97 mean exp pI: 3.97
VGGSSEVEVNEK
>5449 AE003741 2mjc 12.72 mean exp pI: 12.72
NHALRNANGQLRRKSAGGASVPPSGPKKAAK
>1356 4.37 mean exp pI: 4.37
GILQYDMWEK
>6907 FDL-DROME k2hr 8 mean exp pI: 8.0
HVDTAHR
>4527 P56175 npRm 11.05 mean exp pI: 11.05
WMQAWAR
>6767 CCA4-DROME 0sO6 10.45 mean exp pI: 10.45
LNMWALSMKMSMPGGKYKNM
>2229 4.87|2737 4.87|2802 4.87|2892 4.87 mean exp pI: 4.87
VFGQEVAYVNFDKTIIEEAIPMVTGPKPR
>182 Q961R8 dZM9 7.76|309 AE003532 pRxZ 7.76 mean exp pI: 7.76
SAYDLGQHTAATGVR
>3298 AE003447 QQ1k 6.1 mean exp pI: 6.1
SSGRCILDSW
>3212 Q9W3C0 MhjG 3.71|3686 P05661 6MTt 3.71|6356 P25455 UlqX 3.71 mean exp pI: 3.71
KFDEDGYMELDMGEWLLKHDDEEEEEEK
>6742 Q9VNE9 q4eu 10.4 mean exp pI: 10.4
FLAYLRKRC
>5412 P06605 4zb5 9.02 mean exp pI: 9.02
VGIHTGRVLCGV
>6581 Q27607 2npE 4.07 mean exp pI: 4.07
LWDEDWSVQELKLK
>276 3.88 mean exp pI: 3.88
VVSESSEVVQD
>829 AE003708 NkBJ 7.23 mean exp pI: 7.23
VLEEARQRLNKLIAVNFRAVALELRDQDV
>3364 AE003454 u2JI 12.45 mean exp pI: 12.45
TKVKPKRQPKR
>1588 4.53 mean exp pI: 4.53
LFIGGLNTETSEK
>3362 AE003454 YRKx 4.12 mean exp pI: 4.12
PRDSDQSLDALDERSH
>3799 5.32 mean exp pI: 5.32
LSEVHPGNYVFYDVQQSLIGSCR
>4642 Q24325 suYC 9.53 mean exp pI: 9.53
QDYVNQRGIRKYNGPLMVQLQE
>2774 Q9W252 Qsib 10.1 mean exp pI: 10.1
WSHVVK
>3159 AE003426 YS3X 13.01 mean exp pI: 13.01
RRRRSSSSSSSSGSTSSRSGNSRIRRRRARSAR
>4028 AE003532 nutG 7.16 mean exp pI: 7.16
ENFCLAHVSLVPLPKATGEPKT
>2583 Q9VTM0 KsIX 6.9 mean exp pI: 6.9
LNDMMSDVKR
>1182 Q9VSU6 xI9F 7.16|2314 AE003553 1h4O 7.16 mean exp pI: 7.16
GALGSACVDHFK
>6110 AE003839 ALEt 10.38 mean exp pI: 10.38
RWVRRTTLVDSRTSVTDVEFAPKYLGL
>5220 AE003701 ZbmI 6.03 mean exp pI: 6.03
LFTIATLTGHAFISAGEGQSIAIDNSVAHR
>1333 BT012447 ALOx 3.83 mean exp pI: 3.83
DIEEFVK
>3029 P48159 xESz 3.13 mean exp pI: 3.13
MEMSEMQL
>6012 AE003828 WKIb 11.33 mean exp pI: 11.33
GLRGLTSKSNALLENR
>4327 AE003577 vBZG 9.94 mean exp pI: 9.94
LPKYVEKSFRSGLLNFSAVALALNDLGYHALGIR
>3280 P43248 y5mY 9.85 mean exp pI: 9.85
MIWFLHIWYLFTR
>6701 BT010297 XktG 10.55 mean exp pI: 10.55
APAVEATAEGKVPMVATPVGPMPGILILRQNKKPK
>3166 Q9V434 kd94 3.83 mean exp pI: 3.83
IYDSEELLK
>3065 ABRU-DROME zamK 10.1 mean exp pI: 10.1
SPTGGSGSSGGGGGGGSSQAK
>5650 AE003771 D3Pv 11.13 mean exp pI: 11.13
PNIMKAKKKPLK
>901 4.37 mean exp pI: 4.37
SLAGSAGGSAADIGELAAR
>570 Q8IQF8 eLMm 7.16|2304 AE003544 VfhM 7.16 mean exp pI: 7.16
PPVTNQIECHPYLTQK
>1426 DLT-DROME BQBP 10.09 mean exp pI: 10.09
RRVLPMTISKNVSASSSFGDTSSFSNE
>5256 P05661 xfJ0 7.97 mean exp pI: 7.97
LQKQPIFMANGGLPNIRENGNGHNGEHQQQQ
>4482 AE003593 ztvc 10.6 mean exp pI: 10.6
KLQQLQLQNQQQQQAAAAAAAAASGGVGHQK
>4648 Q8MSW0 nC9o 9.63|507 AE003597 pklS 9.63 mean exp pI: 9.63
TLPVKYPVSEIIAIHK
>3507 5.3|3691 5.3|4807 5.3|4989 5.3 mean exp pI: 5.3
IDGPVSHGPTKPDSFVMDAAR
>79 ADRL-DROME 01yE 9.85 mean exp pI: 9.85
YFISR
>5720 Q24498 Ht62 6.44 mean exp pI: 6.44
IFVCLRTLSERTPE
>634 Q9VAY2 Fkrr 4.17|926 AE003763 G8bV 4.17 mean exp pI: 4.17
KPAEVTEDEYTSFYK
>5593 5.84 mean exp pI: 5.84
FLFLDAK
>2095 Q9Y0S9 OEkc 10.1 mean exp pI: 10.1
AGNTGTLGK
>957 AE003774 bUd3 6.89 mean exp pI: 6.89
ATVQNSVTGALETANYR
>6116 P05661 LWry 7.17 mean exp pI: 7.17
MREIVHIQAGQCGNQIGGKFWEVIS
>1238 Q9VP63 4NSv 3.64|497 AE003594 NWTF 3.64 mean exp pI: 3.64
SNDIDLVTQTDKDVEQLLMDGIR
>1465 Q9W1I2 1hpB 11.49 mean exp pI: 11.49
MMLSISRAK
>1860 4.53 mean exp pI: 4.53
SNEAQAIETAR
>6670 P11996 32mq 4.29 mean exp pI: 4.29
FDYEMWMKMTMYEKEYMDVYYK
>3096 AE001572 Yezd 5.22 mean exp pI: 5.22
RPETDSHSP
>3025 P05031 cFGp 10.1 mean exp pI: 10.1
KWFANHA
>4811 Q27421 JPor 11.33 mean exp pI: 11.33
AMRKAHQSEVQR
>1254 Q9VKY2 k5Lb 7.74|614 AE003628 Zoxx 7.74 mean exp pI: 7.74
SDIFHAYVALLK
>5649 P07764 V4Xj 9.72 mean exp pI: 9.72
DVYFLRDFLQHTVAQSFTVNWKR
>2332 Q9W252 lQ9g 4.08|4612 Q9VDW3 FQvn 4.08 mean exp pI: 4.08
DEMNQR
>4521 AE003598 jEMO 10.1 mean exp pI: 10.1
LQAFGNLTKTHN
>1404 Q9NFN8 maaC 3.59 mean exp pI: 3.59
NELDSLLTDEALSNCPVLILGNK
>7165 P13055 JvE1 12.71 mean exp pI: 12.71
QPQRQQSPPPLHHQQQQQQQHVRVIR
>3882 5.55 mean exp pI: 5.55
SLDIFAR
>1099 Q9V6H8 BANv 6.95|1293 AY231969 n53c 6.95 mean exp pI: 6.95
NFVPVSELSGQVGK
>2797 KRUH-DROME xH2Y 10.59 mean exp pI: 10.59
TSAAGGAASVGAGDGPGSKVMRMSSVIQFAK
>3326 AE003451 YJJv 10.89 mean exp pI: 10.89
MLRMASLDLTPNTANMAVGNNR
>6741 C307-DROME rFRN 10.89 mean exp pI: 10.89
APGPRPWPIIGNLHLLDR
>2523 AE003762 6mVT 9.72 mean exp pI: 9.72
LTIKLLQQSAGIFQY
>4952 AE003659 q7bn 11.14 mean exp pI: 11.14
AKAKRAKEKARLRKTQQKEAAEAAN
>859 4.14 mean exp pI: 4.14
PEPADINSPEVAK
>3489 5.2|3607 5.2|4977 5.2 mean exp pI: 5.2
TTGIVMDSGDGVTHTVPIYEGYALPHAILR
>3242 AE003441 axoW 11.05 mean exp pI: 11.05
GGGGGGGGSGGGGGGGGANLR
>5741 5.6 mean exp pI: 5.6
NVVYGVGEIYR
>3824 AE003505 DZnQ 6.1 mean exp pI: 6.1
PQTIRLGDTDLVVPSLLPINMCIYASCGNR
>5717 5.6 mean exp pI: 5.6
NLNSTLYELLR
>1747 MYSN-DROME a1LP 7.92 mean exp pI: 7.92
RHEVPPHVFAITDSAYR
>3756 P46150 4bpJ 4.13|4330 P46150 wp0p 4.13|6502 P15007 o1Ue 4.13 mean exp pI: 4.13
QEYEDRLKQMQEDMER
>4986 AE003663 mgDr 4.31 mean exp pI: 4.31
ICEGDDCKSK
>3454 5.44 mean exp pI: 5.44
NDFLALALSSR
>2540 4.79 mean exp pI: 4.79
ALIIEPSKELAEQTLNNVNQFK
>6690 BT003770 yrHH 6.94 mean exp pI: 6.94
ANLDNYAKWYKQNIGEMTYILGTERFQ
>6743 P22293 Jhza 4.08 mean exp pI: 4.08
SIVLRGFDQQMAELV
>643 4.21 mean exp pI: 4.21
ITFDDYVACCVK
>648 Q9VCY3 C84k 5.22|877 AE003739 aLwI 5.22 mean exp pI: 5.22
SVVAEHLVAQDSAIK
>3765 5.32 mean exp pI: 5.32
FHAPVIQDNPSGWGPCAVPEK
>826 4.21 mean exp pI: 4.21
NLPYSITQDDLR
>3306 Q9I7U4 uepr 11.49 mean exp pI: 11.49
RAGKGGIQPP
>4997 AE003664 sUDY 9.88 mean exp pI: 9.88
MDGSPHHRPGSRNGRDNWSKMPEPLNGQKVE
>2146 P29844 xzJU 6.79|1567 HS7C-DROME 1qGg 6.79 mean exp pI: 6.79
FDLTGIPPAPR
>5816 AE003803 w1BW 3.01 mean exp pI: 3.01
IAESLFDNAMLGAGQLASTSVGMC
>4072 AE003538 bBOh 7.85 mean exp pI: 7.85
PPPGGGGVH
>4057 AE003536 B13y 6.49 mean exp pI: 6.49
SRTITSADVDADEQLQHPHSHAHHHSMRNGHQHN
>691 Q9W3K5 F1HR 6.09|6965 GSH1-DROME DBwh 6.09 mean exp pI: 6.09
LYDQLAPLCPIMLALTAASPIYR
>5133 AE003688 VMsz 12.42 mean exp pI: 12.42
SHKSGVHRR
>3328 Q27421 xy1i 7.83 mean exp pI: 7.83
HKMEIERL
>6905 FBP1-DROME vi90 7.17 mean exp pI: 7.17
LMTDDEILEMLQRNRQQRLQK
>3239 AE003440 4Xt6 4.38 mean exp pI: 4.38
NSADSDAEKDHDNGKDKEK
>4240 AE003561 fIgt 12.14 mean exp pI: 12.14
QCRNQRNVLGTPPPVKGRK
>1000 4.21 mean exp pI: 4.21
VFFDITIDGK
>4262 AE003565 d3Ov 10.95 mean exp pI: 10.95
ADKRNRKFKEAERLFSKSSITSMAI
>2945 P54623 jnGA 4.08 mean exp pI: 4.08
RSLPLPSQQFDNQSE
>68 4.03 mean exp pI: 4.03
EAGDVCYADVFR
>2013 4.57|2262 4.57 mean exp pI: 4.57
VILHLKEDQTEYIEEK
>140 3.93 mean exp pI: 3.93
KIEEVEEAEEEDQPIEAK
>5604 5.84 mean exp pI: 5.84
FNVLYDR
>6483 AL939125 l7VR 9.74 mean exp pI: 9.74
PYAASSLLAVALSSVFSSAMRGVCKSRPERAAE
>3148 AE003424 nuz2 12.11 mean exp pI: 12.11
TLTYRVRTQPGQNNR
>2424 Q24036 8HPG 6.64|1951 S58776 oDaL 6.64 mean exp pI: 6.64
DIIYLYQFSR
>288 3.93 mean exp pI: 3.93
YNSADDDNVTQVR
>2111 UBIQ-DROME 7JWZ 4.17 mean exp pI: 4.17
TITLEVEPSDTIENVKAK
>3304 AE003449 aGiu 11.51 mean exp pI: 11.51
PRNPYQRKTSVGMGAPSAPPPPPTPPLPPPK
>3179 AE003431 R1bx 9.72 mean exp pI: 9.72
QVMRKRYAISFDTLLLEAQDR
>4067 5.38|5098 5.38 mean exp pI: 5.38
MQTSYQEHVNESQQLNSK
>2672 4.83 mean exp pI: 4.83
TICLGDGAKEENNVVEVTAMNHQGK
>6873 EF12-DROME qoxN 9.87 mean exp pI: 9.87
KEVSSYIKKIGYNPASVAFVPISGW
>322 P29844 l0Qa 7.85|1745 MYSN-DROME pewN 7.85 mean exp pI: 7.85
IAHLLGLSVTDMTR
>4164 AE003551 PTUO 10.82 mean exp pI: 10.82
TQRVIKVTMKPPTTTVAPNKARVVCMSDTHS
>5773 AE003798 hSUY 9.89 mean exp pI: 9.89
VFTELTKPLPK
>2755 4.92 mean exp pI: 4.92
DTEEAAFHTLCPYGHEAVPKPEGR
>3028 AB038236 GkaE 12.42 mean exp pI: 12.42
LKSTIGNISLIHRFR
>7435 T13716 56xy 7.32 mean exp pI: 7.32
LTGGICSSNSAQPSSQQSHQQQPHPS
>3132 5.4 mean exp pI: 5.4
HGVYVWGETWEK
>2263 Q9VAW3 r6nC 8.9|2527 AE003765 SbuX 8.9 mean exp pI: 8.9
LMLIACGTSYHSAVATR
>6801 P29742 RIxu 10.18 mean exp pI: 10.18
AWKHKIVDFAMPYLIQVLR
>6843 Q00174 DAam 3.3 mean exp pI: 3.3
VQLTAAQEQ
>5593 Q9VPY2 QDZG 7.73 mean exp pI: 7.73
STKVWKPHGNEYLES
>1440 4.37|1403 Q8IH88 0W45 4.08 mean exp pI: 4.225
IINEPTAAAIAYGLDK
>3495 AE003467 RlWV 10.04 mean exp pI: 10.04
FRPYDLRVPMVYVPK
>3701 P51592 RyiH 3.83 mean exp pI: 3.83
DTALVVEER
>2513 P49762 gDCk 5.57 mean exp pI: 5.57
DPHCDHLCVKMIDWFDYHGHMC
>5542 Q00174 reGR 10.85 mean exp pI: 10.85
PIKAQNKSLNALK
>2358 O77285 uW0v 4.08 mean exp pI: 4.08
LENSTYDLCQIPK
>511 4.14|512 4.14 mean exp pI: 4.14
GEMTEGGEGEENQGGPDQGNKPMR
>3433 AE003462 MXOz 8.3 mean exp pI: 8.3
EFLEQKCNFCGRYGASINCKMNCR
>5472 AE003746 5yUL 3.1 mean exp pI: 3.1
LFSGSGTSFGAPLNSSVAYFD
>2706 CALM-DROME gHQu 4.46 mean exp pI: 4.46
AFSLFDKDGDGTITTKELGTVMR
>447 AE003578 b9PM 7.16 mean exp pI: 7.16
PIASAMMCHQQTSSSCAHLMY
>744 Q9V3D8 RX19 5.22|810 AE003698 fbG0 5.22 mean exp pI: 5.22
FNESLGCSDPQTHPVLIIGQLR
>5638 AE003771 DGMA 12.11 mean exp pI: 12.11
QRVLVSAFIRAMRDP
>5516 AE003750 T8dG 8.29 mean exp pI: 8.29
GNLITCIYVRC
>2615 Q23972 pchA 7.05 mean exp pI: 7.05
NGSNDNLVLERNQQSQQQQQQR
>3190 O17445 bAhj 9.59 mean exp pI: 9.59
RYMQELYR
>4710 Q9V5N8 oCUS 10.11 mean exp pI: 10.11
CMGRKV
>4122 AE003543 H469 11.17 mean exp pI: 11.17
GLDAKSPTSLGSTTGAGATGKAKGKASRKANAGPDGGQKGR
>3865 AE003509 wjeV 4.31 mean exp pI: 4.31
LVDDFSDKENLRSQLDEYVLQFKGLVK
>1474 Q24150 zvdh 3.59|153 AE003462 uAWn 3.59 mean exp pI: 3.59
STVDPNDPFAFEGPEIYK
>2431 AE003650 fTNk 7.85 mean exp pI: 7.85
TQMGMAAMAHMLAPPPPPPPTPSEGR
>3937 P26675 9w5g 8.69|6209 P26675 n90V 8.69 mean exp pI: 8.69
YYLPKLLLVPICHAFVYFDYIKH
>3433 P06605 OdPc 3.88 mean exp pI: 3.88
SNTGGQAFPQCVFDHWQVLPGD
>3180 AE003432 lxak 9.85 mean exp pI: 9.85
GGNGIVGAQVPLGAGIGLAHSYR
>7347 P05990 kytt 9.53 mean exp pI: 9.53
ANSLSVERLKWHYVHQVSHLAPTY
>4119 5.75 mean exp pI: 5.75
MEGFLVGR
>310 4.37 mean exp pI: 4.37
AFDSGMLPMEFVNK
>754 4.37 mean exp pI: 4.37
LPDGSSFTNQFPSETR
>4067 P17133 zCJq 6.98 mean exp pI: 6.98
SERIILLQ
>7248 Q9VG97 976n 7.82 mean exp pI: 7.82
FIKINPQHSIPTLVDNGFTIWESR
>1828 4.68|1829 4.68|1830 4.68|1831 4.68 mean exp pI: 4.68
SGDAAIVEMVPGKPMCVESFSTYPPLGR
>3833 5.38|4344 5.38|5082 5.38 mean exp pI: 5.38
DHASIQINIAEVDRVTGR
>1285 Q9V6H8 dlVg 6.7 mean exp pI: 6.7
VVMLYLGLDNIR
>1431 Q9V8K3 umDb 10.1|2909 Q9V8K3 Yi02 10.1|1003 AE003799 fSDM 10.1|1007 AE003799 vqsa 10.1 mean exp pI: 10.1
SAAVIPPISLSTTFK
>4680 5.84|5610 5.84 mean exp pI: 5.84
FSPSSSQFLLVSSWDGSVR
>6576 Q9VDW3 3zMx 9.63 mean exp pI: 9.63
DEYMTKMRQFQK
>3214 P05661 7SgC 5.3 mean exp pI: 5.3
ASRSASAGAAGSAAAAVEEHS
>2774 HS83-DROAV 57Zx 3.71 mean exp pI: 3.71
GVVDSEDLPLNISR
>3305 Q9W1D5 be44 7.05 mean exp pI: 7.05
RPDETFIMAR
>5221 P17133 xCUA 10.81 mean exp pI: 10.81
VLHASARWASSAPVQFLAAPGAECTAGRR
>3764 AE003499 FPQC 9.85 mean exp pI: 9.85
QYEMARAATHTMR
>6130 AE003840 ENS9 12.89 mean exp pI: 12.89
RRKKTRRTHV
>4902 P29844 UrQZ 9.63 mean exp pI: 9.63
QPIQLEVRLYEQLFKHK
>3611 AE003477 GI8x 10.71 mean exp pI: 10.71
GYAPPQRPLVTKTIQIVQPALK
>6368 P05031 OjYl 11.33 mean exp pI: 11.33
EIKWLQRIR
>6171 Q24498 QLuZ 5.48 mean exp pI: 5.48
AWERLEKAEHER
>4388 5.4 mean exp pI: 5.4
GHAYSVTGVEEVNYR
>1147 Q9I7K6 2n9o 7.74|743 AE003680 t0tE 7.74 mean exp pI: 7.74
ALAELHYK
>5128 AE003686 Vkjh 10.83 mean exp pI: 10.83
NEKTGTKRK
>3163 AE003429 nyNr 10.83 mean exp pI: 10.83
HNKTITKRQHWDHLMAVVAK
>4974 AE003661 M2WS 10.89 mean exp pI: 10.89
TIDPSGIFIRR
>6173 P29993 y1Wf 4.17 mean exp pI: 4.17
QQDQQLQERFYELGQREQAQ
>5994 AE003825 z8l9 3.88 mean exp pI: 3.88
TPSGAVGSASNPITIDDFDAPLNLSMKPSDK
>3231 Q99323 Prvv 11.05 mean exp pI: 11.05
QQSHTINASAAAATSGSGSSGLTMR
>7325 SMD3-DROME 46qR 12.41 mean exp pI: 12.41
GRGTGGPPGAPGGSGGR
>3748 5.32 mean exp pI: 5.32
DVTNNVHYENYR
>3928 5.44 mean exp pI: 5.44
NVSPVLDPVGCSTLAQR
>5303 5.55 mean exp pI: 5.55
SGLADLVLGK
>3729 AE003493 IT96 12.41 mean exp pI: 12.41
NMFPSNGREQTAASGGIAMGVPPAFVGAPRRVR
>3989 AE003527 UEs1 5.28 mean exp pI: 5.28
DSNQDMASSSTHLSANLSETLRK
>4208 P07764 a8lk 6.68 mean exp pI: 6.68
ANGDAAQGKYVAGSAGAGSGSLF
>7401 P46150 8mhV 4.43 mean exp pI: 4.43
ELQAMLQRLEEAKNMEAVEK
>4820 Q24592 fj18 6.76 mean exp pI: 6.76
KDSQW
>2433 O96542 pSlW 4.08 mean exp pI: 4.08
EDWLSQQQR
>3110 Q9VR91 7BBR 3.1 mean exp pI: 3.1
SVLDS
>7333 SPRI-DROME rS0T 11.05 mean exp pI: 11.05
VQLMLPR
>3817 5.32 mean exp pI: 5.32
VHIEIGPDGR
>4917 Q24298 fkc6 3.96 mean exp pI: 3.96
DDWDLEDKYFEWKDLPHDQFR
>2268 4.65 mean exp pI: 4.65
AFGFSHLESLLEDSK
>2170 4.75 mean exp pI: 4.75
FSEPGQPMSFTLEFHFEPNSYFSNTVLTK
>5279 P06603 Qx0G 8.02 mean exp pI: 8.02
CDPRHGKYMACCML
>1319 Q8IN86 xIfW 3.71|1485 P92177 iF99 3.71|4 143E-DROME au4v 3.71|2141 143E-DROME hFLd 3.71 mean exp pI: 3.71
DICSDILNVLEK
>2009 4.53|2010 4.53 mean exp pI: 4.53
VIAAEGEMNASR
>4928 5.84|5533 5.84 mean exp pI: 5.84
DLGVFIPPMTQGIR
>3876 AE003510 2JKq 12.29 mean exp pI: 12.29
IKGELAVIDRRRKKLRRRER
>5982 P26016 6epL 10.34 mean exp pI: 10.34
KYYRISQQQQQK
>2739 4.87 mean exp pI: 4.87
VKVGKEDPSSAEFVER
>375 4.43 mean exp pI: 4.43
AVVDGSCACGDASPIPTSVDKWFYYAK
>6901 FAT-DROME wNba 6.02 mean exp pI: 6.02
PGVPQQQAQQTSMGLT
>4457 AE003590 Cedp 3.51 mean exp pI: 3.51
EHDVVDGTGSLEAEAAPASISPSNFST
>1983 Q9NIW0 hhok 7.74|808 AE003697 hR8I 7.74 mean exp pI: 7.74
GHIYDVLK
>2189 P18431 NtlJ 9.89 mean exp pI: 9.89
DNQGAGKASHNATSSK
>102 O76934 tc0e 5.1|883 AE003740 AP4c 5.1 mean exp pI: 5.1
CLLLLGDSVTTDHISPAGSIAR
>2528 P06605 oaan 11.33 mean exp pI: 11.33
MHTAKELNGSHAHHGQHHHQQPQRTHR
>235 4.03 mean exp pI: 4.03
TIGGGDDSFNTFFSETGAGK
>4068 AE003538 3IuU 9.77 mean exp pI: 9.77
CDFAKNVNCTIDAVARNILPYSRTPLRR
>665 Q9VP61 7rxk 7.16|2895 SYEP-DROME pghs 7.16 mean exp pI: 7.16
LLVCHSNNDVLR
>423 4.49 mean exp pI: 4.49
EGVLTGSPEQKEEAAR
>5299 AE003717 Kh8T 4.73 mean exp pI: 4.73
IVKIENLEKLANLRELYVSE
>1772 4.37 mean exp pI: 4.37
QASVIVVASSPETFDLK
>5632 AE003770 Toog 10.18 mean exp pI: 10.18
MISFGVAHVFYISAFGWKPIK
>5565 P29310 2xFy 5.39 mean exp pI: 5.39
DVLRRCEDHYNEYNK
>3436 5.34 mean exp pI: 5.34
CWQGSLWVYSDPK
>7148 O47B-DROME wjSM 7.16 mean exp pI: 7.16
IFYMHLRCD
>6859 DX-DROME 8nhW 7.68 mean exp pI: 7.68
AHAKKLTRVMLSDADPSLEQYYVNVRTMTQES
>1919 O76511 rLN5 10.1 mean exp pI: 10.1
NSFPLLTTK
>5723 AE003790 jABf 7.82 mean exp pI: 7.82
NAVIQAGLVQTILPMLEIHQPPVVFK
>5746 5.58 mean exp pI: 5.58
CGIPVTDAEGKR
>4295 P16621 rTAE 10.39 mean exp pI: 10.39
KNRLVHILPYESSR
>631 4.37 mean exp pI: 4.37
ISLEQIDPLSGK
>5173 AE003694 WDtE 3.44 mean exp pI: 3.44
INEDHMEFPDGGEEACP
>2664 P37276 YmLL 10.32 mean exp pI: 10.32
IKPDWHKLVQSVQNHIKS
>2618 P51592 tfYV 3.69 mean exp pI: 3.69
DEELWEVK
>4355 AE003580 nY0b 11.49 mean exp pI: 11.49
IGRKMVLFFIA
>6329 AF032870 PFqQ 3.3 mean exp pI: 3.3
MSTQMLLQMESASA
>2515 AE003757 TQvs 6.79 mean exp pI: 6.79
QQFDSLGGSSR
>2141 4.68|2333 4.68 mean exp pI: 4.68
KFDQMLAEEK
>7145 O33C-DROME ANgs 5.93 mean exp pI: 5.93
PVQLYVVLL
>6242 Q24498 S8r5 6.02 mean exp pI: 6.02
IQQGW
>2383 P35820 mTVD 10.11 mean exp pI: 10.11
CRVSHLK
>1980 4.68 mean exp pI: 4.68
VAQTEFDRQAEVTR
>5758 5.65 mean exp pI: 5.65
CKVEIEVPR
>7144 O30A-DROME GWOe 11.14 mean exp pI: 11.14
YLFVHNWRR
>989 4.03 mean exp pI: 4.03
VCDDELILIK
>975 Q9W4A9 j0we 9.85|3188 AE003434 62N5 9.85 mean exp pI: 9.85
LLPVPLITFQAYPSFMAAGR
>2885 Q9VCA5 UQSm 6.95 mean exp pI: 6.95
QFPLNKLTEQ
>910 AE003755 idvz 7.82 mean exp pI: 7.82
AVALTHVLGLTGSSEGK
>2441 AE003663 kQ0W 6.31 mean exp pI: 6.31
TTVAHDSHVFHSGAGGPTQAVGFSAESASASAAPVVR
>2301 AE003542 xmtS 7.77 mean exp pI: 7.77
NLHLVVPASAIQPEYLIFVR
>2690 AY232182 PQgY 6.03 mean exp pI: 6.03
EGTGTETPHSGCTVSLHYTGR
>4955 O62619 tFQp 7.16 mean exp pI: 7.16
LQFDSPVPHVRLSGIVCTIG
>1181 AE003841 XJAy 10.1 mean exp pI: 10.1
FNPLLQSPVK
>4802 6.14 mean exp pI: 6.14
KMVMETIEK
>4674 P49762 PfSs 8.05 mean exp pI: 8.05
QQQHHQQQQQQHQEQQQYPQHK
>4878 5.55|5347 5.55 mean exp pI: 5.55
SSTVGLVTLNDMK
>4599 5.82 mean exp pI: 5.82
DTNFGTNCICR
>1228 ANX9-DROME PfOs 4.91 mean exp pI: 4.91
RQIFLEYENLSGNDIEKAIKREFSGSVEK
>4617 Q9V3P6 AKTp 12.71 mean exp pI: 12.71
TRFQTMRLQR
>4537 AE003601 NiBu 10.18 mean exp pI: 10.18
VRDLYQNKVKDVRVMI
>4570 AE003605 PCke 9.76 mean exp pI: 9.76
KKTELWHEGIAPVVISALKPFLSSSLPA
>3434 Q9VY78 P1EC 3.97 mean exp pI: 3.97
MSEVESQQSQETNGSSKF
>4887 AE003643 7UwU 6.02 mean exp pI: 6.02
MPMFQ
>6674 BT001369 3fV9 10.4 mean exp pI: 10.4
QVGGGGGGYHASKTSVASRHAAGGGV
>2608 Q02645 IeJB 11.49 mean exp pI: 11.49
GWTQGLGAQITARLK
>5583 O62621 FpJT 8.9 mean exp pI: 8.9
LNVISFCLQLSVLEYQTAVMRR
>5377 5.59 mean exp pI: 5.59
MADCGGLPQVVQPGK
>4481 5.5 mean exp pI: 5.5
TLLTSSGDGTLGVFNIK
>274 Q8IMJ1 C1T0 3.83|2091 TPIS-DROME oy2Y 3.83 mean exp pI: 3.83
AIFGESDALIAEK
>1426 4.53 mean exp pI: 4.53
IEIEIK
>3311 AE003450 iAw2 3.1 mean exp pI: 3.1
GMSLPVGDQS
>4286 AE003569 JOkl 3.51 mean exp pI: 3.51
PKNIYYISGGDEAEEEEQ
>3137 P35500 gkZJ 10.1 mean exp pI: 10.1
FLTVMMK
>1950 P35500 GDBm 6.95|2060 P05661 P6Cs 6.95|6869 EF11-DROME V1wa 6.95 mean exp pI: 6.95
PANITTEVK
>1867 4.37 mean exp pI: 4.37
SQVFSTAADGQTQVEIK
>72 P08879 DWPA 10.09|788 O96433 PZXJ 10.09|1600 Q8IH27 JkEj 10.09|1750 NDKA-DROME X8KK 10.09|1751 NDKA-DROME qZQ1 10.09|1752 NDKA-DROME Yvzb 10.09 mean exp pI: 10.09
TFIMVKPDGVQR
>644 Q9VW71 ERzG 7.01|2811 MTAP-DROME RcHB 7.01 mean exp pI: 7.01
DVGCTHLIVSTACGSLR
>1740 Q9VQL7 SwdS 7.76 mean exp pI: 7.76
AAPQLDLGGGHYVPR
>3241 AE003440 Olzd 9.72 mean exp pI: 9.72
VTAQMGRHVQHSHGVKIYVESP
>3871 AE003510 Ox1M 10.1 mean exp pI: 10.1
KHTHAPLVSPTQTPLLNPLLNA
>4023 5.29|4192 5.29 mean exp pI: 5.29
TGMILLAGEITSHAVVDYQK
>1827 Q24592 SJjx 7.82 mean exp pI: 7.82
QLELIDGRSHK
>5754 AE003796 k1DW 6.79 mean exp pI: 6.79
FPSPMPPPPFAMDR
>2505 4.78 mean exp pI: 4.78
RSGDVASCYADASLAEKELGWK
>7404 T13412 3MB4 12.88 mean exp pI: 12.88
GRPQNRNSSSPATTTRATRLS
>7569 P07764 YTva 10.32 mean exp pI: 10.32
KKASIAENQIQFK
>5461 5.83 mean exp pI: 5.83
FIQDPYATTFGGFSK
>5946 AE003819 ENQO 9.72 mean exp pI: 9.72
FALYPPSK
>4979 P11046 12ao 3.01 mean exp pI: 3.01
GDWEN
>6759 P91645 AYss 6.02 mean exp pI: 6.02
AILGTL
>6926 Q9W252 59TM 4.55 mean exp pI: 4.55
HQRQIKELQARIEELEEEV
>6561 Q9U449 eLGS 4.56 mean exp pI: 4.56
FNKQCEEVEK
>6860 Q8I8U7 Kgl5 8.9 mean exp pI: 8.9
ALCFRFIPDVYFLR
>6346 Q24498 6Olk 5.17 mean exp pI: 5.17
DCGTDETDHVQQRHKNTMTTSA
>3234 5.32 mean exp pI: 5.32
LGEGHQLTVMTVDSSNR
>478 4.28 mean exp pI: 4.28
FGGDKVYTDFEEVEKDFAAEQIHPGDLK
>6754 C9C1-DROME gXkK 10.58 mean exp pI: 10.58
RKGITEGFNDTSVISKSLLSLR
>6137 P29617 UR0T 10.89|6208 P55824 GOAj 10.89 mean exp pI: 10.89
QQQQQQQQQQQQQQQQQEQQRR
>2584 Q8ML07 SnPL 11.05|4679 Q9V3K2 8KsB 11.05 mean exp pI: 11.05
AVTIFLRGG
>4236 Q9XYZ5 nI00 3.1 mean exp pI: 3.1
YLLGNMDGQLYM
>6187 AE017256 Qm1q 10.04 mean exp pI: 10.04
YVHQKVDLPEIRPYVVIGTWSLLEMQKKKK
>6469 Q9VG70 tOSr 11.49 mean exp pI: 11.49
GPGVLLLSVLQKFR
>5647 5.84 mean exp pI: 5.84
QLDSGLLLVTGPLAINR
>3442 P05661 OUdK 3.6 mean exp pI: 3.6
DPLNDTVVDQFK
>4495 Q00174 uzqc 4.63 mean exp pI: 4.63
EGSPFNYNPHPVDMSNLTLSREMQNMAER
>4511 P20193 WY1E 11.33 mean exp pI: 11.33
AQRWLLWMKRWPWILHE
>2345 P17133 yfRB 10.1 mean exp pI: 10.1
KLFPA
>5553 P05661 Wf5U 9.89 mean exp pI: 9.89
LQQQQQQHLQFEQQQKPIK
>5670 AE003777 eezE 11.05 mean exp pI: 11.05
QRPLINNYRSIQDTNSR
>1931 RX21-DROME DnSg 4.07 mean exp pI: 4.07
DDLEGEFTKYGKLNSVW
>5198 P22293 busZ 12.42 mean exp pI: 12.42
QLMRNSNMTQKWQR
>2534 4.78 mean exp pI: 4.78
VKDVENEKDVFK
>2683 4.87 mean exp pI: 4.87
AETEEQHIQHQNILEAR
>7390 T13169 iHKJ 10.8 mean exp pI: 10.8
IGNLAREQLLEQRR
>4057 5.32|4309 5.32 mean exp pI: 5.32
VINDNFVIVEGLMSTVHAITATQK
>6219 AE017257 pAtY 9.89 mean exp pI: 9.89
QVELWKVSLVTFPANLAAQVINVKNQ
>4860 AE003640 8SDd 11.38 mean exp pI: 11.38
KEVLARRKLAPERSNAVF
>4959 Q9VG32 zdEa 11.29 mean exp pI: 11.29
YSILRRCSGIRK
>1752 4.53 mean exp pI: 4.53
NVQLTESEIR
>6304 Q00174 2sJP 4.56 mean exp pI: 4.56
EESSSSLQLLQRER
>3647 Q24498 C7zx 5.13 mean exp pI: 5.13
VHENVMAVMMNT
>1325 Q9VEC2 xdoo 7.02|850 AE003721 2DWM 7.02 mean exp pI: 7.02
AFDEQKVPVMLLFR
>5346 Q8I8U7 GOMc 7.02 mean exp pI: 7.02
MRLAEDNPNSISLLK
>4360 AE003581 cr9K 7.17 mean exp pI: 7.17
VICAILETHQTETGIKVPEPLKK
>2127 Q9U449 x1qB 10.09 mean exp pI: 10.09
KQTDIR
>988 Q9GNA0 1wve 5.22|2279 AE003528 hies 5.22 mean exp pI: 5.22
ALGGIVLTASHNPGGPENDFGIK
>6099 AE003838 EU17 10.82 mean exp pI: 10.82
KDKSRKCPFGR
>3735 AE003494 Iown 10.62 mean exp pI: 10.62
KLSRLKTQLNERRPKYDNLLDLPPK
>795 AE003695 yQpj 7.97 mean exp pI: 7.97
EENAHHSSIKVLIR
>5607 Q9VAV5 Zu0u 10.1 mean exp pI: 10.1
QFKGTVPLM
>2456 4.75 mean exp pI: 4.75
SLHDQLQNKEGDGELK
>2166 Q9V365 8fbE 7.07 mean exp pI: 7.07
LEEAVIAIQLSKPIK
>4253 P29844 vzed 6.02 mean exp pI: 6.02
YVIPHDFHLVDKN
>576 Q9VA91 eBi9 7.85|953 AE003773 EQjk 7.85 mean exp pI: 7.85
HVVVIAER
>6323 P06604 06MO 8.56 mean exp pI: 8.56
CDPRRGKYMACCML
>2661 Q9VTE2 C7pH 10.45 mean exp pI: 10.45
NGGKAYKNLGAAKPN
>608 4.21|609 4.21 mean exp pI: 4.21
ILGNPTADDMVNK
>3646 AE003480 sZ3r 6.79 mean exp pI: 6.79
VGAAGDVVMRSSVGNGSSSSPF
>490 AE003590 vEYG 4.43 mean exp pI: 4.43
MAYINPEKAEEEKEQGNLFFK
>3776 5.32 mean exp pI: 5.32
GHLCPFDSGLIEK
>5457 5.83 mean exp pI: 5.83
FGDYQCNSAMAMSQMMK
>6946 P05661 U4z0 4.08 mean exp pI: 4.08
LFGCDTAELYKNLL
>889 P21187 BgzJ 7.74|1409 CSN2-DROME Mdyd 7.74 mean exp pI: 7.74
ALYEQSLHIK
>5523 5.84 mean exp pI: 5.84
DGVGSLLYR
>4386 P41093 UiJA 3.91 mean exp pI: 3.91
EQKIKADYDQLYEDLQQAFRNLED
>7538 Q9VDW6 3wzw 8.31 mean exp pI: 8.31
CLKCFNFDMCQKCFFFGR
>2926 Q24498 zR71 3.59 mean exp pI: 3.59
DQLESVKDNMESNCFICGM
>2055 4.37 mean exp pI: 4.37
VSSSATEAIPDPAPK
>4601 5.82 mean exp pI: 5.82
FFCDSCTVPICR
>2563 4.79 mean exp pI: 4.79
GSIEACCLAEQEIMKK
>110 Q9VWQ7 RClA 7.85|270 AE003510 cwEu 7.85 mean exp pI: 7.85
FDGAQIIVHAR
>4880 5.55|5361 5.55 mean exp pI: 5.55
SVMDAAQIAGLNCLR
>2565 AE003803 bjy1 4.54 mean exp pI: 4.54
ILGGVGGISGGGGRGGHYESSDYEPDYGR
>3838 5.38 mean exp pI: 5.38
GHISVLEKSDDITGK
>3524 AE003470 79Nw 6.98 mean exp pI: 6.98
NASAPPEPPR
>3303 5.21 mean exp pI: 5.21
DVSGVVFDTHSK
>4902 5.59|5404 5.59 mean exp pI: 5.59
MSTAPALPDFSR
>1490 Q9V8N9 Dqyy 4.3 mean exp pI: 4.3
YGGAQATNDAAHSQISAADLEK
>4937 P02828 uSkz 9.63 mean exp pI: 9.63
MKDNQKHVY
>5630 AE003768 f8cF 11.64 mean exp pI: 11.64
VPIGKAKVMR
>735 Q27331 batK 6.03|1751 P48994 sM0q 6.03|2951 VAA2-DROME 9wdq 6.03 mean exp pI: 6.03
VGSHITGGDLYGLVHENTLVK
>261 4.03 mean exp pI: 4.03
VITDDGPPAQNPSEVK
>4329 AE003577 4aMJ 11.51 mean exp pI: 11.51
NAARYRMVAGKHVK
>3091 P37276 hdLB 7.88 mean exp pI: 7.88
LDFIHHFVKLYNEK
>5075 5.37 mean exp pI: 5.37
TLAEQEHQIVAVAAR
>4030 AE003532 8Rv7 3.89 mean exp pI: 3.89
DINGACGDR
>2273 P29617 xtlW 10.1|1676 KINH-DROME LtVB 10.1 mean exp pI: 10.1
SHSVFLINVK
>1044 Q9VHE5 m5t4 8.29 mean exp pI: 8.29
TYGGVLCHSCLR
>3117 AE003419 C3UQ 11.38 mean exp pI: 11.38
RNKARKSASTAGCLDAQHIRA
>5893 AE003814 2wjt 7.11 mean exp pI: 7.11
TLSKSTVSSVARAKSTGSLSAVLGETPADE
>7532 P91645 BDhb 11.33 mean exp pI: 11.33
ALIRENLSIKMR
>3073 5.15 mean exp pI: 5.15
CHPLGQSDSIDSNFCSLLR
>4650 Q9VNA5 qF7C 6.9 mean exp pI: 6.9
LNGSDGASSQDLRK
>5427 P11147 X1c1 10.09 mean exp pI: 10.09
RSTMDPVEKALR
>1163 4.68 mean exp pI: 4.68
ALRETLPAEQDLTTK
>5709 P29845 Upn7 7.85 mean exp pI: 7.85
QAGVVPSHM
>616 4.14|617 4.14 mean exp pI: 4.14
IMNVIGEPIDER
>760 4.37|1660 4.37 mean exp pI: 4.37
LQSEIDAVK
>7552 P29555 f0Sl 9.89 mean exp pI: 9.89
AQETMKSAQQNKQVQQQQQQ
>4554 5.55 mean exp pI: 5.55
SNDAIASACLYIACR
>4423 Q9NK54 PW85 4.18 mean exp pI: 4.18
KNSDNFLALDTLIQSSADVNR
>5287 AE003714 uU3Y 4.56 mean exp pI: 4.56
PQSDLTQKQPYEMLYVACRSDASENYGK
>282 Q9GPG3 yNmp 9.59|303 Q9W0E4 LwZG 9.59|168 AE003471 44B0 9.59 mean exp pI: 9.59
INPGTVGYYR
>6991 P49762 iGgr 5 mean exp pI: 5.0
DPHCDHLCVKMIDWFDYHG
>3217 P55824 rzyw 7.85 mean exp pI: 7.85
HQSMQLSSSPPGSLGALMDSR
>239 4.03 mean exp pI: 4.03
TLSDQPVVDTATATEQAK
>2754 Q9VEF7 zYi7 10.09 mean exp pI: 10.09
QQQVGSSMDRQK
>3637 5.21|4181 5.21|4978 5.21 mean exp pI: 5.21
LGDVYVNDAFGTAHR
>1146 4.53 mean exp pI: 4.53
AIWNVVNWENVSER
>7386 T13165 yMqf 3.71 mean exp pI: 3.71
TQDMLADLPPEPPVFK
>7577 UBP3 QgwZ 3.89 mean exp pI: 3.89
PPIVIPDDSK
>7464 P05661 gZLD 7.02 mean exp pI: 7.02
YLEQVVMETLRK
>7466 Q9VUV9 Dysu 9.89 mean exp pI: 9.89
WKQRKNVQLVNLFIVDELQLV
>5544 Q24298 ePnJ 9.76 mean exp pI: 9.76
AGLGYMYYQYRQR
>7425 T13675 X4d2 11.05 mean exp pI: 11.05
PSPMLGRPAGATADMQRYVQR
>2800 Q9VTU4 V73t 9.72|357 AE003542 E9df 9.72 mean exp pI: 9.72
LYTTLPLTK
>166 Q9VEN1 vEuQ 9.53|843 AE003716 lxiv 9.53 mean exp pI: 9.53
NLTYTVSYIPK
>7334 Q86B87 JvOC 3.49 mean exp pI: 3.49
QEEAEYIDLPMELPTKSEPDYSEDHGD
>643 Q8IQ61 Npzg 10.1|1689 Q8IQ61 0AiU 10.1|429 AE003565 rQrt 10.1|431 AE003565 fYDT 10.1 mean exp pI: 10.1
TLLAQPLGPVK
>41 Q9VU38 w6TQ 7.16|2298 AE003539 9APH 7.16 mean exp pI: 7.16
DVPTGTCAVLITGTHR
>4339 P17133 NK3a 10.09 mean exp pI: 10.09
QQRLLELHKER
>4737 5.6 mean exp pI: 5.6
NEYNITGLCNR
>4058 5.32 mean exp pI: 5.32
VQTFYDGQPTSPPGVCHIPMAEPFCSK
>4819 P10676 Ho9B 10.59 mean exp pI: 10.59
KWREKSIFQVL
>3471 P29617 q8z1 7.82 mean exp pI: 7.82
MQLTKVHENNAG
>1345 Q9V7J4 M8Kg 6.95|2067 Q7YWB4 3b3n 6.95|1045 AE003808 KIQ2 6.95|1046 AE003808 kgqx 6.95 mean exp pI: 6.95
GPAIEVFALTQAFK
>4564 5.55 mean exp pI: 5.55
SSAQTSADQAQSFILK
>6230 Q9VYB7 1ure 7.85 mean exp pI: 7.85
EQLVMQQQHWPLMPVR
>5381 Q24298 PRig 7.13 mean exp pI: 7.13
EKWLKEEK
>3625 AE003478 OOfN 3.01 mean exp pI: 3.01
DPIVMGVMVENGIV
>43 Q9VPY2 hT1T 7.74|2346 AE003587 8p1Z 7.74 mean exp pI: 7.74
HSLPQAYLDQVANFIIK
>4558 AE003603 dbJu 6.7 mean exp pI: 6.7
LLRADSAIYA
>2264 AE003511 qenL 4.52 mean exp pI: 4.52
EAVQHQQVAAIEEHVAVVA
>7086 P09180 HHdY 12.71 mean exp pI: 12.71
RHHQHQRHHR
>5606 5.84 mean exp pI: 5.84
FPWGDGNK
>2739 Q8I8U7 kSC9 7.86 mean exp pI: 7.86
LSEVQARGTPTTHTLLRE
>5110 AE003683 d6Yb 9.62 mean exp pI: 9.62
VHIRIHTGEKPYQCPHCPKTFSDNNNLAKHR
>2344 Q23997 D8NF 9.72 mean exp pI: 9.72
FVNTVYSLVK
>4069 Q9V3G1 Xqg3 3.97 mean exp pI: 3.97
QMPEGTIICNLEEK
>4715 AE003620 OQO7 7.17 mean exp pI: 7.17
DGELNRGCVKVPEKHSG
>2309 4.68 mean exp pI: 4.68
ALGISANVQAGEKPQCNEDVCTR
>3026 AB035419 TeEV 10.6 mean exp pI: 10.6
PGSHKHGSGTAANAASAAGSQK
>2561 Q9VBZ5 FBlS 10.05 mean exp pI: 10.05
LKDKNNYNPK
>4399 5.4 mean exp pI: 5.4
LAHELGFQFFEASAK
>7534 TIPT-DROME LKM9 11.33 mean exp pI: 11.33
ETMPLPRKLVR
>2476 AE003699 JSlT 3.59 mean exp pI: 3.59
DAQEKLDLLEAGYTST
>5250 AE003708 Vlfx 7.85 mean exp pI: 7.85
QAHLTIQS
>5889 Q99323 eWYN 7.16 mean exp pI: 7.16
EKKLLEER
>2271 AE003519 VhSA 7.12 mean exp pI: 7.12
KVSSSSESSGNKSSSDSDSEAKNSVR
>4462 Q24562 6Hmu 10.09 mean exp pI: 10.09
LIRNKLTNQISDQP
>6714 P17133 qkCE 7.83 mean exp pI: 7.83
QLRQMEAHFNEKLLEQR
>3976 5.5 mean exp pI: 5.5
CWNNLPCSVELGYICAK
>3960 AE003523 32HS 9.72 mean exp pI: 9.72
LIGVHNWLHWVAWFVKSYIML
>767 Q9W0H6 0FT5 11.05|3526 AE003471 dbvi 11.05 mean exp pI: 11.05
VNVNGGAIALGHPIGASGAR
>1162 4.56 mean exp pI: 4.56
ALPCIVDVRDEK
>2363 4.68 mean exp pI: 4.68
RTGAIVDVPVGEELLGR
>5381 AE003731 lK16 5.77 mean exp pI: 5.77
ISVSYPSSENISELAGHGDVGHERRQSGNALFAVHYN
>5963 AE003822 rEn1 6.04 mean exp pI: 6.04
YYRQHAKHPFATTMAEEIFQSGVLPSDSDFR
>1644 4.53 mean exp pI: 4.53
LQAAVEEIR
>4959 AE003659 U0sb 8.88 mean exp pI: 8.88
SKRYETASPVGDHPCPR
>196 AE003475 3DEg 4.56 mean exp pI: 4.56
KATLQIGNVMPLSQMPEGTIICNLEEK
>4983 P05031 PBmZ 4.45 mean exp pI: 4.45
EWLQGELDRQR
>6565 P29617 Pkic 4 mean exp pI: 4.0
KCEELVHDLCEEP
>1547 Q9W0B8 84gK 9.72|188 AE003472 iCYm 9.72 mean exp pI: 9.72
LQAGYQLTTSGK
>3593 Q24592 MPky 6.76 mean exp pI: 6.76
MLKSD
>1734 Q9VXQ5 N1VE 10.1 mean exp pI: 10.1
AAQALAINISAAK
>7448 T13749 CDFL 4.45 mean exp pI: 4.45
NNVLSIRDVEVLVERW
>5145 AE003690 TYVx 10.59 mean exp pI: 10.59
EHVSRHKGAK
>4302 5.32|5047 5.32 mean exp pI: 5.32
QLASEDITHITPTQGFNIK
>3940 5.44 mean exp pI: 5.44
NADVIATLK
>4266 5.32 mean exp pI: 5.32
GGIDALAFSLEHQK
>4607 AE003608 uV8J 4.45 mean exp pI: 4.45
RFRENQPTQIGVLFDGIEGTL
>5323 P98159 4Xws 9.53 mean exp pI: 9.53
SYYLHRFLADFRDLVSWINGMK
>3468 Q9VDW3 1ytZ 11.39 mean exp pI: 11.39
RSHKFLYR
>2993 A56699 uPz3 12.71 mean exp pI: 12.71
STGRLRGAVVR
>3963 5.44 mean exp pI: 5.44
NQLNLLIQDIK
>455 4.53|1270 4.53|4975 4.53 mean exp pI: 4.53
EVAVSTETLQTSR
>4807 AE003631 YVNO 5.35 mean exp pI: 5.35
ERETLNLTISDLRLH
>4387 Q9VS77 EMIV 9.72 mean exp pI: 9.72
DRPDKLNWIPGVGLYR
>4206 5.3 mean exp pI: 5.3
MHVDFEK
>2515 Q9V506 tA4Z 10.89 mean exp pI: 10.89
SGRTVDVGSGGFVVQR
>6698 Q9VJE5 Qovj 6.87 mean exp pI: 6.87
FLTMDEYKKQY
>5283 AE003714 J5au 11.47 mean exp pI: 11.47
EKAKRALDGSLRKGR
>1875 Q9VP63 gUM1 3.59|501 AE003594 dOSm 3.59 mean exp pI: 3.59
EAGGVVIDPAGGEFDIMSR
>5657 5.84 mean exp pI: 5.84
QTLINDTGVFNK
>5644 AE003771 kyBl 6.81 mean exp pI: 6.81
VASTAVDVDLKVMVVNYFGSVALTK
>4411 5.4 mean exp pI: 5.4
QWQEQMNSTSAHLQER
>3054 Q9VL48 sdJl 10.71 mean exp pI: 10.71
KKQIDKSLQQKIK
>3185 5.34|3424 5.34 mean exp pI: 5.34
CLSDQSLAISK
>1071 O46111 OkTT 6.68|1143 AE003832 Z1Kd 6.68 mean exp pI: 6.68
YDSQIAIFGK
>1158 4.59 mean exp pI: 4.59
ALKDEEKMEIQEIQLK
>3101 AE002611 Juut 11.14 mean exp pI: 11.14
VTPRYQVLLLR
>3483 Q99323 EUmw 10.1 mean exp pI: 10.1
ANHQK
>4312 P12881 w2eT 7.75 mean exp pI: 7.75
VWSPQGRLHQVEYAMEAVK
>3934 AE003517 VGWQ 9.59 mean exp pI: 9.59
GSYTVQMWWHYMR
>1120 4.49 mean exp pI: 4.49
AEGPSVERLEFEVQVGPR
>4118 AE003543 KevF 6.76 mean exp pI: 6.76
KASDTASSVSGS
>7534 P13060 kUz5 11.49 mean exp pI: 11.49
SSSGTVSSSASNSRHK
>4792 5.59|4888 5.59 mean exp pI: 5.59
MLGLPSAFDVMLTGR
>6620 AY231832 W737 11.93 mean exp pI: 11.93
QLTDRRRNISSINTQLQDVQRIMVQNI
>5997 AE003826 UuuH 9.85 mean exp pI: 9.85
GGAPGAPGSPGGGGFGGQGGGGGYGGGAGRGGAPGAPGSPG
>5940 AE003819 dvgf 6.36 mean exp pI: 6.36
LCLNDMKALMTGLGSAEYWALK
>5276 AE003712 Yoav 3.92 mean exp pI: 3.92
NDDHEGAEEFR
>3409 Q99323 vRlY 7.04 mean exp pI: 7.04
DFREKMEQSKNYTP
>2001 4.56 mean exp pI: 4.56
VFGQEAFLMDVSRDSVQSIIK
>4375 O61735 h9MG 5.35 mean exp pI: 5.35
KHDELQKLILQQQNEL
>4074 AE003539 hnha 7.16 mean exp pI: 7.16
HANCGQDGGPFGRAEK
>1910 RS1A-DROME TUd6 4.43 mean exp pI: 4.43
QFGYVVLTTSGGIMDHEEAR
>4800 5.6|4961 5.6|4962 5.6 mean exp pI: 5.6
NPVTIFSMATNEMWR
>4646 Q9VP61 ADxT 3.49 mean exp pI: 3.49
DYWWHEEMEDKEPACYPEWMDAEDPL
>2502 4.78 mean exp pI: 4.78
QIVELVKDSNVNDERK
>187 P45594 9yRD 4.08|1353 CADF-DROME SvNA 4.08 mean exp pI: 4.08
YIQATDLSEASR
>2489 P28668 KHi6 7.1 mean exp pI: 7.1
TQEINAQGEKVR
>5419 AE003738 NORr 6.44 mean exp pI: 6.44
RPPCPIVMLTGNESEAAQSLLFR
>2580 4.79 mean exp pI: 4.79
KEAESSPFVEK
>7591 VAV-DROME MohW 8.94 mean exp pI: 8.94
KNQIIDQLVQKC
>3884 P25455 CKHy 10.85 mean exp pI: 10.85
KHHHHHHHHHHKKP
>4582 P29617 sNbY 3.82 mean exp pI: 3.82
EWKDNLNESWQDLLELIETR
>7531 TID-DROVI Pw9T 11.05 mean exp pI: 11.05
CRRHYSAIQSSAALLSVR
>2475 4.75 mean exp pI: 4.75
WATELIAAFEEHQK
>1808 4.41|1809 4.41 mean exp pI: 4.41
RGFEVLYMTEPIDEYCVQQLK
>2019 T13930 iWhR 10.1 mean exp pI: 10.1
SQLMNGTSMAAPHVAGAVALLISGLK
>4644 AE003612 kb0t 11.47 mean exp pI: 11.47
VWRSRAKAKEFNIP
>1129 4.49 mean exp pI: 4.49
AGIPVEEVKEVYMGNVLQAGEGQAPTR
>3760 5.32|4247 5.32|5013 5.32 mean exp pI: 5.32
FAHTNNEDLLK
>5198 AE003696 TWEp 4.73 mean exp pI: 4.73
AEIVETFTPPECEILNKVKNR
>2687 4.87 mean exp pI: 4.87
AQEVKDQSMASYAQGIENEKK
>5205 AE003698 2vmp 2.88 mean exp pI: 2.88
QLDLGNNSLEVIPLSLADTNMS
>1345 C301-DROME it8J 6.33 mean exp pI: 6.33
WSLECIGRVALDTRLGCLESNLKP
>4034 AE003533 ZXuO 11.05 mean exp pI: 11.05
PLPPPLNANPSLPLR
>6766 CBPD-DROME s1I0 5.1 mean exp pI: 5.1
QAHIGIKGLVTDASGFPIAD
>584 4.18 mean exp pI: 4.18
IFISNTFNPAKPDAEDGEGTVASWELR
>2037 Q24292 h4tx 5.39 mean exp pI: 5.39
QKVQFSFGAGNEDGILSLDSLSGEIRVNKPH
>3030 AB043038 lP7O 6.98 mean exp pI: 6.98
PPTEAPTALAAAPPAPAAR
>4589 AE003606 Ufyk 9.76 mean exp pI: 9.76
EKPAAKRDQAQEK
>3733 P45437 4EVK 4.17 mean exp pI: 4.17
KYDEEFKPFME
>3332 AE003452 38Jr 8.81 mean exp pI: 8.81
FFGLYCFHYNSK
>6131 P05661 csCy 6.21 mean exp pI: 6.21
YMPAFKDFLVMGLKNFQEYQVCC
>1572 4.53 mean exp pI: 4.53
LCEGFSEVLK
>6999 HYD-DROME DBWI 12.41 mean exp pI: 12.41
GSSRDQSTLQRRGSNSKILWRSARER
>2258 AE003502 X13G 6.94 mean exp pI: 6.94
RILNLLESYSTPLIDAK
>3166 AE003430 9Bbs 3.3 mean exp pI: 3.3
GSCEPSAGNSNSNLLQ
>408 4.37 mean exp pI: 4.37
EADTTNFVSFITK
>3720 AE003491 LLrr 4.44 mean exp pI: 4.44
SSDYSDTMTAHDDPLKQSDHSQSSNSLK
>7595 WDS-DROME Bcg8 10.05 mean exp pI: 10.05
PNYTLKFTLAGHTKAVSAVKFSPNGEW
>3676 5.28 mean exp pI: 5.28
EVVHTVSLHEIDVINSR
>1606 Q9VHL2 PzmL 8.97|2453 AE003680 Oayn 8.97 mean exp pI: 8.97
FNLFQGCPNAK
>5280 P25823 P8lQ 4.08 mean exp pI: 4.08
EDACYYR
>3352 AE003454 Fw73 3.3 mean exp pI: 3.3
GSNQSLTLNMGSILGGAAGTE
>4150 5.5|4727 5.5 mean exp pI: 5.5
CSVLPLSQNQEFMPFVR
>393 4.37 mean exp pI: 4.37
DLEGWFQAK
>3223 P05661 qmmz 10.89 mean exp pI: 10.89
IAQRMRLEQT
>3636 5.21 mean exp pI: 5.21
LFNHVNDDTGFK
>7516 TBA1-DROME YPUc 5.22 mean exp pI: 5.22
LADQCTGLQGFLIFHSFGGGTGSGFTSLLMER
>3708 O96433 PhWT 9.89 mean exp pI: 9.89
LAEFQKQKLEQLRQFLTSV
>5146 AE003690 OVRO 9.94 mean exp pI: 9.94
AIVETLRGLKYRVIWKYE
>2963 Q8IGZ7 LOfU 2.82 mean exp pI: 2.82
YPNTDIDDLL
>4258 AE003565 Suds 4.27 mean exp pI: 4.27
NPANLASPTEECGCVR
>3511 P83099 QCEj 6.03 mean exp pI: 6.03
DRDHYGKHSFE
>3809 AE003503 62JL 4.21 mean exp pI: 4.21
ESRDVELTFGKDWGSVAVSMGDTK
>3980 5.5 mean exp pI: 5.5
CFGETLSTLQFAQR
>2877 P40657 obex 10.59 mean exp pI: 10.59
GTQSKSAKESR
>3934 Q9VN25 emKK 10.8 mean exp pI: 10.8
EERRQAFLR
>2654 4.83 mean exp pI: 4.83
KFEDEFSEHLK
>824 Q9VCA5 bZLB 5.22|1322 Q9VCA5 xB8h 5.22|1991 SYFB-DROME pW1K 5.22|2900 SYFB-DROME Rrk8 5.22 mean exp pI: 5.22
TAGFEVVHGLLDR
>1226 Q86NQ0 b8uk 7.76|1679 Q86NQ0 dCIX 7.76|533 AE003605 16Rb 7.76|536 AE003605 bRQN 7.76 mean exp pI: 7.76
YIVALIPLILH
>4439 P29617 54pF 10.09 mean exp pI: 10.09
LRAHVQKEDGR
>1432 4.32 mean exp pI: 4.32
IFVGGLKDDIEEK
>4059 5.32 mean exp pI: 5.32
YGYIHLYDLETGTCIYMNR
>3164 5.45 mean exp pI: 5.45
HLMDNLGTETLKEMAR
>3363 Q8T3Q2 qasX 6.95 mean exp pI: 6.95
VQKLEAIM
>7344 P26675 1stI 10.89 mean exp pI: 10.89
DRLFRLSLQLS
>234 Q9VKW5 G3Ts 4.45|610 AE003628 m827 4.45 mean exp pI: 4.45
RIEEATDILTFLSK
>3280 5.17 mean exp pI: 5.17
LNENNTQANGLADHHPASHEI
>4843 AE003638 avF0 9.47 mean exp pI: 9.47
IYRGMTFVKGRGDIPTYFVGIDENLK
>5122 AE003686 O70b 11.38 mean exp pI: 11.38
LAVATVFGLNWGRRGSVGPAAAGKQQVEQKDR
>2605 P29993 OOqK 7.82 mean exp pI: 7.82
LKHLEF
>712 Q9VD29 k79E 7.85|871 AE003738 hE7y 7.85 mean exp pI: 7.85
FTTFDLGGHTQAR
>6297 Q9V628 RkJU 9.87 mean exp pI: 9.87
IDVMTRHTQVYYKEQPKSSK
>2657 AY052093 DokC 7.82 mean exp pI: 7.82
GMGIPSTSGAGPAPDIVFHPVK
>3478 5.32|3525 5.32|3526 5.32|3773 5.32|3995 5.32|4040 5.32|4257 5.32 mean exp pI: 5.32
FSLTGMSFDGHQGLSGSTQGGLASNEMR
>2193 Q9VUQ5 qdLY 9.89 mean exp pI: 9.89
NKKGGQDSAAAPQPQ
>958 Q9VYR1 0jXl 3.71|1652 JC7250 9vK1 3.71 mean exp pI: 3.71
SYDYDFETGVASNPK
>4378 P29617 Xslv 8.16 mean exp pI: 8.16
QHQSQLQHDLVAHHMLR
>3411 O16844 Vr1l 6.93 mean exp pI: 6.93
IDTSDRIQR
>3589 5.16 mean exp pI: 5.16
RTDLCDHALNIHHDEL
>4828 Q99323 XU4v 10.18 mean exp pI: 10.18
RKYQQALVEK
>4730 Q24246 vCTi 4.17 mean exp pI: 4.17
NNEESPNEPDGVVMVWNTKFK
>4503 5.5 mean exp pI: 5.5
TTQLDISQLCQR
>3762 5.32|4250 5.32 mean exp pI: 5.32
FDSPESHVGVAWR
>7369 T08619 1Q36 10.39 mean exp pI: 10.39
NGNATRSHGSGYMGREK
>5112 AE003684 DARw 7.02 mean exp pI: 7.02
WSIQEGGQKTDVGTFNLNVR
>7529 O96433 XgOE 4.54 mean exp pI: 4.54
WEIPQSTEGKHWFYYVDKTVSLDL
>183 3.84 mean exp pI: 3.84
LVVEGTPADNIPFDNPDAR
>3794 P22293 r33X 4.54 mean exp pI: 4.54
WQLHEVTIEESSYAQIRAS
>4025 Q00174 69Qg 8 mean exp pI: 8.0
HHALLDVTDRMR
>725 4.21 mean exp pI: 4.21
LIDDMVAQVLK
>2520 AE003760 m9o4 10.3 mean exp pI: 10.3
KSLAAHTGYKDKRMTSASNTSSLPSTSESPVWK
>6515 AY057989 kWGh 12.54 mean exp pI: 12.54
SPPERKLQRYAWRKRWFVLRRGRMSGN
>6923 P05661 xlWw 6.93 mean exp pI: 6.93
RSDMTDVFR
>1401 4.72|2396 4.72 mean exp pI: 4.72
HGYIGEFEIIDDHR
>4771 5.6 mean exp pI: 5.6
NWQYQETIK
>1935 4.53 mean exp pI: 4.53
TLVEYQELTGAR
>6229 AE017257 fj5d 3.83 mean exp pI: 3.83
YVSGQEKVVVDENS
>1734 4.53|2128 4.53 mean exp pI: 4.53
NNKPQLLEPIPYEFMA
>6799 Q8SX83 dJgI 6.1 mean exp pI: 6.1
APGLDNSPTSASAQCK
>4530 Q9W5D0 mw3k 11.64 mean exp pI: 11.64
QTSRHLGQKLSVGVQVNK
>2772 HS7D-DROME G8iZ 7.02 mean exp pI: 7.02
DNNLLGKFELSGIPPAPRGVPQ
>5173 P91621 y0IV 10.89 mean exp pI: 10.89
HFLWELIHLRSQLQR
>6528 P15357 WdOQ 8.85 mean exp pI: 8.85
YFFCQVQDNKQK
>244 3.77 mean exp pI: 3.77
TTDSPPADTAAADVAVEEPK
>5312 P08510 JuUL 4.71 mean exp pI: 4.71
QQQQQQHQKEQLEQKEE
>3675 5.28 mean exp pI: 5.28
EVPIPEHIDIYHLTR
>611 P46150 BNVu 4.56|1734 MOEH-DROME 8k50 4.56 mean exp pI: 4.56
LKLEEEIMAK
>1722 4.43 mean exp pI: 4.43
NFAFVHMNNSDEAMDAIKGLDNTEFQGK
>7450 Q9NFS3 yI1Q 9.76 mean exp pI: 9.76
KVSPKHGPKEQVFEIT
>1172 AE003838 KWl4 10.11 mean exp pI: 10.11
WCRAAKSLEMLMTGR
>3507 Q9VDW6 3LnO 9.89 mean exp pI: 9.89
MKKPQLNEL
>4699 AE003619 IPrc 10.16 mean exp pI: 10.16
KFFKMVQVGVPAPAVKQKMQSEGLEPRILDT
>2421 Q9VPL9 s5Rm 3.8 mean exp pI: 3.8
EETIIEVELTNIQK
>378 4.37 mean exp pI: 4.37
AYLADPTAFAVAAPVAAATEQK
>865 Q9TWZ1 2c0D 9.53|1243 Q9V630 1K8h 9.53|1958 S68280 cyEu 9.53|1959 S68280 hSQC 9.53 mean exp pI: 9.53
YSVSGYPTLK
>4688 5.84 mean exp pI: 5.84
QDFLGSVGR
>2727 4.86 mean exp pI: 4.86
NKQTLESDNKELTNEVK
>6263 P05990 YcmX 10.09 mean exp pI: 10.09
WDLAKFVRVS
>2075 4.53 mean exp pI: 4.53
WLPLEANPEVMNQFLR
>1079 4.37 mean exp pI: 4.37
YLSEVASGDSK
>7417 T13593 w1Lb 9.76 mean exp pI: 9.76
TRCETTTRQYDDVACQRVRRGHKETRMNAER
>4796 P29993 v1lp 3.92 mean exp pI: 3.92
DDELMKELMCLAHEFLQNFC
>3859 Q9VP61 aLJ0 3.74 mean exp pI: 3.74
DYWWHEEMEDKEPACYPEWM
>6785 CHD3-DROME ru3I 11.73 mean exp pI: 11.73
MQVAKHKMMLTHLVVRPGMGGMTTNFSK
>6852 P37276 1TOW 4.56 mean exp pI: 4.56
DMIAWDKQVEVFREAQRIL
>4102 Q99323 sMfm 4.73 mean exp pI: 4.73
LSQIRALLPVQMSQEEEELMRK
>4087 AE003540 ypQo 3.71 mean exp pI: 3.71
DNQTNLEVNGKIVDACTTLM
>7372 P28668 Gfp4 7.16 mean exp pI: 7.16
VPEVYHQAKEFMYACMK
>2439 AE003661 lRmZ 6.89 mean exp pI: 6.89
IPLIVNGNVESYR
>1372 4.53 mean exp pI: 4.53
GNSIIMLEALERV
>3622 Q9VNB9 8ipN 9.85 mean exp pI: 9.85
IRIMLYPS
>1184 AE003846 nozX 9.89 mean exp pI: 9.89
DTEAFKKLLQQLGSQARQ
>4095 P07764 pOr0 7.85 mean exp pI: 7.85
HGPGTSGGLGQSELR
>6317 Q9VYQ5 s41b 4.63 mean exp pI: 4.63
KGELLEGADAYHCDKCDK
>1159 Q9V3U6 E0VN 4.63|47 AB011376 hzE1 4.63 mean exp pI: 4.63
LTYTLAVNHLADKTEEELK
>3955 5.44 mean exp pI: 5.44
NLLSDIAR
>2505 AE003741 1Ciu 10.89 mean exp pI: 10.89
ISERFSVVVPLNMSR
>4500 Q9VDW6 8f3E 3.3 mean exp pI: 3.3
QLEAQLQ
>6850 P55824 fQCg 11.64 mean exp pI: 11.64
KVRQK
>1055 O97428 2LEp 4.08|101 AE003430 le8X 4.08 mean exp pI: 4.08
NQFIAGIENFDAK
>1348 4.64 mean exp pI: 4.64
GHRIEEIPEVPLVVDDKVEGYK
>3351 Q8SWQ9 tUs4 11.95 mean exp pI: 11.95
VMSDRPVQERQVAAVLLKRR
>5307 AE003718 I5Qt 2.88 mean exp pI: 2.88
AAPVASDSISFSLCDTITESP
>569 Q9W252 Y3Bs 6.29|1993 SYR-DROME yJI0 6.29 mean exp pI: 6.29
ILLCEATAAVLR
>6553 Q24592 OLcY 4.07 mean exp pI: 4.07
EGAELVDNVLDVVRK
>6305 AE017260 nkOR 8.97 mean exp pI: 8.97
PLEANLGGPGILCKR
>3118 P16425 4i2o 11.33 mean exp pI: 11.33
SKRDHHHHR
>3715 5.32 mean exp pI: 5.32
AGHLELVDISAR
>3675 P92177 IEgD 6.95 mean exp pI: 6.95
LNVLEK
>1768 4.53 mean exp pI: 4.53
PYYQTWEEFAR
>6431 AK096150 8NUz 8.58 mean exp pI: 8.58
LNRKGCCPICTEK
>3405 5.34|3891 5.34 mean exp pI: 5.34
CVCVDFQTQR
>4298 AE003571 hyQR 4.27 mean exp pI: 4.27
QEQNNMEPLR
>5909 P29993 qX52 3.92 mean exp pI: 3.92
QMQRNIPGMLNPHELPEDMQDE
>228 3.83 mean exp pI: 3.83
TAEEVVNEGCSIPIEGEDITPK
>6939 G59D-DROME oflN 9.95 mean exp pI: 9.95
LCLRIAYAYGRLTGVINFKIDLKT
>1123 Q9W3J5 VCvf 6.02|2899 SYFA-DROME WHJd 6.02 mean exp pI: 6.02
DAHDTFFVNHPAK
>5233 AE003704 knXm 10.59 mean exp pI: 10.59
KFKNLNLARGEVMLP
>2750 4.91|2903 4.91|3058 4.91|3271 4.91 mean exp pI: 4.91
GNYKVEALPVELPEHIASASFETYAVVR
>4763 AE003627 U9CJ 10.18 mean exp pI: 10.18
FGDFLEAALYGGLKFNVTLRSSALKAR
>6160 AE003845 FF5d 4.2 mean exp pI: 4.2
SYAESGLPTSDSLASVKTIDTWTHNDAELGIK
>4890 P91620 lOUZ 4.94 mean exp pI: 4.94
HLIIVDGAIMQ
>3667 5.27 mean exp pI: 5.27
LSVSGEEVHQQASHCNDR
>1046 4.37 mean exp pI: 4.37
VSGVECLIVANDATVK
>5558 AE003755 5WDG 3.89 mean exp pI: 3.89
VVGDTWCAVTDPLR
>3772 AE003500 fINi 2.72 mean exp pI: 2.72
DMSSELLIAGDGDSSMD
>3491 AE003465 hwPK 7.16 mean exp pI: 7.16
ADREKNAGEKDQYLMDLRSLQRRNQELI
>7420 Q24498 k1dv 4.17 mean exp pI: 4.17
EWVQEKYATSQDESYR
>2357 P13469 Mn9v 6.76|1728 MODU-DROME Mfpb 6.76 mean exp pI: 6.76
DLVALFAK
>3733 5.26 mean exp pI: 5.26
CTCPQGYLGQHCEQCDQGFR
>3564 P98081 pCDG 4.73|3862 P29617 bFtm 4.73 mean exp pI: 4.73
QQQQQQQQQQQEQQRRFEQEQQEQQR
>2773 P19889 pUUf 8.88|7231 RLA0-DROME 0C7T 8.88|7232 RLA0-DROME UNzi 8.88 mean exp pI: 8.88
FQQGVANLAAVCLSVGYPTIASAPHSIANGFK
>7198 PS73-DROME AgqJ 9.01 mean exp pI: 9.01
RPFGLSCLV
>7530 P08181 q0UH 7.4 mean exp pI: 7.4
YYLFELLKALDYCHSMGIMHRDVKPH
>6278 AE017259 aE7A 3.97 mean exp pI: 3.97
KVLTLEWIEATPIYEV
>465 AE003582 2ejw 10.1 mean exp pI: 10.1
VAIGLLK
>3413 5.34 mean exp pI: 5.34
CDNIFITGPTGSVK
>5743 AE003794 328e 10.09 mean exp pI: 10.09
LSKMEPAQNLTLLR
>4485 5.5|5254 5.5 mean exp pI: 5.5
TLTNDITALQTR
>3233 Q9W4E2 pKw3 12.41 mean exp pI: 12.41
QNRGFLVISFMLQR
>482 4.37 mean exp pI: 4.37
FGPYYIEPVIAGLDPK
>3618 AE003477 c9vm 5.22 mean exp pI: 5.22
VFAMIVVKDESSPHPFEVHAFVCDSR
>7160 ORK1-DROME WFEo 4.13 mean exp pI: 4.13
GDKNTTTQDEILQRISDYCDK
>3497 Q9NFS3 izAb 7.13 mean exp pI: 7.13
QRTEMELPQR
>7500 T13945 Wh29 4.31 mean exp pI: 4.31
LLLREISQFVDVQSDSNPNAAQLKALAS
>848 Q8MT59 sGNw 4.45 mean exp pI: 4.45
QLDELKNELLSLR
>6726 BX294141 0bTr 4.45 mean exp pI: 4.45
ELERAALKAGYGSTID
>2370 AE003602 74yI 7.22 mean exp pI: 7.22
FERNVLEKFEAEQRK
>4366 5.38 mean exp pI: 5.38
SPEHCAEFWK
>4668 P05990 Gwwk 3.1 mean exp pI: 3.1
QFDLVINL
>6668 Q9Y125 wTKn 10.33 mean exp pI: 10.33
QMCPKNLPKK
>2830 Q8IHD0 0nuw 7.05 mean exp pI: 7.05
DQNMGIEIIRR
>2985 Q9U6A0 Y0uS 12.41 mean exp pI: 12.41
RWAVVSLR
>6118 P05661 vPAv 6.05 mean exp pI: 6.05
FNHHMFVLEQEEYKR
>6391 AF364550 RDWV 4.07 mean exp pI: 4.07
IYDLSQHSIQINE
>2049 Q8MLS2 XSLn 7.82|3421 AE003460 gkAz 7.82 mean exp pI: 7.82
AITLIPGVLETGLFVNMAHK
>1292 AY231934 NNTN 7.16 mean exp pI: 7.16
IFVFFAVPETKGKSLNEIQQELAGNR
>6078 P46150 BOxu 4.28 mean exp pI: 4.28
VIDQHKMSKDEWEQSIMTWWQE
>1126 P26019 31hS 10.1|1727 MODU-DROME KpqM 10.1 mean exp pI: 10.1
TVVVGLIGPNITK
>1776 Q9VC48 SRPr 7.82 mean exp pI: 7.82
LVQVTHEALSK
>383 4.25 mean exp pI: 4.25
CQSLTEELEFR
>2463 Q9VKY2 DG6l 12.71 mean exp pI: 12.71
TILKALMPQLASSRQAVRKR
>5986 AE003824 swHv 11.47 mean exp pI: 11.47
QHQVRHHHNDPSLLLRRQQHEKKQK
>5887 AE003813 g4kk 3.59 mean exp pI: 3.59
LLEEAIVLNEDEQIFGLSKAVLQMQT
>2548 Q9V3P0 fECr 4.27 mean exp pI: 4.27
SKEYFETTS
>3162 Q24314 GajS 5.43 mean exp pI: 5.43
QEPHCEERKTDLTFSQLR
>2023 T13944 oTbM 4.09 mean exp pI: 4.09
KLLACEQELQPLNEIMPSMPEERQQW
>6705 BT011102 pr4e 10.39 mean exp pI: 10.39
KNIWFRKTSLKLLKKNLVDHFSMSVDPLSIDNFTI
>5124 AE003686 4hJi 10.91 mean exp pI: 10.91
KRLVKQISQGDYYEPRKPSRASTLIR
>629 4.22 mean exp pI: 4.22
ISDGVSNQYPVVDHEFDAVVVGAGGAGLR
>2505 Q9VB25 Z7cP 11.05 mean exp pI: 11.05
ANATGATGQR
>4178 AE003553 VRPF 4.45 mean exp pI: 4.45
ADEISMEKK
>754 Q9VMW7 FNkZ 7.1|556 AE003608 iYzq 7.1 mean exp pI: 7.1
KLEELVAILGPSFPR
>1100 4.42 mean exp pI: 4.42
AAIEEKTEDANEEKPK
>5593 AE003763 Dvm1 9.85 mean exp pI: 9.85
AVANYLAMR
>6189 AE017256 jLtk 9.89 mean exp pI: 9.89
THVTKIASMKGDA
>5079 P25455 ZgRd 3.82|5364 Q9W3C0 aS3x 3.82|6035 Q9W3C0 1Zby 3.82|7404 Q02748 UiNp 3.82 mean exp pI: 3.82
DGYMELDMGEWLLKHDDEEEEEEKK
>7537 TLL-DROME 2k5U 5.3 mean exp pI: 5.3
ETAAEHLFKNVNW
>2603 P46223 cYy0 4.27 mean exp pI: 4.27
LGTLKQQLEAEVQTQAQPQSG
>5491 AE003747 zNG2 11.27 mean exp pI: 11.27
RGAPGGPGPKRGRYEGGPYGQR
>811 4.37|1714 4.37|1762 4.37 mean exp pI: 4.37
MVVDSAYEVIK
>3535 Q9VXV5 HePC 9.56 mean exp pI: 9.56
IELWTKSDKYAVGVHVLPK
>6555 AY102675 Onu9 8.97 mean exp pI: 8.97
CADASIVSSMVVAEKRTMRSGQGNVIDAVMNIMGIR
>7284 S52154 uszZ 7.32 mean exp pI: 7.32
LYLKALCDTALEKVEEMGHSVEKSIVVSHLKR
>1376 4.56 mean exp pI: 4.56
GPKVEGPDVDVK
>2879 P40657 9Mwy 12.41 mean exp pI: 12.41
QRQHVQQQHLQQQQQQHLQQQQHQR
>3917 P07764 l8Av 4.31 mean exp pI: 4.31
GIDGRDGINGEK
>4224 AE003559 rIHG 11.33 mean exp pI: 11.33
RLLVVPKLTVCALHVTQTAR
>736 4.37 mean exp pI: 4.37
LLDGEATSVSTSSSK
>874 P46150 vzjp 7.85|1731 MOEH-DROME dk0l 7.85 mean exp pI: 7.85
TTHTAGFLANDR
>5914 AE003816 I9dO 10.85 mean exp pI: 10.85
LKAKAAAAGGASNTAVLVAK
>3688 P29413 4Ir9 9.56 mean exp pI: 9.56
KGEWQPKQLDNPNYK
>160 4.02 mean exp pI: 4.02
LGEEFDETTADDRK
>49 AB026979 P1EL 9.63 mean exp pI: 9.63
KFLLKIVYDAS
>3796 P98081 Sg4Q 4.73 mean exp pI: 4.73
EQQRRFEQEQQEQQR
>250 3.84 mean exp pI: 3.84
VATAQDDITGDGTTSNVLIIGELLK
>1840 4.56|1841 4.56 mean exp pI: 4.56
SKPGAAMVEMGDCYAVDR
>5702 AE003784 paOL 11.05 mean exp pI: 11.05
ISSLAASMQASHQR
>2293 4.65 mean exp pI: 4.65
TFLVWVNEEDHLR
>1221 4.52 mean exp pI: 4.52
CEMIPIEWVCR
>7457 P07764 zCCu 8.93 mean exp pI: 8.93
TSWRQELCKLNFQATQIDK
>1079 Q8IP94 Qbcv 6.9|1290 AY231919 vLoA 6.9 mean exp pI: 6.9
IDITIMDALKR
>6656 P98081 6G9c 10.89 mean exp pI: 10.89
QQQQQQQQEQQRR
>3746 P51592 hstP 8.88 mean exp pI: 8.88
SHSSCNKY
>178 Q9V3K2 xNuv 7.16|546 Q9V3K2 5B4n 7.16|2594 AE003823 Dgx1 7.16 mean exp pI: 7.16
SIHDAICVVR
>4476 P48994 qnq9 3.93 mean exp pI: 3.93
ANDDAEVLEERFYK
>4541 Q9V628 3kYm 12.11 mean exp pI: 12.11
VFTLRDLFRWGNR
>2481 4.78 mean exp pI: 4.78
DVKTETVDEGPPKFTK
>502 Q8MR33 gYkw 6.89|1006 AE003799 1Qq9 6.89 mean exp pI: 6.89
LILYGLEASPPVR
>4146 Q9W3C0 s719 3.91|5957 P25455 XcCw 3.91|6408 P05661 DBZi 3.91 mean exp pI: 3.91
IKFDEDGYMELDMGEWLLKHD
>2536 P51592 YiHP 4.08 mean exp pI: 4.08
EFNADVQMSASSMPSGSQGTR
>6254 Q02748 Xn97 6.76 mean exp pI: 6.76
KVDQLT
>4214 Q86NQ0 72d9 6.92 mean exp pI: 6.92
NQEAQYIDLIKQMLAK
>959 P29742 wmxJ 6.98|555 AE003608 g6bu 6.98 mean exp pI: 6.98
LINPNMLVLGQEPR
>3914 5.44 mean exp pI: 5.44
NLSLAVSDCFWK
>1072 AE003817 2SY9 4.08 mean exp pI: 4.08
MKTNCMINQAIDQSEPQ
>4963 AE003660 ZPJc 11.64 mean exp pI: 11.64
QTLNHHAKGKR
>2953 Q24498 qNLw 9.72|7087 MLC2-DROME F6aJ 9.72 mean exp pI: 9.72
PIYQAISK
>5473 Q9VP61 6uRc 3.82 mean exp pI: 3.82
DYWWHEEMEDKEPACY
>5265 AE003711 hAL9 10.39 mean exp pI: 10.39
VYSELQRSKMRDIR
>5834 AE003806 2cQA 9.56 mean exp pI: 9.56
HGVPPYLLKDCMTGRPTRSIIQFLYQ
>5712 Q9W4E2 6YLz 6.02 mean exp pI: 6.02
QQQQQQQQQQQQ
>5348 AE003725 PeRR 2.93 mean exp pI: 2.93
SITLSDADVGSANVS
>3230 AE003438 SAe4 11.23 mean exp pI: 11.23
GEEMRRLMWGRASISSPVK
>3474 AE003465 WR6K 7.21 mean exp pI: 7.21
LEGNLRDAIDMNLLGTRRALNVAKEMKQLEAF
>6779 CG1A-DROME 7wCf 5.3 mean exp pI: 5.3
SALVHRYLTGSYMQEESP
>7328 P33269 iGwm 10.32 mean exp pI: 10.32
HGHHFIGKPPHEMVKK
>1801 4.53 mean exp pI: 4.53
QTYGLELIASENFTSR
>647 4.14 mean exp pI: 4.14
ITSGLFEPELYKSEYEVQDPELK
>2532 4.78 mean exp pI: 4.78
VANILRDDCAFLAAFGEVSKPER
>2071 O76279 CHRD 4.27|1114 AE003831 FdyC 4.27 mean exp pI: 4.27
AVANETGAFFFLINGPEIMSK
>5685 5.6 mean exp pI: 5.6
NIAFFSTNCVEGTAR
>2955 Y07964 mSFc 3.6 mean exp pI: 3.6
LPDQSLISSMMLDSRCGLNDLY
>3272 AE003446 EjEi 3.71 mean exp pI: 3.71
EDGLDMQR
>295 Q9VUC1 0siQ 3.92|322 AE003536 5ien 3.92 mean exp pI: 3.92
YDHLTETEFINISETADK
>4129 AE003544 t53c 9.85 mean exp pI: 9.85
HLYAAHFREIALLGLHTHLNLTFAHLTALHR
>2216 AE003472 AvIE 10.8 mean exp pI: 10.8
TPQRAPRTDSHSEALLLAR
>6561 AY113457 hNt0 2.88 mean exp pI: 2.88
MAPWENIFDNISID
>1656 4.37 mean exp pI: 4.37
LQLWDTAGQER
>2560 4.79 mean exp pI: 4.79
GFVFITFKEEEAVK
>6749 C4GF-DROME ngtu 3.51 mean exp pI: 3.51
TFDCHDYMSEATVEILLETAM
>3272 Q9NB71 5r3A 6.98 mean exp pI: 6.98
TAGVPINEQMSR
>2454 4.75 mean exp pI: 4.75
RILDEIDEHGIK
>2488 P91639 K0ew 10.1 mean exp pI: 10.1
QPTNGLK
>3927 5.44 mean exp pI: 5.44
NVSDYTPLSLAASGGYVNIIK
>510 AE003600 4fk7 6.14 mean exp pI: 6.14
SCVFGNEPVCGNLRG
>3981 AE003526 xi2x 3.68 mean exp pI: 3.68
EEITTNFDNPPTEPGLSRTPLAPHELDSD
>4189 5.27 mean exp pI: 5.27
LYHDPNINGGGGELQPVEGNPHR
>3879 AE003511 FU1R 6.99 mean exp pI: 6.99
SKEDPPPAAVVPK
>5404 AE003734 wzb1 8.97 mean exp pI: 8.97
NSINWVCSKNSNSVL
>2586 AE003818 5bGQ 7.04 mean exp pI: 7.04
RVPFFERSLLIEYWG
>1889 Q9V417 8GjF 4.27|2114 UBL-DROME md1P 4.27 mean exp pI: 4.27
AFILLFPCSETYEK
>564 Q26454 FEEg 7.85|1719 MCM4-DROME O9Dh 7.85 mean exp pI: 7.85
NIIDNVQLPHTLLSR
>1663 Q9VLC5 HYku 6.87|595 AE003624 QY3d 6.87 mean exp pI: 6.87
ANNSEYGLAAAVFTK
>4579 AE003606 zne9 7.88 mean exp pI: 7.88
QAVKANGYANGSASNGHSKHLGEGDALI
>4394 5.4 mean exp pI: 5.4
IHIELPNEQAR
>7031 Q9W1I2 0xPr 6.98 mean exp pI: 6.98
KDPDMMLSISRAKFVNGVFMLQEY
>2098 Q9VZ64 JK1L 3.51|24 6PGL-DROME dJdo 3.51 mean exp pI: 3.51
ADTSQPLDACAADYEAK
>6744 Q9V3R1 1mm4 6.98 mean exp pI: 6.98
QSQSQSQEQLQLQR
>4237 AE003560 8ZSV 6.95 mean exp pI: 6.95
SVMKLPVNGNSEVIVSGPTTNVAP
>4559 5.55 mean exp pI: 5.55
SQGNFSYSSMQDTSSR
>4247 AE003562 rvR7 12.41 mean exp pI: 12.41
RPVRVLPSSSSDSSFSRGKMSR
>1434 Q9V6L1 zDQS 4.07|1076 AE003819 EvqV 4.07 mean exp pI: 4.07
SAISDIEVDKVEIPGR
>5449 5.83 mean exp pI: 5.83
DSGPQGPVGSVYQK
>128 3.84 mean exp pI: 3.84
ILACDDLDEAAK
>5350 5.55 mean exp pI: 5.55
SSYSDGPVITTQVTIPK
>4787 P29993 ha2E 4.73 mean exp pI: 4.73
LETKLLARNQNLAEQEER
>2634 4.79 mean exp pI: 4.79
VSEYVPEIVEFVKK
>5050 Q00174 3EA8 10.1 mean exp pI: 10.1
GLFFNNQKAF
>2110 P05661 BkFg 5.12|2889 Q8SXN3 q1XL 5.12|4199 Q8SXN3 oko7 5.12|5226 P10987 XiSM 5.12|7244 P10981 LCQk 5.12|3073 ACT1-DROME vPuQ 5.12|3074 ACT1-DROME Uz8u 5.12|3076 ACT1-DROME 3csW 5.12|3077 ACT1-DROME akPf 5.12|3078 ACT1-DROME YAT4 5.12 mean exp pI: 5.12
TTGIVLDSGDGVSHTVPIYEGYALPHAILR
>3821 AE003504 XS4m 5.33 mean exp pI: 5.33
MLKSRLIDNVLDVVVPPNCMPNEHWDKTP
>685 AE003659 qkBX 4.07 mean exp pI: 4.07
CVLDKAKESVIPSDLE
>5539 5.84 mean exp pI: 5.84
DLSPGSAPVR
>7551 P55824 eMnk 9.72 mean exp pI: 9.72
GTHLKTSTSLGYVNQVVLPVLT
>3438 AE003462 GCrf 7.73 mean exp pI: 7.73
HLDSTGVILEMVTAPIKDYLRKRNDT
>4516 5.55|5283 5.55 mean exp pI: 5.55
SAALSSQDGAVGGSVYLGK
>3999 Q99323 UA0N 9.76 mean exp pI: 9.76
GGNIDIQMGMLNHLKEKK
>1510 4.53|1512 4.53 mean exp pI: 4.53
IVQMTEAEVR
>6474 AL844507 zqnl 10.69 mean exp pI: 10.69
AAQTIGICYDKRRKNR
>685 4.37|1564 4.37 mean exp pI: 4.37
LALDIEIATYR
>6023 AE003831 DwTp 4.43 mean exp pI: 4.43
IQEASDLKHAQEAF
>3159 5.45 mean exp pI: 5.45
HKELAPCDENWFYIR
>6877 EFL2-DROME tPEa 11.23 mean exp pI: 11.23
QHFGQGLKRDDLMSSVWNSRPTVLR
>6247 AE017258 2QYH 9.94 mean exp pI: 9.94
YPTLTKAIMGTVAALISLKVVAVGLGYGFTL
>6739 Q9V7N8 5GaN 9.76 mean exp pI: 9.76
KFDQQQKDTSK
>25 Q9XZT5 ZrJf 6.03|2293 AE003536 32yT 6.03 mean exp pI: 6.03
FNDPHVQHELTSIPAR
>4671 5.84|5587 5.84 mean exp pI: 5.84
FIDTTLTITNR
>4000 P46150 Bpc4 5.4 mean exp pI: 5.4
EWEQSIMTWWQEHRSMLR
>6724 Q9VGE4 YGW5 3.3 mean exp pI: 3.3
NLILTE
>7354 SUV3-DROME UhP5 10.59 mean exp pI: 10.59
TARADNKLFVKPIP
>1909 4.68 mean exp pI: 4.68
TGLLEISEDKTK
>77 4.03 mean exp pI: 4.03
EIIDLVLDR
>2269 AE003515 T7ez 6.02 mean exp pI: 6.02
PGMAPNQMNQMNMGGQGMSQ
>3657 5.24 mean exp pI: 5.24
GNSLTPENTSLPHQYTLLT
>3356 Q9VUX3 yTkV 12.12 mean exp pI: 12.12
EERKRLRQEQRQRRKQ
>4139 P05661 9A5V 2.93 mean exp pI: 2.93
YDVGDLYT
>7002 ICCR-DROME GhnD 4.3 mean exp pI: 4.3
ESGHDYSILVDAVPGGVK
>5501 5.83 mean exp pI: 5.83
YGDVLNILISSK
>4659 AE003614 UnsP 10.89 mean exp pI: 10.89
YKNKTNRDSRLPKNNMWSL
>782 4.21|140 P55841 tHAk 3.89|1859 RL14-DROVI Ib0K 3.89 mean exp pI: 3.99666666667
LVAIVDVIDQNR
>1070 4.1 mean exp pI: 4.1
YASICQQNGLVPIVEPEILPDGDHDLK
>6837 Q9VHC8 AOBW 11.33 mean exp pI: 11.33
WSEKARAR
>2737 EF11-DROME 56D9 3.88 mean exp pI: 3.88
GAADFTAQVIVLNHPGQIANGYTPVLD
>4050 AE003536 WWrH 10.89 mean exp pI: 10.89
SPERFQAAIR
>3918 Q02748 Elas 3.01 mean exp pI: 3.01
VDQLTQEM
>4350 P29310 V2R0 9.72 mean exp pI: 9.72
VFYLK
>2906 P17336 2aK7 11.64 mean exp pI: 11.64
HTQKRNPQTHLK
>595 P08736 t4nH 6.68|2735 EF11-DROME FMUd 6.68 mean exp pI: 6.68
LPLQDVYK
>129 Q8IRS7 fsDC 6.95|131 Q8IRS7 aD0O 6.95|1946 O97428 PhcZ 6.95|99 AE003430 u00Z 6.95|100 AE003430 mZz1 6.95|103 AE003430 F7dG 6.95 mean exp pI: 6.95
TQQSIFEGITAFNQNNLK
>4094 5.5 mean exp pI: 5.5
TQGNVFATDAILATLMCCTR
>3261 P37276 ynM2 9.89 mean exp pI: 9.89
ITKTSFLDDSFRK
>54 4.21 mean exp pI: 4.21
DLGISDLASILK
>1296 Q99323 9acZ 8.81|2708 CATA-DROME pilq 8.81 mean exp pI: 8.81
LGPNYLQIPVNCPYK
>3847 AE003507 t1Hr 10.89 mean exp pI: 10.89
NLHVVMSMSPVGDAFRR
>2451 P45594 uAs6 6.68|1358 CADF-DROME RVZ4 6.68 mean exp pI: 6.68
MLYSSSFDALK
>1065 P02828 uI1e 4.43|1596 HS83-DROAV 8SxL 4.43 mean exp pI: 4.43
QLEINPDHPIVETLR
>341 P98159 2Vj1 6.62|459 P45437 4KHW 6.62|1391 COPB-DROME 0luB 6.62|1393 COPB-DROME t95x 6.62 mean exp pI: 6.62
VTSDGTYATQSAYSLAPVAK
>6233 AE017258 0A0w 9.85 mean exp pI: 9.85
DLHISPQSPTPSSSGYSSPSTPSSRR
>5537 AE003752 uBDo 7.7 mean exp pI: 7.7
EHRDNGQAGGYFTRY
>3807 5.28 mean exp pI: 5.28
NVIHGSDSVESAAR
>2315 4.68 mean exp pI: 4.68
ATIADMEKER
>5362 AE003728 5LjA 10.1 mean exp pI: 10.1
FLTPLINNASMSK
>1336 P22769 tcgO 4.43|1807 PS71-DROME qlPx 4.43 mean exp pI: 4.43
AVTIFSPDGHLLQVEYAQEAVR
>3840 Q9W5D0 Bsf9 8.93 mean exp pI: 8.93
LLREQNVKCNQQLELLK
>1335 4.53 mean exp pI: 4.53
GEFEGFVAVVNK
>6768 CCAA-DROME QwgJ 11.14 mean exp pI: 11.14
YWSSLRNLVISLLNSMRSI
>519 4.32|1343 4.32|1344 4.32 mean exp pI: 4.32
GFGFVTFENPEDAKDAMAAMNGK
>5176 AE003694 MVts 11.49 mean exp pI: 11.49
RPVATTTLKPPPTI
>7106 MYS9-DROME Zv9Y 11.39 mean exp pI: 11.39
VHKSWANHYRLGLPR
>1245 O97477 ILlb 11.05|7014 INO1-DROME d5Wp 11.05 mean exp pI: 11.05
NLSAPQQFR
>5567 5.84 mean exp pI: 5.84
FDFLVVGGGSGGLAGAR
>2679 AY231801 3xcc 7.07 mean exp pI: 7.07
LQEPLLLLGKEKF
>6858 DS-DROME stSf 2.88 mean exp pI: 2.88
MDSLTGALSLQAPLDFEAV
>2088 4.53 mean exp pI: 4.53
YGEPSEIFINQGK
>3051 AB069961 09e5 10.09 mean exp pI: 10.09
SAVNSMDSSKPPSMAGSASR
>2809 4.96 mean exp pI: 4.96
LPMGITAENLAEKYQISREECDQYSHQTQQR
>5878 AE003812 khQh 9.63 mean exp pI: 9.63
MKTIRLGDVLYDDQKR
>3912 Q86NU5 8tAs 10.89 mean exp pI: 10.89
RPSIQANSFQDPR
>1264 4.56 mean exp pI: 4.56
ELVSNASDALDKIR
>4304 5.32 mean exp pI: 5.32
VALHDQGQYECQAVSPVGTAR
>4978 AE003661 MTcS 10.1 mean exp pI: 10.1
GLKMVA
>4459 AE003590 pCRr 3.89 mean exp pI: 3.89
DVNQLANLDINK
>4899 Q9VN25 m82K 12.71 mean exp pI: 12.71
WRVRR
>7164 PCCB-DROME 29eS 10.31 mean exp pI: 10.31
VGPNLTKSFDVREVIARIVDGSRFTEFKK
>2234 4.95|2760 4.95 mean exp pI: 4.95
RPAEAEAFKMEQLAEAK
>4071 AE003538 nccN 4.26 mean exp pI: 4.26
AEKIPEVEVPAVVSEKETLAVEPMK
>136 Q9U1K7 wETK 9.72|96 AE003426 XYW8 9.72 mean exp pI: 9.72
KPPYSVEGIPTLIR
>2344 4.68|2833 4.68 mean exp pI: 4.68
KVVTIVEEVVDGK
>2469 4.75 mean exp pI: 4.75
VHELNEEIGK
>430 Q8IRH0 R0WE 7.74|177 AE003471 5Cn3 7.74 mean exp pI: 7.74
HYELLLQPNLK
>5186 P15619 nzsJ 10.59 mean exp pI: 10.59
CGQKFVQKINLTHHAR
>3762 Q24498 hkcY 6.94 mean exp pI: 6.94
SQQYRALTVPELTQQMFDAK
>5858 AE003808 8RI0 10.16 mean exp pI: 10.16
QSFDKMEEELSLSAPIRKRKK
>4101 P05661 SZdq 4.18 mean exp pI: 4.18
PADWKADDWK
>1163 Q9VYR1 ARnq 9.72|1828 Q9VYR1 JTvV 9.72|1651 JC7250 Qizc 9.72|1654 JC7250 KCCd 9.72 mean exp pI: 9.72
VTGLNATGYPGVNLK
>4780 Q24498 2GLg 3.51 mean exp pI: 3.51
NTDEDYYGRQMGAPDQPQYM
>7049 Q9XZH6 pmjK 10.89 mean exp pI: 10.89
QQFLRQRDLIMF
>3155 5.45 mean exp pI: 5.45
HDEIIKLER
>2762 O77285 jNYQ 4.94 mean exp pI: 4.94
LLHDQLGVVNFQ
>2213 Q9VH10 oPOI 6.95 mean exp pI: 6.95
MSSKNQFSE
>4605 5.83|5434 5.83 mean exp pI: 5.83
DAYSGGQVNLYR
>7050 Q24314 ZwkQ 10.09 mean exp pI: 10.09
DTSMPNQPKFLPRI
>6955 P05661 ewnI 11.05 mean exp pI: 11.05
ALQQR
>557 Q27889 L6Gp 7.76|1768 P2B2-DROME 8FHD 7.76 mean exp pI: 7.76
NSDFYTHNSVR
>4459 5.5|5215 5.5 mean exp pI: 5.5
TAIAIDTIINQK
>4249 AE003562 5r0l 11.53 mean exp pI: 11.53
DNKWRSKSLVTWKKIDRR
>1378 Q24498 SNBM 7.85|1779 P05661 hnzy 7.85|2117 UGGG-DROME KByK 7.85|2118 UGGG-DROME tpKH 7.85 mean exp pI: 7.85
LSESFVIHQAPIR
>6467 Q8I8U7 YJ2G 7.93 mean exp pI: 7.93
IIVEEGHAMQQLFHILQLIIRHYKVYFP
>22 Q9VZS5 XeKq 9.72|2435 Q9VZS4 rSZo 9.72|1871 RL28-DROME oA3V 9.72|1872 RL28-DROME SuVD 9.72 mean exp pI: 9.72
KPFSTEPNNLASVSSYR
>7226 RBF-DROME XA9S 9.72 mean exp pI: 9.72
QIMSSFFQASTIYGNK
>5082 AE003680 Wpmr 3.83 mean exp pI: 3.83
INALTAAAEAACMILSVDETIKS
>3381 P35500 QzFF 10.09|7264 P16425 vTYN 10.09 mean exp pI: 10.09
QQQLQQQQLDIQRK
>2441 P29617 7niJ 11.05 mean exp pI: 11.05
QHSAQMSLR
>6438 AL133380 SZRC 10.1 mean exp pI: 10.1
CRPAASPAPPPSRPSSPVHVAFERLELK
>3697 Q24206 PsWN 12.41 mean exp pI: 12.41
RASLSPSGAVSSASGAGGR
>4024 5.29 mean exp pI: 5.29
TVQVVPHITDAIQEWVMR
>1596 4.53 mean exp pI: 4.53
LGGLVENNER
>3550 AE003472 a9Xs 11.64 mean exp pI: 11.64
TGGGSGAAAKGATKSGATPGSSGAPR
>2136 4.65|1045 O18413 Hqft 4.43|1804 PRS8-DROME EePk 4.43 mean exp pI: 4.50333333333
VHVTQEDFEMAVAK
>6857 DS-DROME EuB0 5.1 mean exp pI: 5.1
TQPMHMLNISATDGGNLRSNADAVVFLSI
>4782 P17133 xiME 3.89 mean exp pI: 3.89
DNGQQSSGDPSWWR
>3270 Q9V3R3 ID6T 9.72|82 AE003419 YQzs 9.72 mean exp pI: 9.72
QYQLGPNGGIVTALNMFTTK
>6797 CNA1-DROME Q0Ew 4.44 mean exp pI: 4.44
MVIDIVLSTDMSKHMSLLADLKTMVET
>1522 4.68 mean exp pI: 4.68
KADEVLEILK
>3966 AE003524 kXPQ 12.11 mean exp pI: 12.11
PTRPPTTYLPPPTVRTTR
>3347 Q00174 s79v 3.71 mean exp pI: 3.71
LIDQLPAESQRDM
>7578 P05661 nDaa 3.89 mean exp pI: 3.89
DQLPLIIVCDR
>5188 5.45 mean exp pI: 5.45
QAGEVTYADAHKER
>177 3.9 mean exp pI: 3.9
LQPIAGEEEVDEALR
>5920 Q9NK54 oe5o 6.36 mean exp pI: 6.36
METCALKALDQAR
>2529 4.78 mean exp pI: 4.78
TPEGISIKPVYTQTDTAKAPDELPGVFPFTR
>2951 5.21 mean exp pI: 5.21
HALLEADVAAHQDR
>5450 P06605 b4Ue 9.72 mean exp pI: 9.72
FDLMYAKRAFVHW
>4261 AE003565 DFln 3.32 mean exp pI: 3.32
KPINEIPEYLDFLDDVQD
>5421 P05661 WkE4 4.25 mean exp pI: 4.25
WEYMHEPKSQSEE
>2967 5.32|3103 5.32|3350 5.32 mean exp pI: 5.32
HAVEADISGLR
>1160 4.53 mean exp pI: 4.53
ALLVELQLLESK
>4936 AE003653 9FAg 11.05 mean exp pI: 11.05
TRLLATLSG
>6633 AY231981 51Ef 2.67 mean exp pI: 2.67
DGDVILIATDGVFDNVPEDLM
>5039 P13060 mnng 10.6 mean exp pI: 10.6
QLQQIQKLQQMHGPQQQQK
>1279 P08879 vObE 4.36|1754 NDKA-DROME 8r3f 4.36 mean exp pI: 4.36
NIIHGSDAVESAEKEIALWFNEK
>5302 Q99323 tRXL 11.64 mean exp pI: 11.64
LLQQKANRKM
>870 Q9XYM1 mxzg 7.16|1079 AE003820 Dgux 7.16 mean exp pI: 7.16
YGCPPHAGGGIGMER
>1590 P05661 aoCH 7.82 mean exp pI: 7.82
GHNKPITVLGLSDDR
>630 Q9VJD4 MWFD 9.53|678 AE003655 9zRQ 9.53 mean exp pI: 9.53
SALVYNNNYSK
>3790 5.32 mean exp pI: 5.32
LAHECLSQSIDSTK
>3694 P05661 oRLR 6.28 mean exp pI: 6.28
LAKYLYECGN
>2032 Q9W0H8 9Bcg 3.76|46 AB011261 TxVP 3.76 mean exp pI: 3.76
DLDKDGYLNEEEVK
>1382 Q9NHN9 NyyI 3.83|3676 AE003485 DIIF 3.83 mean exp pI: 3.83
LVGDPNLEFVAMPALLPPEVK
>6960 GCP3-DROME J8ZX 10.83 mean exp pI: 10.83
MLPKFVPMDMANKILMTGKSINFLR
>4344 AE003579 reF3 5.13 mean exp pI: 5.13
LFWSHGGLLGTTE
>334 AE003540 c3Ct 9.63 mean exp pI: 9.63
DYGLQINPLVPEPHKRK
>6253 Q27415 SNo5 3.23 mean exp pI: 3.23
VEVVDMEEDDEEDDVAEDEEDEHPK
>1555 Q9XZU1 y5nS 11.05|2257 P29617 d0V3 11.05|6812 CSE1-DROME 5DZo 11.05 mean exp pI: 11.05
SFSVLQSAAMPFMGVALPR
>2662 AY075262 fkr9 5.22 mean exp pI: 5.22
RELLVCHDMMGNYLEDRHFY
>1370 P11147 eNBk 6.83 mean exp pI: 6.83
LDRPIAYVDQTLVK
>3354 Q9U1H0 vJhy 4.54 mean exp pI: 4.54
LEECHDDGAAGAPATSAAKR
>357 Q8MQS7 SOIP 8.9|723 Q9VKX2 3rW0 8.9|4768 AE003628 UPGO 8.9|4769 AE003628 f7Wz 8.9 mean exp pI: 8.9
VLVVGNPANTNALVCSSYAPSIPR
>4719 AE003621 XsKC 4.08 mean exp pI: 4.08
RTMDLPPLESA
>51 AB031086 TFeS 4.07 mean exp pI: 4.07
CKDEPGQQPKSVLKYNDYEAMSVNMEYDV
>1103 4.37 mean exp pI: 4.37
AAPLGPMPNEDIK
>1210 AK078485 OM2Z 7.11 mean exp pI: 7.11
MAERLEDSVLKGMQAASSK
>6320 AE017260 ij3g 5.22 mean exp pI: 5.22
TFIDTPGHEAFTAMR
>7085 MES4-DROME 1WQe 8.02 mean exp pI: 8.02
DLVRCSRTCSSWLHADCLERK
>4416 5.4 mean exp pI: 5.4
VSAENQYGIGTPAEHVPIVAK
>4131 P26675 vZWo 9.37|6785 P55824 ZvLh 9.37|6936 P26675 DpY1 9.37 mean exp pI: 9.37
YLPKLLLVPICHAFVYFDYIKHLK
>610 4.14 mean exp pI: 4.14
ILGTSPEFIDNAENR
>6221 AE017257 DzXe 5.28 mean exp pI: 5.28
EVGTHDFLMSKDGLYAK
>4579 5.55|5359 5.55 mean exp pI: 5.55
SVLLATDVASR
>1444 P13706 qsrM 4.54|1520 GPDA-DROAE vd98 4.54 mean exp pI: 4.54
LTEIINETHENVK
>96 Q9VK60 i5In 6.83|645 AE003637 iAkZ 6.83 mean exp pI: 6.83
YVFLIYEQR
>2788 INO1-DROME rv6G 5.12 mean exp pI: 5.12
LLYGPDEHPDHVVVIK
>4637 5.84|5532 5.84 mean exp pI: 5.84
DLGLAQNSATNTK
>3255 Q9VGG5 ri8k 3.62 mean exp pI: 3.62
VVDMEEDDEEDDVAEDEEDEHPKKR
>1322 AY232234 Bb4p 9.63 mean exp pI: 9.63
EIKSSGGKAFGYV
>3568 Q9VYQ5 iYPq 4.08 mean exp pI: 4.08
NDEMNNSVLK
>6381 AF313480 DUGy 4.08 mean exp pI: 4.08
YNTGNLTEDLK
>2407 AE003623 kb0O 6.89 mean exp pI: 6.89
ISPAVQYLSLLGIRE
>3030 5.21|3082 5.21 mean exp pI: 5.21
DSLDSSFTHAMK
>2060 4.25 mean exp pI: 4.25
VVAEPVELAQEFR
>5615 AE003767 a6Vu 11.23 mean exp pI: 11.23
KSSSSSCVPSPRCAAAFFRR
>2733 Q24498 yYIX 4.01 mean exp pI: 4.01
MEEDKLEAQMEYARY
>2149 AB010109 dDIf 6.1 mean exp pI: 6.1
GNINICLMGDPGVAKSQL
>6210 AE017257 3gXW 4.56 mean exp pI: 4.56
IQEFAKTMEELIK
>5010 P18431 3R3C 11.33 mean exp pI: 11.33
RELQIMRK
>4698 5.86|5672 5.86 mean exp pI: 5.86
SKELQENIVR
>2179 AE003436 Nn3Y 11.05 mean exp pI: 11.05
FLLLAYRRSSSDLIR
>6901 Q8MMC2 LQyS 12.11 mean exp pI: 12.11
PNRIPFQEFRQR
>5282 Q24246 HV8A 9.72 mean exp pI: 9.72
LSLNRVFYDERWSK
>1749 MYSN-DROME KxI7 4.26 mean exp pI: 4.26
CTKLQQEAENITNQLEEAELKASAAVKSASNME
>5953 Q8I8U7 TLFn 11.49 mean exp pI: 11.49
AIVKTWRN
>3651 Q8SX83 Tks5 11.05 mean exp pI: 11.05
SVVPVAGIR
>2438 Q9VAV5 yztR 6.76|2635 Q9VAV5 8he8 6.76|2682 Q9VAV5 MZuH 6.76 mean exp pI: 6.76
FVMLGDK
>3280 AE003446 JnMm 10.32 mean exp pI: 10.32
PMNLAKKPQRSVGDSTEK
>5393 Q9W5D0 oHgC 9.85 mean exp pI: 9.85
GAYTVTPSSGQLSLPR
>6734 P37276 39sg 8.16 mean exp pI: 8.16
FHHQRMHHGTSEPIPSGV
>6840 DHSA-DROME FqcB 5.22 mean exp pI: 5.22
DVIVPGLYAAGEAASSSVHGANRLGANS
>661 AE003645 W5Vy 6.89 mean exp pI: 6.89
YLEMVIGQFSSR
>2601 AE003831 l43x 10.89 mean exp pI: 10.89
SSHLIVMAATNRPNSIDPALR
>4772 5.6|5742 5.6 mean exp pI: 5.6
NYINVWEIQR
>2685 O61735 infl 10.8 mean exp pI: 10.8
QRSHHREHHRENHHNQSHHHMQQQQ
>2202 P29617 nNEv 5.3 mean exp pI: 5.3
QMQLKTEHQES
>571 4.32 mean exp pI: 4.32
ICDQMKADAEEK
>7044 KGP3-DROME wjq7 6.95 mean exp pI: 6.95
SSSAGSSFLIEGISALSK
>3373 5.5 mean exp pI: 5.5
HAALCAQVEEIAAEQKR
>2696 Q9VME5 txdY 12.41 mean exp pI: 12.41
RSSLAMQVIR
>175 Q24349 C09I 9.63|499 Q9VLB7 Bfip 9.63|1935 S36746 gbLQ 9.63|1940 S36746 LJZu 9.63 mean exp pI: 9.63
KSDIYVSLVSSTHQVAAK
>3651 AE003481 pL59 10.11 mean exp pI: 10.11
DDQDNPSKEDKPKKVVKNKKQTNK
>6599 AY223295 1nBK 3.76 mean exp pI: 3.76
ETDKEEYNDIPTGVDISR
>2704 Q9GPG3 WfwN 9.85 mean exp pI: 9.85
GMNLYLTR
>1550 Q9VXV5 wOL9 4.16|1964 SAHH-DROME gVIy 4.16 mean exp pI: 4.16
ILDEEVASLHLEK
>3591 P29617 QVWO 10.09 mean exp pI: 10.09
RKEEQQQQIQRQQQHLQQLQQQQ
>1821 4.53 mean exp pI: 4.53
SEELSVTALIVTPR
>6239 AE017258 vPSH 5.22 mean exp pI: 5.22
GNTHEINLADGMLKV
>5478 AE003746 1utF 6.36 mean exp pI: 6.36
MPAEDAISKMRCGG
>936 P55828 d7z0 6.03|2870 RS20-DROME 4SSa 6.03 mean exp pI: 6.03
DIEKPHVGDSASVHR
>1489 FLT1-DROME WZOL 9.56 mean exp pI: 9.56
AKAKAEAEQMAMKAEAYR
>1309 4.56 mean exp pI: 4.56
FNTCDFDNMLAEKR
>382 Q9NJH0 iwLP 4.08|1452 EF1G-DROME 8T0i 4.08 mean exp pI: 4.08
LQDATFLAGER
>969 P92177 KyC9 7.74|1854 RIR1-DROME Oztq 7.74 mean exp pI: 7.74
VPLVSEFHYNVVK
>1936 P22465 rIKs 3.6 mean exp pI: 3.6
DGLDTPVDVGQAK
>4418 5.4 mean exp pI: 5.4
VYGIESHVLSPAETK
>2756 4.94 mean exp pI: 4.94
IDVEKPFAVAKE
>3444 AE003462 6t2M 4.31 mean exp pI: 4.31
NPFLGIDDRETLTK
>5890 Q9XYP7 BphR 6.28 mean exp pI: 6.28
YCEFIQITQRYFQ
>4292 AE003570 MMkv 6.48 mean exp pI: 6.48
LSHCLMHHEHIITMEMK
>3244 P29617 AyhA 7.18 mean exp pI: 7.18
EQEQQEQQRRK
>3792 AE003501 85Gf 3.1 mean exp pI: 3.1
PIDAVNTTMN
>482 Q9VSI6 ZNrx 4.45|403 AE003555 ea3N 4.45 mean exp pI: 4.45
RDYQETFEFINTLAK
>4356 AE003580 zLNg 4.43 mean exp pI: 4.43
TIEMPQEDSTAHMNGIR
>5956 Q9VUQ5 0o06 3.71 mean exp pI: 3.71
FTDDER
>1487 FKB1-DROME U0NK 6.68 mean exp pI: 6.68
GVQVVPIAPGDGSTYPK
>1937 4.53 mean exp pI: 4.53
TMSAPGVCFIIPPTDPEAVASADNLINQHK
>5562 5.84 mean exp pI: 5.84
DVNVAIAAIK
>5224 Q24560 YP3v 6.95 mean exp pI: 6.95
NGKTILVEGAN
>1374 4.56 mean exp pI: 4.56
GMSLNLEPDNVGVVVFGNDKLIK
>6709 P05661 qSOd 4.56 mean exp pI: 4.56
QREQEEQK
>701 AE003663 oJEL 7.74 mean exp pI: 7.74
DFASYLPHK
>4799 Q24314 gw8I 9.84 mean exp pI: 9.84
LRDYNQRIQELQR
>3073 Q9VC45 U4bB 9.66 mean exp pI: 9.66
FSEQMRLPCSKVAVYVNK
>1647 4.44 mean exp pI: 4.44
LQDLTDRDLEKQER
>387 Q9XYZ9 Uliz 3.51|157 AE003465 EJKL 3.51 mean exp pI: 3.51
LAELPYYQEVNGDGADELK
>4772 P33438 KUPb 4.73 mean exp pI: 4.73
IRQQQEREQYEREQQ
>7030 P17133 MYeX 4.65 mean exp pI: 4.65
NAEVIQRPQKVSEEQLYKD
>794 AE003695 dgPT 9.72 mean exp pI: 9.72
LYLGAILNKQ
>7375 Q9V3R1 DlWM 6.99 mean exp pI: 6.99
QNQLKSDTQTQSQLQESK
>4951 5.6|5693 5.6 mean exp pI: 5.6
NAAEAMLLQLGYK
>628 Q9Y0Y2 VYrK 3.51|1841 PURA-DROME Vksw 3.51 mean exp pI: 3.51
VGDGPFPTEQLNDIGDLLQTR
>3847 P48994 Lh89 3.69 mean exp pI: 3.69
EALVSDLEAFGNTIQALQEQAK
>562 Q9V7N5 FEZ2 5.3|1044 AE003807 dF62 5.3 mean exp pI: 5.3
LHENLMANNTELPQYLTR
>3611 5.21 mean exp pI: 5.21
AGADIVGVNCHFDPLTCVK
>1307 O77264 hTXv 10.09 mean exp pI: 10.09
HSRQKAFHNGAGILMTVNTTSDVVLGA
>1789 Q9V8K3 kNRW 3.63|1015 AE003799 IjHe 3.63|2560 AE003799 UPba 3.63 mean exp pI: 3.63
LSVGLEDADDLIKDLEQALEIASK
>3842 Q9V3P0 eA2p 4.45 mean exp pI: 4.45
EETLRLVQAFQYTDK
>7486 T13927 iMAM 11.05 mean exp pI: 11.05
MFFFVTFVR
>5662 AE003774 Y03q 7.17 mean exp pI: 7.17
NVETNFISPPVIVKLVQALLKCHTIEEFR
>2231 4.91|2747 4.91 mean exp pI: 4.91
ERPVEESLVLFEHMR
>3117 P05661 5gVp 10.6 mean exp pI: 10.6
QTTPQLMTIPLQKMTPIQVPHHPTIISK
>1219 P07764 kmvW 7.88|1447 P37276 3p9c 7.88|1219 ALF-DROME q4u6 7.88|6487 ALF-DROME FuyL 7.88 mean exp pI: 7.88
ALSDHHVYLEGTLLKPNMVTAGQSAK
>5766 AE003797 cIza 10.7 mean exp pI: 10.7
KKGIKDKALTKKAKKEAQKMEPK
>960 Q9VH81 Ji0Y 7.7|765 AE003684 J2Iz 7.7 mean exp pI: 7.7
AIELHPNSAIYYANR
>2441 4.75 mean exp pI: 4.75
LSEIINTEHENVK
>5148 AE003691 R4es 4.07 mean exp pI: 4.07
HLQGELDMA
>2412 AE003627 GZPd 4.31 mean exp pI: 4.31
TADDINGFNAVVQREPVVAAR
>5785 AE003799 JaXF 11.05 mean exp pI: 11.05
IVLTAR
>3902 Q24368 rPob 9.85 mean exp pI: 9.85
INIGIATYGR
>6723 BX294025 MPGa 5.28 mean exp pI: 5.28
IVWTKDHRTEDLVLS
>1748 Q24208 v132 4.27|1609 IF2G-DROME UGc1 4.27 mean exp pI: 4.27
IVSLFAEQNELQYAVPGGLIGVGTK
>5311 Q00174 eVzN 4.65 mean exp pI: 4.65
QVREKLDTLAKNTQEYE
>6796 P98163 ZHL9 5.11 mean exp pI: 5.11
CDNRKDCHDHSDEQHC
>3359 Q9VAV5 VOW7 9.91 mean exp pI: 9.91
KFCDQINSQLRK
>974 4.25 mean exp pI: 4.25
TTEESCITSAEVK
>4714 AE003620 tHJS 3.97 mean exp pI: 3.97
PELVPPPIGFFAPKSESEVLSQPPLAPSP
>1442 4.53 mean exp pI: 4.53
IIQAEGEAQAAK
>5601 5.84 mean exp pI: 5.84
FNDILGR
>3936 5.84|4653 5.84|5559 5.84 mean exp pI: 5.84
DVNAAIANIK
>186 3.92|199 3.92 mean exp pI: 3.92
MATEVAADSLGDEWK
>6046 AE003833 uMq6 4.56 mean exp pI: 4.56
ARLEVEAERSGLAA
>4370 P06605 ATa8 3.83 mean exp pI: 3.83
SESLDPQEIIGRPLTS
>1764 Q9V313 Z8hT 3.92|6103 AE003839 BtSG 3.92 mean exp pI: 3.92
DPASPEGGEIIFGGSDPNHYTGEFTYLPVTR
>763 Q9VN21 8c56 4.56|543 AE003606 L9y5 4.56 mean exp pI: 4.56
AAALFANEEEFKK
>3019 P04412 54d9 5.13 mean exp pI: 5.13
NLETIHG
>4229 5.31 mean exp pI: 5.31
ASFNHFDRDHSGTLGAEEFK
>1173 Q8IN86 UXnL 3.83 mean exp pI: 3.83
YDEMVEAMK
>4219 AE003558 lU1B 11.23 mean exp pI: 11.23
LSNKTESRRSVTSSTSTTTSSASATSRVISEIHF
>5113 AE003684 IYLb 12.41 mean exp pI: 12.41
LLRATGRSNSTGQGSG
>2140 Q23979 N54y 7.82 mean exp pI: 7.82
IHQFSQTLDK
>6358 AF210453 cgsF 4.07 mean exp pI: 4.07
IELQKDDFEGLVKILSV
>3602 Q9VEF7 yA0T 10.83 mean exp pI: 10.83
HLDKSTKRKGM
>6065 Q9W4E2 DJEv 9.72 mean exp pI: 9.72
QLHKQQQQQQQQQQQQQPHYHPHQPH
>3693 Q00174 k4qS 4.43 mean exp pI: 4.43
VKLVHLDSQNEATIVIES
>2310 P09180 qEoJ 6.99|1244 AY231643 JdRk 6.99 mean exp pI: 6.99
NIPGIETINVDKLNLLK
>4259 O96838 gwfS 4.28 mean exp pI: 4.28
EEQLLAQMLRAHNLDQEWDK
>1210 4.53 mean exp pI: 4.53
AYEQIQFNEATR
>1785 Q9V4Z4 ZaBn 3.71|1165 AE003835 BPnr 3.71 mean exp pI: 3.71
ACVSILPDEGTFNVDNIR
>4682 AE003617 FxPf 10.58 mean exp pI: 10.58
IFAILLISLLNRKELLKLLATFDR
>7268 S24577 Omny 11.05 mean exp pI: 11.05
SQPHSLNVMGNSGAANAAATSMVTLQQR
>6163 P05661 xQZm 9.85 mean exp pI: 9.85
HFNFNMYHR
>6105 AE003839 3yb7 5.3 mean exp pI: 5.3
LLSIWKNLPEHPLQEQ
>520 AE003602 LREb 10.09 mean exp pI: 10.09
VGSTPLNPLDRVGHIK
>4380 5.4 mean exp pI: 5.4
ETCEAALLLTLHPR
>492 AE003590 tStB 6.98 mean exp pI: 6.98
RLENLATMQNML
>2224 4.87|2723 4.87 mean exp pI: 4.87
MEEDKAKFENLCK
>4608 5.83 mean exp pI: 5.83
DLGYLYFYR
>347 Q9VHL2 Ze5E 3.59|734 AE003680 QxVR 3.59 mean exp pI: 3.59
SQDAEVGDGTTSVVLLAGEFLK
>6584 AY128459 xktJ 7.91 mean exp pI: 7.91
GGSLGSAISALGHATMNGYLSQHAPLGQNSS
>2122 Q9VZ73 YCef 4.45 mean exp pI: 4.45
EEPLMDGPKR
>1081 Q9VDV2 PAos 7.42|855 AE003727 PoDu 7.42 mean exp pI: 7.42
GVSVEHVCHAIHR
>3914 AE003514 GRfD 12.88 mean exp pI: 12.88
LNAAIRRQVSASSGSTPVAGSVLSLVRQR
>6597 AY223154 RNmf 10.2 mean exp pI: 10.2
YAGGPMRGGPPGGYQR
>6495 Q94987 m9hL 7.75 mean exp pI: 7.75
FHIFYQLLAGATPEQREK
>2236 AE003486 4J0I 6.87 mean exp pI: 6.87
QYATSWAKLQELSGPM
>2587 AE003819 xjZ2 6.03 mean exp pI: 6.03
PPPNVTGSLHLGHALTNAIEDAITR
>7227 RGFFB sQdI 4.18 mean exp pI: 4.18
MDNQCTVYDVNNRDASGVAK
>6109 P08510 8dUf 10.32 mean exp pI: 10.32
KKQQQQQQHQKE
>7154 P29310 1NYz 3.82 mean exp pI: 3.82
VFERAVEFFGDDYIEERLF
>4841 AE003638 PI8a 6.79 mean exp pI: 6.79
NSLQDTLR
>6374 Q24206 bjKX 10.59 mean exp pI: 10.59
LTLKRHKEQQHLQPLNNAV
>4836 5.43|5162 5.43 mean exp pI: 5.43
FYGDAEKDKGLQTSQDAHFYAMSAR
>4016 Q24314 ZS0g 8.88 mean exp pI: 8.88
YPKQWAWLCGEGIRVG
>6150 Q9VHG2 JJ8w 9.91 mean exp pI: 9.91
QKCVTFNQVK
>6478 P49762 OGhH 5.57 mean exp pI: 5.57
DPHCDHLCVKMIDWFDYHGHMCI
>5854 AE003808 oI6I 4.8 mean exp pI: 4.8
KAEESQKVELKDSEAK
>5 Q8IGZ7 NgnB 3.43|1428 DPP3-DROME qa6I 3.43 mean exp pI: 3.43
YPNTDIDDLLESIVEK
>4480 P48994 jRSt 6.04 mean exp pI: 6.04
EYEIWHRRHDYW
>2713 4.87 mean exp pI: 4.87
LEVQATDREENKQIALGTSK
>5158 AE003692 GdxC 11.98 mean exp pI: 11.98
KKRVLRPPGGGSSDIFGSEMPQTPRNVKNR
>3510 AE003467 cqLJ 9.85 mean exp pI: 9.85
LEARRMHYHMGGSAANGNA
>3805 AE003502 CqdA 3.71 mean exp pI: 3.71
SARDMLLLAATPED
>2454 AE003681 t6QO 5.93 mean exp pI: 5.93
NSASGFAGGVGYI
>3107 AE003407 8L7P 12.15 mean exp pI: 12.15
GKQKIKLIAAQHRYRNR
>6518 O96433 mWlE 10.45 mean exp pI: 10.45
QAKQMIYKLKL
>6805 CP18-DROME baLN 10.45 mean exp pI: 10.45
HDKLRQFGMTYMGNGKQQMQK
>7608 Y105-DROME 16kH 6.02 mean exp pI: 6.02
NSFIST
>3375 P06603 xMGC 10.18 mean exp pI: 10.18
QRKQEQYGTK
>3325 Q8T498 ef92 10.6 mean exp pI: 10.6
SQLKAAMGSHNAPLAFK
>4433 AE003588 qGEY 6.7 mean exp pI: 6.7
FVRNIPDSSASSQQYP
>5522 AE003751 jBRe 5.13 mean exp pI: 5.13
GWPMTQVHELL
>4472 5.5 mean exp pI: 5.5
TGTGCALDCGAGIGR
>1841 Q9VNI3 7aah 6.95 mean exp pI: 6.95
VFQLQLVGPFEFLAGK
>6300 AE017260 dezV 10.19 mean exp pI: 10.19
YEKRPSPFKNQLIKEFASPNEKAK
>5604 AE003766 IB8o 3.3 mean exp pI: 3.3
YICMGTVISEMLVITTSTC
>6830 Q9W229 lsmD 12.59 mean exp pI: 12.59
KKQTRKQRKERRNR
>3747 5.32 mean exp pI: 5.32
DSPEAYTAQHALR
>506 4.37|1332 4.37 mean exp pI: 4.37
FYTCGEAPNYDK
>4450 Q24562 3vI6 3.89 mean exp pI: 3.89
LPNYLNDDQVK
>5689 5.6 mean exp pI: 5.6
NVGLCEAIVQFTR
>2867 4.87 mean exp pI: 4.87
AAVKDVEEERFPTQLAR
>6 Q8SZ19 yctU 6.95|3211 AE003437 vuC8 6.95 mean exp pI: 6.95
ALQSVGQIVGEVLK
>1628 4.37 mean exp pI: 4.37
LLVGVDEK
>7006 IF2A-DROME loX9 9.63 mean exp pI: 9.63
STEELPIRINLIAPPLYVMTTSTTKK
>2146 A36A-DROME Ck6V 10.1 mean exp pI: 10.1
NSVHVALAVGHTPK
>1539 4.68 mean exp pI: 4.68
KIEFSLPDLEGR
>2946 P29844 bmx1 7.8 mean exp pI: 7.8
PHSQVEEIQAQVQKLIK
>5848 P05661 wSky 11.05 mean exp pI: 11.05
MQQFMHQQMIQR
>1978 Q9VL18 QtCM 3.51|1448 EF1D-DROME Wg8w 3.51 mean exp pI: 3.51
IDGVTLDDGLNSELAK
>6516 AY060257 zpP3 10.1 mean exp pI: 10.1
LNITLK
>7034 P07668 OHwn 3.93 mean exp pI: 3.93
DREMLQEDERNQ
>4319 AE003576 CBLh 11.23 mean exp pI: 11.23
DSTRSKPGFLSVPMAGQDSRR
>7562 Q8SXU3 6VRB 10.09 mean exp pI: 10.09
GNGNGREQGHIK
>6466 P26675 UQWe 5.77|6535 P26675 vRCE 5.77 mean exp pI: 5.77
VLRHWVDHHFYDFEKDPMLLEK
>5468 AE003746 9H3v 3.01 mean exp pI: 3.01
PYVYGWYSNTFDVNLSEAMYP
>3569 5.44|3949 5.44 mean exp pI: 5.44
NILDNMANVTYR
>2757 P49735 4jXo 11.49 mean exp pI: 11.49
KMRSTFQ
>6898 P37276 xbKD 9.76 mean exp pI: 9.76
LKKDMIAWDK
>551 4.37 mean exp pI: 4.37
GVDWILNEIK
>5081 5.38 mean exp pI: 5.38
ALEHYTDLYDIKR
>101 Q24349 Ihxt 7.85|1934 S36746 z8FG 7.85 mean exp pI: 7.85
NTQDFTGHALALFR
>5646 Q9VAV5 6wzu 10.1 mean exp pI: 10.1
ASMAFK
>7569 U63755 fGAy 5.12 mean exp pI: 5.12
AATHTYTDASQKENIFTSATCTNAAAPTHTDA
>159 Q9GQR0 96aw 7|934 AE003765 NXxp 7 mean exp pI: 7.0
NNYPTEHACNYNCR
>4551 AE003602 eWcM 9.72 mean exp pI: 9.72
AARQSAYAINAMLVKQEF
>6718 BX251410 RuXZ 10.89 mean exp pI: 10.89
DGLAAVMVRIAAR
>2466 P26675 ut1S 9.47 mean exp pI: 9.47
VYFDYIKHLK
>3086 ADD-DROME NTJs 9.63 mean exp pI: 9.63
ALDLLYGMVSKKNLM
>5276 5.5 mean exp pI: 5.5
TVVGICGSDQK
>3194 5.19 mean exp pI: 5.19
SMFAHDDSVMFLQFVPK
>305 AE003528 P2NX 10.09 mean exp pI: 10.09
RLNLPDLMASSAMLK
>1507 P08510 wVPX 5.93 mean exp pI: 5.93
YIIANQQ
>2208 Q9V8H4 ePOJ 9.72 mean exp pI: 9.72
NIAIPLFYK
>2859 Q9V5N8 3yvb 8 mean exp pI: 8.0
QQQQQQQQHHLQDR
>1300 P06604 f2HL 7.15|2771 HS7D-DROME XNdx 7.15 mean exp pI: 7.15
APAVGIDLGTTYSCVGVFQHGK
>4341 AE003579 N5hu 12.41 mean exp pI: 12.41
RQAITQALPMITR
>1419 4.68 mean exp pI: 4.68
IEEIKDFLLTAR
>4211 5.3 mean exp pI: 5.3
SAALFALGQFSEHLQPDVSK
>5513 AE003750 A83w 3.51 mean exp pI: 3.51
ETSTEADISTEPSAEVEK
>5717 P07668 WiRF 4.17 mean exp pI: 4.17
EMLQEDERNQRN
>7057 Q24498 JNRM 3.82 mean exp pI: 3.82
DTSRPGSMVESVTAEDEKSEQQ
>85 Q9VKB0 myPf 6.95|1291 AY231919 wu8S 6.95 mean exp pI: 6.95
MIAILTENFAGK
>1711 Q8IGB9 DbIq 3.58|2264 Q8IGB9 To8M 3.58|2895 P29310 MKht 3.58|2963 143Z-DROME vXAx 3.58 mean exp pI: 3.58
QAFDDAIAELDTLNEDSYKDSTLIMQLLR
>3761 AE003499 lcXS 6.49 mean exp pI: 6.49
GRQTSAEHPGPHDQPMARHQLPTTEHLL
>1164 Q9W252 s6Qi 5.22 mean exp pI: 5.22
HNALDLELK
>948 4.14 mean exp pI: 4.14
TGAIVDVPVGEELLGR
>6568 AY118717 RKFx 8 mean exp pI: 8.0
VMGIQGGGGIGSWLGHLLLLGGH
>4754 5.6|5704 5.6 mean exp pI: 5.6
NGYELSPAAAANFTR
>4600 AE003608 OvbT 10.18 mean exp pI: 10.18
AIMQLTTKYNALLTLAKEVMR
>3520 AE003469 zBD1 4.07 mean exp pI: 4.07
FCLQNVGVVAGDSRDEEGR
>1789 PER-DROWI 2pNn 6.36 mean exp pI: 6.36
ASGGAVAGGCLVVGAGTDKTSELIPGK
>3883 5.55|4550 5.55|5323 5.55 mean exp pI: 5.55
SLTSNQDLLTVFSK
>3591 AE003475 BDYs 6.09 mean exp pI: 6.09
CPLVAMAILPNNFNVDLSSSYNLR
>5150 5.4 mean exp pI: 5.4
VYAENQFGIGAPAEHAPIIAR
>1260 4.68 mean exp pI: 4.68
ELAAKPDVYER
>44 3.91 mean exp pI: 3.91
DGEVVSESTQHQQDVM
>801 P45437 vrsD 5.3|2716 COPB-DROME HQ0v 5.3 mean exp pI: 5.3
ALIIEHLIEAFPQIK
>5480 P21187 fZ2l 10.09 mean exp pI: 10.09
ESVRNMSIPMKNFGGSSGSVSGHSSQGMGSM
>2788 O01346 OyHj 7 mean exp pI: 7.0
EIVVPKEYK
>5547 AE003752 yOcl 7.82 mean exp pI: 7.82
AGMRFEDLQLVGFSMGAHVAGLAGK
>3778 Q9VQD8 R5xX 7.85|464 AE003582 DNQm 7.85 mean exp pI: 7.85
DHALNITLR
>3057 AB107273 cQCW 12.71 mean exp pI: 12.71
RLARRKGTLAIATAIATSASATHMMS
>108 4.21 mean exp pI: 4.21
GDINVLLCGDPGTAK
>5200 5.48 mean exp pI: 5.48
KAEADGKDIPEHALLK
>3367 AE003455 3rQO 10.32 mean exp pI: 10.32
RGRSSINNAPVDLAPSKVSFEKFVKPHESVINIGI
>5074 AE003678 aKNb 5.13 mean exp pI: 5.13
QPTMHEGVLTNSCSTQ
>885 AE003740 1LXt 10.09 mean exp pI: 10.09
PFFEGMTRALPK
>2472 4.75 mean exp pI: 4.75
VTLENFYSNLISQHEER
>3029 AB042816 Q665 7.97 mean exp pI: 7.97
STNKPSNQESQHHRLAIDDMR
>4511 AE003595 x24X 10.1 mean exp pI: 10.1
SATAGVASGGGISPASVAAAVAALK
>4566 AE003605 ktpz 4.91 mean exp pI: 4.91
YEKSKEMTSQLKSNEESLLAERKQMMDNL
>4435 Q23972 ya8P 3.97 mean exp pI: 3.97
NLSELIMAKDDLSGADIK
>6235 AE017258 nYIo 4.29 mean exp pI: 4.29
DFYFTFIELPKFPKTKEDQLES
>7361 SYFA-DROME fx9X 7.02 mean exp pI: 7.02
LGKGDQLPAKEVADFK
>3181 5.34|3416 5.34 mean exp pI: 5.34
CFFDIGISNVPAGR
>6097 AE003838 Qobg 10.11 mean exp pI: 10.11
KLQWQPTLGNCMLRA
>1435 Q9VQ94 kFZH 10.1 mean exp pI: 10.1
TTALPLTLNISPLAK
>2544 4.79 mean exp pI: 4.79
AREQAEAEVASLNR
>2237 5.21|2771 5.21|2814 5.21|2959 5.21|3032 5.21|3089 5.21|3220 5.21|3311 5.21|3499 5.21 mean exp pI: 5.21
HLVENNVAMVHDDAPLK
>1496 4.53 mean exp pI: 4.53
ITPSYVAFTTEGER
>5034 Q9VGR1 NOH9 4.27 mean exp pI: 4.27
EKETNNQMLM
>2906 4.91 mean exp pI: 4.91
ILRHEEFEEGCK
>6659 BAB2-DROME S06d 6.02 mean exp pI: 6.02
LAGSALF
>3772 P26675 vzT6 5.39 mean exp pI: 5.39
ECRELSDDHLKK
>6819 Q960W0 CbbE 11.64 mean exp pI: 11.64
KPPIQTAALLPALGQKLR
>3364 P29742 nF6B 10.71 mean exp pI: 10.71
YLQMARKK
>4460 Q9W5D0 qzGb 7.48 mean exp pI: 7.48
HFGHTHPVDHRDGGSQALCR
>5832 AE003806 gN8L 11.49 mean exp pI: 11.49
GNIHKIR
>1409 Q9VJG0 QShG 5.22|1659 JC7827 FFrn 5.22 mean exp pI: 5.22
VEDIVQIVPGQVAHNFSNR
>309 Q9VCA5 HLfp 7.82|1990 SYFB-DROME SEek 7.82 mean exp pI: 7.82
NIDALPAVHIGNPK
>7344 STNB-DROME s3Ik 11.22 mean exp pI: 11.22
RTRTIKFQPPDANYIELLRFR
>4245 AE003561 mjyi 9.97 mean exp pI: 9.97
SDKASKADTEKHSEKSKK
>5026 P37276 bChW 10.18 mean exp pI: 10.18
KFDLMYAKR
>4235 P22293 0A2o 7.82 mean exp pI: 7.82
VWVDTLAIVHSKVS
>4179 P27398 BnBq 8.22 mean exp pI: 8.22
LHQELEEQHQHQLHSQHLHKRHLK
>4969 P02828 9bBY 10.59 mean exp pI: 10.59
EMLQQNKVLKVIR
>2896 4.9 mean exp pI: 4.9
KITHEGYTDDSEFREPR
>1916 Q24498 mJhR 10.1 mean exp pI: 10.1
ITFTLPLINK
>6557 AY113218 IDBX 9.86 mean exp pI: 9.86
GKRYGPQSHADFESYRHNMAKLSEMK
>751 Q9VV82 9dJJ 8.29 mean exp pI: 8.29
GCCATYFDALRPIFIAGSR
>2814 O77264 BuKn 6.89 mean exp pI: 6.89
GNYLLSSTVEFTPR
>3371 AE003456 8OpT 3.89 mean exp pI: 3.89
SSSCDDIAKVSSCL
>4009 5.71|4118 5.71 mean exp pI: 5.71
MVMIQDGPQNTGADKPLR
>2855 P05661 Q6Ve 5.4 mean exp pI: 5.4
VQKPQQSTFVEEEHTK
>1669 4.37 mean exp pI: 4.37
LSSNFYDMEAK
>2531 4.78 mean exp pI: 4.78
TTVFKDFCDIEPEKFQNK
>5937 AE003818 5ts5 3.96 mean exp pI: 3.96
ADPEHYHTLMMVDLDV
>4667 AE003615 rHNe 10.09 mean exp pI: 10.09
IIFSDKLAR
>2425 Q8T498 bv4J 8.06 mean exp pI: 8.06
HPHQQQQNPMQQQQQRERDQEHK
>1766 P54611 9PBg 4.44|2129 VATE-DROME Tjiq 4.44 mean exp pI: 4.44
VREDHVSSVLDDAR
>1 3.93 mean exp pI: 3.93
AAGYDLYSAYDYSIGPMDK
>6425 AK044857 0G9w 6.29 mean exp pI: 6.29
VLMALCLMALPFIPASNLFFPVGFVVAER
>5023 AE003670 5LPi 9.76 mean exp pI: 9.76
ASQIIIEDKPVTKIKLIN
>7584 URP-DROME s4dr 10.05 mean exp pI: 10.05
EPMDYLSPKMMRKLSSK
>1117 P29742 mb6K 7.82|1270 Q7PLI2 Vob0 7.82|2325 Q9XZU1 2tar 7.82|1400 CSE1-DROME vi3f 7.82|1406 CSE1-DROME BUSe 7.82|1407 CSE1-DROME reZS 7.82 mean exp pI: 7.82
FASGDFNVINGVLQTAHSLFK
>782 Q00174 IVYu 7.74|1678 KLC-DROME Bi2C 7.74 mean exp pI: 7.74
TLGENHPAVAATLNNLAVLYGK
>6078 AE003836 bPFp 3.83 mean exp pI: 3.83
IELPRAALIDNSE
>3820 5.32 mean exp pI: 5.32
YAEIVHLTLPDGTK
>4367 AE003581 ldaS 4.54 mean exp pI: 4.54
ELVHLMQSFEAIFAGSYLRGDDK
>1624 4.37 mean exp pI: 4.37
LLEVDLK
>5561 AE003756 LiX9 5.33 mean exp pI: 5.33
SADPGIGDVCGIRLDHREICK
>815 P54399 ynvH 4.46 mean exp pI: 4.46
KEDNKVIDFNLDR
>759 4.37|1658 4.37 mean exp pI: 4.37
LQQAETTAVLDGK
>3887 AE003511 7AE0 13.01 mean exp pI: 13.01
KTFMMMQSPLPLRNRLPVVVSTMIRSRRAPKLKLK
>2250 P91638 0HW8 6.76 mean exp pI: 6.76
IVSQLISSLDNLK
>385 P02828 Q602 7.74|2523 P02828 YF2o 7.74|1597 HS83-DROAV pdXE 7.74 mean exp pI: 7.74
HVYFITGESK
>3784 AE003500 5ZQM 3.39 mean exp pI: 3.39
GEEPTNYDDDEDEENVNNDEQERKNLP
>395 Q9VK69 clQ2 7.85|728 Q9VK69 uRqW 7.85|639 AE003637 U589 7.85|640 AE003637 xs7r 7.85 mean exp pI: 7.85
GLHPTAISDSFQR
>116 4.21|550 4.21 mean exp pI: 4.21
GVDITQVTGTGPDGR
>5072 AE003678 mjji 6.03 mean exp pI: 6.03
AHALEMERQHAAIPTAAATAMPAATGSVINLALPGQSS
>7313 SERC-DROME LuwW 9.53 mean exp pI: 9.53
VGGIRASLYNAVTLAETQQLANLMLAFYK
>5690 6 mean exp pI: 6.0
FPEVLK
>2059 Q8SZI0 0mEA 6.44 mean exp pI: 6.44
GREETSSCR
>6249 AE017258 vomE 3.1 mean exp pI: 3.1
LFNFDNQGQLALNGNTMLYSQ
>2917 Q24573 mxvv 11.64 mean exp pI: 11.64
RTQHVKVWMSFAK
>1593 Q9VTU4 H5bG 8.88 mean exp pI: 8.88
YFLINFCQAIK
>7477 T13853 DOtb 10.69 mean exp pI: 10.69
IRRLWNYLVRQEPAQEVFIKSIFVK
>2331 4.68 mean exp pI: 4.68
IYNNFLDEKER
>7311 P55824 XjOS 10.45 mean exp pI: 10.45
YIFKQLQMKVSTFPNK
>5433 O96838 9vJf 4.31 mean exp pI: 4.31
GVSSFCKLPMLLDMKFYGQYDIMLEQF
>5601 Q9VDW3 R1RY 4.08 mean exp pI: 4.08
LLQIAMDERQ
>3712 AE003490 8U2d 10.11 mean exp pI: 10.11
NSQGSGGGGGGGGGGGAGGGTGSGCGSNAAGSVSPQMPRSGSGISVK
>4579 O96433 OUXc 7.86 mean exp pI: 7.86
MQILEDHNRQLEAQLQRLRQ
>6293 P20193 Iype 11.05 mean exp pI: 11.05
ILTSNQTQVTNRL
>2634 P18431 eeUc 3.13 mean exp pI: 3.13
EMTENAINQ
>7487 P15357 0qXZ 9.89 mean exp pI: 9.89
DVKRQQLQEK
>6327 AE017260 hnkV 11.33 mean exp pI: 11.33
SDPIHKATIIPRGMALGLVMR
>171 Q9VSU6 SCAO 10.1|392 AE003553 FvOm 10.1 mean exp pI: 10.1
QSVLTSAISAAVAAQHLK
>7060 Q94887 DMAf 6.32 mean exp pI: 6.32
YLHRHKGDYLTHEDQG
>6636 P05661 2Yc9 4.56 mean exp pI: 4.56
SSLELEDRMKQTLLQLDTK
>5818 AE003803 FJ26 10.16 mean exp pI: 10.16
MEKALKFAQSKAAGFSKVD
>280 3.84 mean exp pI: 3.84
VYDTVGALDLDSVNYENTLK
>3502 Q9VDW6 SiZm 11.05 mean exp pI: 11.05
QHMQQFMHQQMIQR
>4390 AE003583 hrP5 11.98 mean exp pI: 11.98
RTTTAGKYISLYRKIRR
>2017 Q961K0 fTBL 10.89 mean exp pI: 10.89
RNEPQNSSFR
>5229 P05661 NvbU 6.99 mean exp pI: 6.99
SKQKQNQESADSW
>4373 5.4 mean exp pI: 5.4
AHGIALVGIGPEETGVK
>949 Q8ML06 JUG5 4.54|1258 AY231785 xqu8 4.54 mean exp pI: 4.54
DVEHGDIVTIGECRPLSK
>1175 4.42 mean exp pI: 4.42
ANLEAQIAEAEERGELAVKDAK
>4850 5.5 mean exp pI: 5.5
TLMDIGTR
>4142 P46150 yWto 4.13|7477 P05661 bfkO 4.13 mean exp pI: 4.13
KQQEYEDRLKQMQEDME
>103 3.77 mean exp pI: 3.77
FVVDLSDQVAPTDIEEGMR
>1717 4.67 mean exp pI: 4.67
NAEVRPTADEPAAAPQPK
>2436 AE003660 ENRx 3.6 mean exp pI: 3.6
ALYDYFIDTDK
>3524 5.32|3767 5.32|4038 5.32|4255 5.32|4809 5.32|5016 5.32 mean exp pI: 5.32
FLAAGTHLGGTNLDFQMEQYVYK
>62 4.03 mean exp pI: 4.03
DTSVVVEMDNSR
>3172 Q9VAY2 22dT 10.71 mean exp pI: 10.71
MMKLIINSLYRNK
>6312 AE017260 QRIF 9.85 mean exp pI: 9.85
GYTNRTSVMFGMPG
>3119 P35500 7EZr 7 mean exp pI: 7.0
DIRKPGDESYR
>5213 P98081 Syrs 7.1 mean exp pI: 7.1
KEEQQQQIQRQ
>828 4.14|829 4.14 mean exp pI: 4.14
NLVGVSHTEDEVKTLAEEIEVVDGPDDNGEMFTRPGK
>1253 P29993 litz 9.89 mean exp pI: 9.89
AGISLNDKFVK
>1814 4.56 mean exp pI: 4.56
RSGDVASCYADASLAEK
>92 AE003423 Lmm8 9.72 mean exp pI: 9.72
ALFALMNPYPQK
>4221 5.3 mean exp pI: 5.3
SPPSHFDFIEAR
>6793 Q9VIP8 UtFy 4.94 mean exp pI: 4.94
LHDCW
>262 3.83 mean exp pI: 3.83
VLCDMIPCGEEEVDQAIK
>6061 P32870 RSfK 12.11 mean exp pI: 12.11
MMERAQRR
>3959 P07764 A7Gx 4.29 mean exp pI: 4.29
IKMRAPEEMDQADMELR
>2735 4.87 mean exp pI: 4.87
TVIEAAKPGVSVLSLCEKGDAFIAAETSK
>6085 P98159 PkdX 7.71 mean exp pI: 7.71
LKFATDDSYLDPTNLNGKMQKH
>3496 AE003467 jkzW 3.3|3502 AE003467 YGiw 3.3 mean exp pI: 3.3
SSSSSSYSGGES
>5492 Q99323 ueOf 8.85 mean exp pI: 8.85
KGTEIKRCVYEW
>1989 4.53 mean exp pI: 4.53
VEAPLQSIMEQTR
>4876 5.55|5333 5.55 mean exp pI: 5.55
SQGMALSLGDK
>2979 O46037 hc2S 6.96 mean exp pI: 6.96
VKVGRDTINSSDDK
>3958 5.44 mean exp pI: 5.44
NLVDNITGQR
>190 3.92 mean exp pI: 3.92
MFALDEADEMLSR
>47 Q9V3K2 EI3d 3.6|1089 AE003823 wERh 3.6 mean exp pI: 3.6
IMVSPDGDVTVTNDGATIMK
>414 P29617 1Kra 7.92|1181 P98163 yoLW 7.92|1312 AY232185 dKJ0 7.92 mean exp pI: 7.92
YVATLGVEVHPLIFHTNR
>3224 5.17 mean exp pI: 5.17
NVVFHQLDICDQGSCMK
>314 4.37 mean exp pI: 4.37
AGDWECPNAGCGNQNFSWR
>2379 4.68 mean exp pI: 4.68
VKPASDETAFSECLLK
>5294 AE003716 hBp6 12.43 mean exp pI: 12.43
SLSGGSTVTRLQQSSGSNGRSNSPQNGNKK
>25 A36526 aV95 4.44 mean exp pI: 4.44
GTMNDEDRHVVVICRNQMYCVVLQASD
>5142 P13060 Wyx3 7.64 mean exp pI: 7.64
HEERNVPKYMEWYYNK
>2532 Q9XZT5 qiS0 11.64 mean exp pI: 11.64
KRIIGVAAKNQQV
>7415 Q99323 ppwj 12.11 mean exp pI: 12.11
TQPRRISAISVAER
>275 4.03|1059 4.03 mean exp pI: 4.03
VVGIDVDTEGAGR
>1759 Q9V8K3 sf5h 6.09|1852 Q9V8K3 Gowk 6.09|1854 Q9V8K3 QyMP 6.09|1014 AE003799 aUAT 6.09|1023 AE003799 jGfF 6.09|2559 AE003799 BHnK 6.09 mean exp pI: 6.09
FLQNAVGIVPSPFDCYQVNR
>6864 E75A-DROME tyoi 9.89 mean exp pI: 9.89
HSVLAKSLMAEPRMTPEQMK
>2319 Q9VSI6 Uplz 6.87 mean exp pI: 6.87
FYQQGKETST
>229 3.95 mean exp pI: 3.95
TDDEVVQREEEAIQLDGLNTSQLK
>843 4.25 mean exp pI: 4.25
NVQAEEVEFSSGLK
>799 4.37 mean exp pI: 4.37
MDTGTIMEQVK
>6818 CYCL-DROME TDks 8.87 mean exp pI: 8.87
RRDKMNTYINELSSMIPMCFAM
>4523 AE003598 cCJe 6.7 mean exp pI: 6.7
FLDMYLR
>1745 4.65 mean exp pI: 4.65
NTGAQSVYIATDSESHTTEIQK
>5199 5.46 mean exp pI: 5.46
MREHVMNEVDTNKDR
>4410 P29617 n27x 4.54 mean exp pI: 4.54
FEIHTQFLGEAIEK
>5043 AE003673 1gmV 6.54 mean exp pI: 6.54
MQANDGDVTKICKELAQKEKMDK
>2360 Q9V3R1 X1AP 11.05 mean exp pI: 11.05
QLQLQSLR
>6248 AE017258 hZaw 4.28 mean exp pI: 4.28
VLPADDIQSLSERILAEEHK
>289 4 mean exp pI: 4.0
YSDIEPSTEGEVIFR
>2124 Q86PD3 iNGV 6.98 mean exp pI: 6.98
IFTLPENFR
>483 AE003589 keTY 5.4 mean exp pI: 5.4
SHLSLSTEELQESALKR
>5510 AE003750 RxQN 3.79 mean exp pI: 3.79
VAVHMEIEGTAQCPSQVMLAAALGCEE
>2388 4.68 mean exp pI: 4.68
YDEIVKEVSAYIK
>2008 4.56 mean exp pI: 4.56
VHSKDDDSYVDIVR
>3899 AE003512 ab54 6.95 mean exp pI: 6.95
SSSSSSSLAEMQTVPK
>5120 5.4 mean exp pI: 5.4
FAEEHVPGSPFSVK
>235 P22293 nsMx 7.82|1254 AY231773 ziAp 7.82 mean exp pI: 7.82
FPALLSHQESMIGK
>5189 AE003695 mc4h 9.88 mean exp pI: 9.88
ERDEIVPSPLPKKR
>7249 P37276 MXPs 6.36 mean exp pI: 6.36
MACGPMVKWAIAQIEYADMLK
>5711 AE003786 Jz7y 9.63 mean exp pI: 9.63
TTYFTGSLNITHLPKSNEIFK
>7009 IF4A-DROME roGp 11.23 mean exp pI: 11.23
PSAIQQRAIIPCVRGRDVIAQAQSGTGKT
>1114 4.53 mean exp pI: 4.53
AEAGLLGEFPAFR
>6976 HIRA-DROME DUa7 5.22 mean exp pI: 5.22
RITPMFIPLHEDGPTSLSMNIV
>5641 AE003771 QIhL 2.95 mean exp pI: 2.95
FGEDSWFVSSTPLAEVMGV
>5357 Q9VDW3 RIg7 10.09 mean exp pI: 10.09
GQQLLRKQGSQEQH
>4130 Q9W3C0 JnUt 3.94|5997 P25455 e23c 3.94 mean exp pI: 3.94
RIKFDEDGYMELDMGEWLLKHDDE
>4123 AE003543 4U95 3.58 mean exp pI: 3.58
SSDDGESEPKDIDDR
>352 4.35 mean exp pI: 4.35
AQFEEIKDTPIAETVADIHEVAAVK
>5048 5.32 mean exp pI: 5.32
QTPQIGVIEDLHAAAYK
>2767 HS23-DROME yjew 8.77 mean exp pI: 8.77
MVPFYEPYYCQRQR
>5028 5.32 mean exp pI: 5.32
IVLDNSVFSEHR
>5640 P33438 0Goi 7.13 mean exp pI: 7.13
EQQQQEQLRR
>6168 AE014155 UsKb 7.77 mean exp pI: 7.77
TQIKAIMEKHNGDMSQLSSAEK
>5894 P83099 RgLf 9.03 mean exp pI: 9.03
YQCIICQTVVHKK
>448 Q9W3B5 lB3F 7.16|2809 MOEH-DROME vQQ6 7.16 mean exp pI: 7.16
ILALCMGNHELYMR
>6337 P29993 jdne 10.09 mean exp pI: 10.09
DSRDQRNQLSNK
>6652 AY484404 FtFX 3.85 mean exp pI: 3.85
PMGSPASPVIADILMEELLDKITDK
>4023 P98159 vGq0 11.64 mean exp pI: 11.64
SSSSSSSSKSKHSSSR
>4575 AE003605 khvI 3.3 mean exp pI: 3.3
GPSTGTSETATATAAVAS
>744 4 mean exp pI: 4.0
LLSLTNEDALAGNEELTIK
>4602 5.82 mean exp pI: 5.82
QFCDQQCLLR
>4403 5.4|5141 5.4 mean exp pI: 5.4
LVLEVAQHLGENTVR
>4750 AE003626 57ie 4.18 mean exp pI: 4.18
LTGSSMDLDYCMLPDLPCLMRWK
>2480 AE003701 14um 10.62 mean exp pI: 10.62
KKSNPNVKLEIAVGGWAEGGSKYSQMVAVRDRR
>176 Q8T0L3 4j2q 7.16|1098 Q8T0L3 REQM 7.16|2604 AE003832 m0dJ 7.16|2606 AE003832 ZVcN 7.16 mean exp pI: 7.16
LDSPATLHVAFNALSCYR
>5360 5.55 mean exp pI: 5.55
SVLTDFFCGPR
>2511 AE003751 D1sV 6.05 mean exp pI: 6.05
HQRVSELRWDLRDTKDWEHM
>6803 COPP-DROME o1FR 5.28 mean exp pI: 5.28
CIAVHPTQPLVLTSSDDMLIKLWNWEKMW
>1086 AE003821 4a0x 4.88 mean exp pI: 4.88
RHYSMRPHREQEQRNAEDVLFDMFASEETGL
>1067 Q9GNA0 82Is 5.3|2278 AE003528 TDzc 5.3 mean exp pI: 5.3
LCLCGEESFGTGSNHIR
>4549 5.55 mean exp pI: 5.55
SLLNILTDPNTR
>572 4.41 mean exp pI: 4.41
IDAQEQEANKSAAAYLEASK
>7293 P35500 ygQT 10.11 mean exp pI: 10.11
IKTVAITRIHNATNC
>3737 AE003495 4Nge 12.11 mean exp pI: 12.11
TRTPQFLCTMRFQRSAGL
>2362 4.68 mean exp pI: 4.68
RMQIEDLETR
>1569 4.42 mean exp pI: 4.42
LATALQKLEEAEKAADESER
>3785 5.32 mean exp pI: 5.32
IHDAQLLTER
>6422 AK028532 T0Cf 4 mean exp pI: 4.0
RETEDTKTADSDRDVF
>3138 5.4 mean exp pI: 5.4
HLTEAVELITK
>5737 5.6 mean exp pI: 5.6
NVPEASLIGLAK
>5757 5.65 mean exp pI: 5.65
CAIKVEQSAER
>1362 4.54 mean exp pI: 4.54
GLAPDLPEDLYHLIK
>6148 Q9W3B5 PBb7 7.04 mean exp pI: 7.04
KKQQEYEDR
>3027 Q9VC45 zJ7V 10.11 mean exp pI: 10.11
LGKQTRQLLLCATQS
>5005 Q04499 f9YM 4.46 mean exp pI: 4.46
RLNTIVKAAADLDVRIMVDAEQTYFQPAI
>3151 AE003424 cNd5 3.59 mean exp pI: 3.59
DRVLFITEEPIPIANVVDSC
>6285 AE017259 h0pc 4.82 mean exp pI: 4.82
TPILVSKELWERSGHWDKFRENMFIVDE
>4052 5.32 mean exp pI: 5.32
LYVGSLHFNITEDMLR
>1102 AE003824 aqSM 4.18 mean exp pI: 4.18
TLIDALDAILPPARPTDKA
>3434 AE003462 KnQ7 10.6 mean exp pI: 10.6
GGTKASTAPSVATAAVVSVSSGATVPAAASK
>2473 4.75 mean exp pI: 4.75
VVSSSVEEKVHEIS
>6556 AY102699 pQgC 9.53 mean exp pI: 9.53
AAKERVYNTYQ
>2911 Q24472 gggq 4.08 mean exp pI: 4.08
VTSYNLMICCIDLIYNNVLAEK
>6872 EF11-DROME WP4Y 10.05 mean exp pI: 10.05
YKIGGIGTVPVGRVETGVLKPGTVVVFAPANITTEVK
>1070 AE003816 Vl9A 7.82 mean exp pI: 7.82
SPMPEIPSSSKH
>729 4.25|730 4.25|1607 4.25|1608 4.25 mean exp pI: 4.25
LITLEEEMTK
>7262 S09506 sZgw 10.32 mean exp pI: 10.32
TELNPKNLKATVK
>5468 5.83 mean exp pI: 5.83
FSYVCPDLVK
>5391 AE003733 Y3bq 7.17 mean exp pI: 7.17
MNLVLFEDAMMHVCRINR
>6832 DC13-DROME 1Kzq 11.67 mean exp pI: 11.67
IPKIGKASDEVWVRSPRQAKMPQRPKKSMSKPK
>42 Q9NFX3 DZCB 9.59|769 AE003687 JQ3I 9.59 mean exp pI: 9.59
ANYLASPLLVIAYAIAGR
>5095 AE003681 1W5G 12.11 mean exp pI: 12.11
MERILRGIMR
>3991 AE003527 qZ3o 4.56 mean exp pI: 4.56
RLEMSRKDLENVLWGDFYYNS
>2824 P08181 uqa8 4.65 mean exp pI: 4.65
FDKAEEMFNEMKWQK
>6357 AF198100 NaU0 10.04 mean exp pI: 10.04
QALYKYNHHVVIANSLDTRR
>1323 Q9V3K2 tGbV 3.71|1090 AE003823 MMC8 3.71 mean exp pI: 3.71
LDVTSAEDYR
>5635 AE003770 OqhX 11.05 mean exp pI: 11.05
PLPSQFR
>7617 YELL-DROER 0t7K 6.79 mean exp pI: 6.79
NVWVLSDRMP
>5187 AE003695 oxQK 10.89 mean exp pI: 10.89
PMMIKSYHKVHEGMRSLLPFSRK
>1771 P29993 Dklu 11.05 mean exp pI: 11.05
IGINGFGR
>3013 P05661 xfKW 9.89 mean exp pI: 9.89
QQKTELQTK
>761 Q9NIW2 t4EF 4.31|2472 AE003697 FCiH 4.31 mean exp pI: 4.31
LAELVSKDDLAK
>407 4.29 mean exp pI: 4.29
EAAVDHGSDEVKFQEDLLNISR
>2353 Q24472 lPhs 3.71 mean exp pI: 3.71
EVVSGLVATSDDR
>4169 P45437 DQQ5 7.85 mean exp pI: 7.85
LINNLTEPTIHR
>4412 AE003586 ShjS 10.1 mean exp pI: 10.1
SVKSVPL
>1005 Q9U4N1 H7Yv 7.8|605 AE003626 VLKM 7.8 mean exp pI: 7.8
NILPTTVHTNEEVKK
>5925 AE003817 fD6w 11.49 mean exp pI: 11.49
LFLKPRTNLHHV
>7331 SPEN-DROME Up5X 7.21 mean exp pI: 7.21
REERELR
>3592 P91645 2jFl 12.41 mean exp pI: 12.41
FRFWIRH
>6800 COG4-DROME 6SA6 3.97 mean exp pI: 3.97
RFDEAVKADDLAS
>1569 Q9VHC8 ckbC 10.1|762 AE003683 Y3Nb 10.1 mean exp pI: 10.1
FGITPPAVANTATAVAVAINK
>964 Q99323 8qKF 7.77|1744 MYSN-DROME AEde 7.77 mean exp pI: 7.77
TFHIFYQLLAGATPEQR
>3220 AE003437 9SRw 13.01 mean exp pI: 13.01
PGRRLTSRSPSPATGAGGGPGGSVSRKSSFSSLFRL
>5903 AE003815 mY5B 10.1 mean exp pI: 10.1
PSGMVTSGSITAVSKPG
>2662 4.83 mean exp pI: 4.83
LNPDIGTDKDAENWKEAHK
>6566 P08181 Vy7H 3.85 mean exp pI: 3.85
DEYWDYENYVVDWGNQDDYQLVRKLGR
>3126 5.4 mean exp pI: 5.4
HELLQPFSVLNEK
>2660 AY071474 ikQ2 7.13 mean exp pI: 7.13
RIRIELSNEN
>5003 AE003666 O5tJ 10.32 mean exp pI: 10.32
LNMSGQMDSMLRKMADVLKDQRVK
>6314 AE017260 mtw5 10.4 mean exp pI: 10.4
LRFPLGGFYK
>5155 5.41 mean exp pI: 5.41
TNEKAELQHLNDR
>1993 Q9Y0Y5 90NR 4.42|1247 AY231684 eXFX 4.42 mean exp pI: 4.42
LVHEAFEQPSRTEELLEK
>5505 AE003749 YQH0 9.91 mean exp pI: 9.91
QVVQEIRKKMCNLSSMVPTNVQ
>2626 4.79 mean exp pI: 4.79
QTPQVQNGPSPEELEVQRR
>1395 4.37 mean exp pI: 4.37
GVYVLMSGLDLER
>2905 4.91 mean exp pI: 4.91
GRVNELEAELAEQTHLK
>7172 Q9VJE5 wOkr 9.89 mean exp pI: 9.89
LLREKQQHVEK
>4253 5.32 mean exp pI: 5.32
FGAVFLWDTGSSVGEIVGHSK
>2495 O62622 sJQJ 7.85 mean exp pI: 7.85
DHPFGFVAR
>5579 5.84 mean exp pI: 5.84
FGGGNVDFLK
>6965 P29617 s3HZ 12.42 mean exp pI: 12.42
KIWFQNRR
>3404 5.34 mean exp pI: 5.34
CTTYSFPCTADLAK
>1313 Q9VJD1 hrgJ 3.51|680 AE003655 v4Fd 3.51 mean exp pI: 3.51
EIQQEVNEIDDQNNK
>575 Q9V595 RsRh 7.85|1834 PSD6-DROME WtN9 7.85 mean exp pI: 7.85
LDYLIHPHYR
>433 4.18 mean exp pI: 4.18
EKLEQSIPIANVFSQDEMIDVIGVTK
>5419 P25823 x3Cq 12.11 mean exp pI: 12.11
RQQQQQIQRIDR
>4543 5.55|5312 5.55 mean exp pI: 5.55
SIYFQPPSFYVSPADLAK
>1232 P45594 E8yD 5.35|1350 CADF-DROME 123T 5.35 mean exp pI: 5.35
YGLFDFEYMHQCQGTSESSKK
>6740 P05661 QkbN 7.82 mean exp pI: 7.82
DGQLQVHPQTTSLK
>5124 P91645 YaKV 12.42 mean exp pI: 12.42
FRFWIRHTVKTQWF
>5837 P22769 F9VI 6.21 mean exp pI: 6.21
DECWRQLILFCVK
>4213 5.3 mean exp pI: 5.3
SALFLLEHQADINVR
>4674 AE003615 EUoN 7.05 mean exp pI: 7.05
MERAGSDQR
>1652 4.53 mean exp pI: 4.53
LQEQSQVIGEQNAR
>4757 O97477 369R 11.05 mean exp pI: 11.05
GRLVN
>4820 AE003634 k4uC 11.05 mean exp pI: 11.05
AMVLAPTNPALIVHQAIMVLQWR
>5586 P32870 X52r 8.13|6752 P05661 eNRz 8.13 mean exp pI: 8.13
YHHHHHHQQRQQQQQRYNHVQEQE
>3640 5.21 mean exp pI: 5.21
LNYSDHDVIK
>1825 4.53 mean exp pI: 4.53
SFELFLER
>4245 5.26 mean exp pI: 5.26
CVIIDEAHR
>2494 Q9V7N5 WIsD 3.6 mean exp pI: 3.6
YGKVMIMTDQDQDGS
>1710 Q8SXE8 hrqG 6.81|1977 Q9VTY2 2Wxu 6.81|344 AE003541 kDpQ 6.81|347 AE003541 DMVT 6.81 mean exp pI: 6.81
LNNGYEMPILGLGTYNSK
>2385 AE003612 b5Bn 9.02 mean exp pI: 9.02
IPVLFFNGQFLCMHR
>3745 AE003497 mlTU 3.83 mean exp pI: 3.83
EELVCGGCSDVAR
>3116 5.38 mean exp pI: 5.38
HLLAPLKDYFACDEFPVK
>3172 5.12 mean exp pI: 5.12
NLVLLQGVA
>6438 P29310 oya4 9.76 mean exp pI: 9.76
SKMKAHTMNEDVVFWKW
>4652 5.84|5556 5.84 mean exp pI: 5.84
DTTASAVAVGLK
>1362 Q9VGW6 QOJk 4.43|774 AE003688 yj3P 4.43 mean exp pI: 4.43
LQPFATDEHVNEALR
>2663 AY075270 VZMn 9.88 mean exp pI: 9.88
LHGDVANIRKQERKLE
>6876 EFL2-DROME DEI4 2.95 mean exp pI: 2.95
FEVILDVQQFSPSEITV
>995 Q02748 0JcV 9.72|1620 IF4A-DROME M49Z 9.72 mean exp pI: 9.72
QFYVNVK
>6119 AE003840 l4gj 12.43 mean exp pI: 12.43
LAPRSRSPGGQSAASGGGKVVTLGK
>4887 P17133 dVF2 4.73 mean exp pI: 4.73
LEEQNQLLREQNVKCNQQLELLK
>6335 AF079765 Q0RY 10.68 mean exp pI: 10.68
KQEKRDGSSTNDPYVAFRRR
>5530 5.84 mean exp pI: 5.84
DLALSGFR
>2209 AE003462 85O6 4.56 mean exp pI: 4.56
RFRGNLKDAGAPDMSSGSSQCETWEQF
>2731 4.87 mean exp pI: 4.87
TFEKIEEDSGRLK
>3638 AE003480 kgiv 9.83 mean exp pI: 9.83
RSAGPEMTPYRNGSARENGGEWDPEDRSRARRP
>3989 Q9W596 Y0cv 7.13 mean exp pI: 7.13
ESSVKQVEEKVQTSVK
>748 4.37|1637 4.37 mean exp pI: 4.37
LMDPLLYEYAGTWPR
>5596 5.84 mean exp pI: 5.84
FLLGNLQGFDPR
>679 Q24498 aGfp 6.76|1866 RL23-DROME Afw5 6.76|1869 RL23-DROME dEzH 6.76 mean exp pI: 6.76
LPAAGVGDMFVATVK
>3109 P55824 033I 8.16 mean exp pI: 8.16
LLQQQQQQHHHH
>245 3.92 mean exp pI: 3.92
TVSSPGVTVEDAVEQIDIGGVTLLR
>747 4.37|1629 4.37 mean exp pI: 4.37
LMDPLLYEYAGTWPK
>4790 5.55|4874 5.55|4875 5.55|5331 5.55 mean exp pI: 5.55
SPLAGDFMSMQCR
>7198 Q8IMP0 qIfq 3.71 mean exp pI: 3.71
LDITDNGIMAIENLIGR
>4231 5.32|5004 5.32 mean exp pI: 5.32
AAYLNMTEDPSHPSMALNTR
>4039 AE003533 SsJ9 10.58 mean exp pI: 10.58
MKRSISPKLQGVQILNARSPVEADTL
>3962 5.44 mean exp pI: 5.44
NPDVSAILGTSGSR
>1073 P29617 BGCG 11.05|2927 TBB1-DROME O5X2 11.05 mean exp pI: 11.05
LAVNMVPFPR
>5657 Q24298 XyuF 3.41 mean exp pI: 3.41
VFVDDLDDWDLEDKYFEWKDLP
>336 4.14 mean exp pI: 4.14
ALFEDYGTVAECAIIK
>3470 AE003464 RZ5M 11.64 mean exp pI: 11.64
QTRSANTNGALKK
>3296 AE003447 NINZ 5.3 mean exp pI: 5.3
AEKHTGANMVEM
>970 AE003780 vy6L 6.76 mean exp pI: 6.76
AAVMAFQSSGDSKNGS
>5714 P91621 OHX0 5.28 mean exp pI: 5.28
MEKVAEHINEMQRIHEEYGAIFDHLFR
>3736 5.32|5010 5.32 mean exp pI: 5.32
DAVTYTEHAK
>112 Q9XZT5 O980 7.16|321 AE003536 T1DG 7.16 mean exp pI: 7.16
NVIFVDFGHSSLQASACAFTK
>5079 AE003679 QFXe 10.56 mean exp pI: 10.56
ALMYLYRAGLHRTVAK
>2358 AE003590 B0be 8.85 mean exp pI: 8.85
DAVNAIYGKSSCPK
>6993 P13060 FIcc 9.01 mean exp pI: 9.01
CMFAMQR
>1190 AE017257 kc6V 9.85 mean exp pI: 9.85
MYFGMMGFGR
>5066 AE003677 oglz 2.88 mean exp pI: 2.88
WAADGLAYLTLDAE
>2971 5.32 mean exp pI: 5.32
HGEAVDGLYR
>5845 P35500 etrj 9.85 mean exp pI: 9.85
YWRSSSHHQNQQNNHQQQSQ
>5571 AE003759 oI0I 10.09 mean exp pI: 10.09
SRLLASTKTDLRE
>4273 Q9V7N5 zfIW 5.39 mean exp pI: 5.39
DLVKKEHFILDSEYLTTLLVIVPK
>2542 4.79 mean exp pI: 4.79
AQLIQETSAELPQEKPR
>3423 5.34|3896 5.34 mean exp pI: 5.34
CLQLTDYVIK
>1168 P61857 NlGd 11.05|2281 P29617 g2rG 11.05 mean exp pI: 11.05
TVAAIFR
>4904 5.59|5408 5.59 mean exp pI: 5.59
MVGLCLDAAAVLAK
>34 3.9|373 3.9 mean exp pI: 3.9
AVTEGDIELSNEER
>4909 AE003650 547N 10.34 mean exp pI: 10.34
TSLKRSYTIWQTDYAQRFIK
>6410 AF541948 hghy 7.13 mean exp pI: 7.13
NIAGEVIRTLGVTNLTTWTELRT
>4778 P05661 lvxL 11.33 mean exp pI: 11.33
QLVMDSHFVLPKRSTRS
>2305 4.68 mean exp pI: 4.68
AKPTDAEMLEIYSLYK
>5845 AE003807 IIDy 7.91 mean exp pI: 7.91
FLAFLSGMHHQISGMSVMY
>6172 Q24498 inzf 7.76 mean exp pI: 7.76
TGHTNLQAVVGMLAFTQYW
>1869 Q9U1K8 mSap 10.1 mean exp pI: 10.1
GQTINLLK
>4448 AE003590 gAUi 4.09 mean exp pI: 4.09
NSEVRLVEIQEKLCSEGEVIN
>5223 Q9VJE5 4odX 4.83 mean exp pI: 4.83
HTEKLLEEKEERMC
>762 4.37 mean exp pI: 4.37
LSEDPNIVIAK
>2247 Q9VL18 vG0W 6.95 mean exp pI: 6.95
TQVSLLNELLTATVK
>2049 4.53 mean exp pI: 4.53
VQTGETIEQAAR
>926 4.22 mean exp pI: 4.22
STNGDTFLGGEDFDQHLLR
>6497 P29993 rynj 3.92 mean exp pI: 3.92
DDELMKELMCLAHEFLQNF
>2372 AE003603 g9kn 10.32 mean exp pI: 10.32
LHKNSNGMGLSIVAAKGAGQEK
>1559 P25843 yfA8 3.1|2838 PROF-DROME xh0w 3.1 mean exp pI: 3.1
LGDYLITCGY
>4377 P35500 tc7d 9.72 mean exp pI: 9.72
DAMSTKGLFQTPYR
>5726 Q9VC45 RwUe 11.14 mean exp pI: 11.14
YRMRQQM
>6127 AE003840 dEZA 11.49 mean exp pI: 11.49
PTPLGANQKR
>5971 AE003823 GodS 4.25|5977 AE003823 dvOD 4.25 mean exp pI: 4.25
AFSVALESIPLALAENSGLHPIETLSELK
>1266 Q9VA69 3lIt 5.12|955 AE003774 60f7 5.12 mean exp pI: 5.12
EHSDASHDITAYVSNPINAYLLTK
>26 3.92|27 3.92 mean exp pI: 3.92
AQMTGQVNVEVDAAPQEDLTK
>5229 AE003703 nbEg 9.59 mean exp pI: 9.59
NRSMHTATNYYLF
>5634 Q9XZU1 Eqqo 3.83 mean exp pI: 3.83
WPQLIDEMVERFA
>3745 Q9NIW2 hUo1 6.28|807 AE003697 cL26 6.28 mean exp pI: 6.28
GSLYPPLSSIVSCSMAIAER
>4566 5.55 mean exp pI: 5.55
SSGLSSGTLSTTQSCDILSAAR
>4275 5.32 mean exp pI: 5.32
IGGVQLDTVLTEGLHFR
>1634 P28668 TzBX 9.85 mean exp pI: 9.85
FYTLFGR
>1348 Q9VTK9 bUkF 7.64|1307 AY232095 oXRt 7.64 mean exp pI: 7.64
YLDLYLIHWPMGYK
>4469 P40796 hoZy 4.2 mean exp pI: 4.2
EEEKEFIDKAIEFMK
>5107 AE003683 p31f 4.31 mean exp pI: 4.31
NEVMMILRRNPNFDLDVL
>7488 P29617 QiTv 4.73 mean exp pI: 4.73
EKNEEERSK
>4374 Q9VN31 ILhV 4.31 mean exp pI: 4.31
DFLDMLRER
>924 4.22 mean exp pI: 4.22
STAGDTHLGGEDFDNR
>12 4.03 mean exp pI: 4.03
AIAELGIYPAVDPLDSTSR
>3256 P98163 e7W7 9.72 mean exp pI: 9.72
NHVYQVAGNLSK
>4265 P13395 5R1I 9.76 mean exp pI: 9.76
MMFKHFDKDK
>3494 P05661 tQHr 3.6|4701 Q9W3C0 TR8x 3.6|4777 Q9W3C0 GKmV 3.6|5410 Q9V5C6 mbB6 3.6|6236 Q9W3C0 IWIa 3.6 mean exp pI: 3.6
EDGYMELDMGEWLLKHDDEEEEEEK
>4966 AE003660 qI8c 10.71 mean exp pI: 10.71
QNKRCKDKKK
>3219 O96433 nqe9 3.89 mean exp pI: 3.89
PQNLDDR
>779 AE003691 qdzG 6.76 mean exp pI: 6.76
LPGFLDGIMALVPGSK
>4073 AE003538 Reek 10.82 mean exp pI: 10.82
TIDTGGKKGRLLLWSKEFWARALIVMM
>1524 Q24349 lt7O 6.78|2432 Q24349 5ODP 6.78|1937 S36746 bkll 6.78|1938 S36746 OvJt 6.78 mean exp pI: 6.78
SPYLYPMYGLGELPQGFAR
>6643 AY232216 jlxL 9.63 mean exp pI: 9.63
PFGVDWKKVAEYAMR
>752 4.37 mean exp pI: 4.37
LNQDQLEALSK
>6867 P05661 rs9L 7.75 mean exp pI: 7.75
YESLLAKHSQLTATAQAER
>4125 AE003543 haUC 4.31 mean exp pI: 4.31
GNNDEDIPGTAMRR
>4868 P34739 isNu 4.65 mean exp pI: 4.65
IVDQMVWFRESWTEEVLRQLR
>5534 5.84 mean exp pI: 5.84
DLLNVAK
>4345 P07764 joWX 10.59 mean exp pI: 10.59
KKSSVSGRTSTE
>827 AE003707 kcw7 6.98 mean exp pI: 6.98
QVRIAASPVMQPQE
>6053 Q24298 Kldu 11.05 mean exp pI: 11.05
LASLIIR
>59 4.21 mean exp pI: 4.21
DMVMDLIR
>2947 5.02|3062 5.02 mean exp pI: 5.02
AAVAWEAGKPLSIEEVEVAPPKAHEVR
>6214 Q9VWD0 JxGo 3.77 mean exp pI: 3.77
CEKDAFDTLIDCAPDK
>6325 P29844 saac 9.85 mean exp pI: 9.85
YSHLR
>4195 5.29 mean exp pI: 5.29
TNTEVLPYDTSGIPPGVVICQLPQHR
>3622 AE003477 KDaD 11 mean exp pI: 11.0
KSKKAKNVFKVGDGNKGKGK
>1029 AE003801 mOz1 4.63 mean exp pI: 4.63
FLQRNSEQLDEFYGRAHSWMQE
>6336 AF080130 geXg 12.74 mean exp pI: 12.74
AKGTAKAKAVALLNAKKVQKKIIKAFGTRARKIR
>2345 AE003586 nX6z 6.02 mean exp pI: 6.02
ELSTLLDFFPHNHHYHSIIMN
>1671 4.65 mean exp pI: 4.65
LTFEEQEKERQEQQR
>5833 AE003806 UlXr 9.85 mean exp pI: 9.85
LLNGTLARTNGLTHAASVATSSSGSYGSSSAAGSNAGSGG
>4099 Q9VU94 jNZT 9.89 mean exp pI: 9.89
DLQPNPAKK
>3463 P05990 CS3C 9.63 mean exp pI: 9.63
FEQKIFGIFGQYLERLLTK
>857 4.29|858 4.29 mean exp pI: 4.29
PEETGATSTAERMEEKPCSSSTGDSSVDVAEEAKK
>4340 Q8I8U7 rMmi 10.22 mean exp pI: 10.22
HYKVYFPVRHQLVQHLINYMQRLGFP
>7201 Q9VC45 RoAK 10.59 mean exp pI: 10.59
LFKTERTQAAIILQKF
>4935 5.84|1931 O44437 f4sL 6.76|1976 SMD3-DROME JGdh 6.76 mean exp pI: 6.45333333333
FLILPDMLK
>4420 5.4 mean exp pI: 5.4
WCHSSFSPEEGMSQYQR
>7543 TPM2-DROME ABwQ 9.89 mean exp pI: 9.89
KANQRVEEFK
>1291 Q9V434 CL8Z 4.27|695 AE003661 yOhd 4.27 mean exp pI: 4.27
GYNEVTPPTLVQTQVEGGSTLFK
>3495 5.18 mean exp pI: 5.18
CPVTVCGDVHGQFHDLMELFR
>1595 Q9VGS2 56iB 3.89|2083 TCTP-DROME Mhm3 3.89 mean exp pI: 3.89
SPDQVDIFK
>1291 4.53 mean exp pI: 4.53
FEEISCVNFAR
>3039 5.38|3117 5.38 mean exp pI: 5.38
HMNLILCDCDEFRK
>2469 Q9V8D7 Arq2 10.82 mean exp pI: 10.82
RKEIELKRK
>4624 AE003610 Pd64 10.83 mean exp pI: 10.83
KQKNLLAAKQER
>2247 AE003498 qjc4 3.89 mean exp pI: 3.89
TFDCATLAAGLVLQAVDSVLRG
>3327 Q9VUX3 IaDf 10.1 mean exp pI: 10.1
QGWKLWQGLL
>7207 P11584 bi0S 4.45 mean exp pI: 4.45
ERMNAKWDTGENPIY
>4602 AE003608 4X9m 4.08 mean exp pI: 4.08
LRLLNAAGTDE
>3416 P91938 a4hY 5.13 mean exp pI: 5.13
ETHQT
>3814 5.32 mean exp pI: 5.32
VGSHITGGDIYGNVFENSLIK
>1218 P32870 BHZU 9.85 mean exp pI: 9.85
YATLPR
>530 4.21 mean exp pI: 4.21
GISGVDLFGASDAVVK
>6389 AF364549 NrGC 4.55 mean exp pI: 4.55
MRADPDDPHTDVQEKIK
>4961 Q9V3R1 OvVn 9.89 mean exp pI: 9.89
DQFRLQQELKKHQN
>5973 AE003823 mcI2 10.11 mean exp pI: 10.11
QAISVWLLAVVKHCSQRPAVLA
>4438 P40796 MuYH 7.83 mean exp pI: 7.83
EHNEERRK
>2232 AE003481 FsuM 7.1 mean exp pI: 7.1
IMKDISDVVEIKTAKELK
>5339 P13395 jVBq 6.94 mean exp pI: 6.94
FQKDMASQEYR
>1603 4.37 mean exp pI: 4.37
LINSNFPADPEK
>1206 AF365402 oBm1 9.72 mean exp pI: 9.72
QILYPIHFQGFK
>4315 AE003575 Yxv9 10.93 mean exp pI: 10.93
DRYERARRSPSPVPSSAAAMIRE
>6371 AF262038 CwHf 10.55 mean exp pI: 10.55
PKIVVEGSDGSVRPGKKSGK
>4269 P29617 rMEg 10.18 mean exp pI: 10.18
QYGNNKGK
>2571 Q8MSB2 04dg 9.85|1996 T08434 A1qs 9.85 mean exp pI: 9.85
ASFALPLHYPR
>1189 AE017257 Mdjr 7.1 mean exp pI: 7.1
PVNEIFREALKLVAN
>5879 AE003812 y4NI 12.11 mean exp pI: 12.11
RRRLLSE
>6484 AL-DROME q1it 10.2 mean exp pI: 10.2
FRYPHLSAAPMIPSGYFNQFQR
>3933 Q9VG31 CzOQ 11.05 mean exp pI: 11.05
QQQQQQLR
>6397 Q24498 3zk9 9.63 mean exp pI: 9.63
KKVMGPYLIIVPLSTLPNWVLE
>6519 AY060761 Jn5l 12.14|6520 AY060761 mIHp 12.14 mean exp pI: 12.14
GIVRRMTKQKDGGR
>1968 Q8MYS4 HLTb 9.72|2225 Q8MYS4 PQWG 9.72|6562 AY113631 9lkE 9.72|6563 AY113631 DhfG 9.72 mean exp pI: 9.72
RINYQPPTVVPGGDLAK
>5679 Q9V558 ZxES 6.99 mean exp pI: 6.99
LWGDKLFEMFAAK
>3439 5.44 mean exp pI: 5.44
NCFFSLTADPTTK
>2219 AE003473 TMLx 3.59 mean exp pI: 3.59
LQQLLACEPDESTVLFDIR
>5653 AE003772 0hyo 9.72 mean exp pI: 9.72
AEGINISVVYLRKEIAR
>1450 P29613 0R9k 6.87|2092 TPIS-DROME iMUH 6.87 mean exp pI: 6.87
NVVVAYEPVWAIGTGK
>7437 P22465 9tgc 3.91 mean exp pI: 3.91
LVDDLKDELGGKFEDVIVGLMMPPVEYLCK
>2768 Q9W252 G6x7 5.4 mean exp pI: 5.4
VEYEFRVAGSNHIGIGQETVK
>6675 BT001376 RMzc 9.72 mean exp pI: 9.72
IFVHYIFIVNGPTFMGNVLKFNF
>2492 AE003728 5CDW 8.83 mean exp pI: 8.83
TLMITGMMLFSGCMYYR
>3408 P32870 U6PL 11.16|4135 P05661 9yZG 11.16|4962 P06605 m0zr 11.16 mean exp pI: 11.16
NQRYHHHHHHQQRQQQQQRYNH
>789 4.41 mean exp pI: 4.41
LWDPHNDANAQGDAFK
>4957 P49762 cXMN 8.29 mean exp pI: 8.29
YVRDHCKPLFLC
>1710 4.53 mean exp pI: 4.53
MSTEEIVQR
>145 3.93 mean exp pI: 3.93
LAPDYDALDVANK
>179 4 mean exp pI: 4.0
LSEEASQALIEAYVDMR
>3442 5.44|3904 5.44 mean exp pI: 5.44
NDSPCGTTIGPILAAR
>6070 AE003835 AiK4 2.79 mean exp pI: 2.79
NDYSLQDLDSASEATSSPQSAS
>6791 P20193 KJ1m 5.35 mean exp pI: 5.35
NPDLKMASANSETLASATHELK
>6945 G6PD-DROYA 1uYS 4.29 mean exp pI: 4.29
LNERKAEVRIQYQDVPGDIFEG
>3023 4.51 mean exp pI: 4.51
NHMAVIAELEQSGIGPAVTTK
>3605 Q9VBZ5 ik9E 6.94 mean exp pI: 6.94
DKMRSNEYS
>900 Q9U6B4 ngl4 10.09|1469 Q8T9K4 OhwE 10.09|584 AE003621 LMfO 10.09|588 AE003621 SSsz 10.09 mean exp pI: 10.09
RIVALTGPEALK
>2475 Q9VME6 Y2xv 6.96 mean exp pI: 6.96
RYIELLDR
>3680 P22293 8g4C 11.05 mean exp pI: 11.05
MLRMSGMMMQ
>5706 P55824 UaH9 11.39 mean exp pI: 11.39
RQKRWWNAYM
>6842 DIA-DROME Y9ei 11.05 mean exp pI: 11.05
PPMPGR
>7184 Q9V414 gkQG 4.08 mean exp pI: 4.08
CQDAATAQENMQK
>4615 AE003609 7T7S 10.08 mean exp pI: 10.08
PMGISSDQERSRDSLASNKSATSR
>3616 5.21 mean exp pI: 5.21
AQFQAQVHNFTDVCWDK
>3374 Q9V895 JqXC 10.18 mean exp pI: 10.18
YLNLSGNKIK
>4721 AE003621 sq8u 3.99 mean exp pI: 3.99
VHSEDSLAVHAAASGSGDDEIGSTDK
>7387 P05661 3duz 10.18 mean exp pI: 10.18
AVQQQQQQHLYKQNNQQK
>6330 Q9TVM2 n6na 10.18 mean exp pI: 10.18
VYLNKLNMILVHILKREW
>3658 Q9VZQ3 tH11 11.05 mean exp pI: 11.05
RTSGAQV
>985 Q9W252 7wlw 6.88|1783 PDX1-DROME tT98 6.88|1787 PDX1-DROME WlhT 6.88 mean exp pI: 6.88
KQGGLGSMDIPLLADK
>3851 5.4 mean exp pI: 5.4
EFAEHILLLK
>5203 5.48 mean exp pI: 5.48
RFEEVFGNQFTPCQLLLDHARDPSK
>332 AE003536 mrxA 6.95|333 AE003536 kUsI 6.95 mean exp pI: 6.95
INNNGIVLISSATLVEK
>4055 AE003536 snqB 11.64 mean exp pI: 11.64
ILKSMGWKPGQGVGPR
>2654 AY051482 AiKG 5.42 mean exp pI: 5.42
ENDSGNRIRGLYSYLDDVGERHSVR
>6696 BT010058 FZZr 10.1 mean exp pI: 10.1
IPVPQNVLATAPLLKTPLSQ
>4085 P17336 09pf 7.85 mean exp pI: 7.85
SDTHR
>1386 Q24498 hybL 7.16|1846 Q9VM75 ewqp 7.16|2922 TBB1-DROME LO8e 7.16|2924 TBB1-DROME nBO0 7.16 mean exp pI: 7.16
LTTPTYGDLNHLVSLTMSGVTTCLR
>4559 AE003603 7gut 9.43 mean exp pI: 9.43
GKALMDDNVMKKYTTRSDEARHY
>4729 AE003621 OcL3 3.43 mean exp pI: 3.43
MLNGSIMHQVDLDDSFDV
>2605 AE003832 Fmul 6.09 mean exp pI: 6.09
DSFYPTLPWSYCR
>4134 Q9W3J5 fVjV 9.63 mean exp pI: 9.63
MLYKLANQEGGFK
>3908 AE003514 bfxt 10.39 mean exp pI: 10.39
TDSYILGRSKMRFNS
>4185 Q8IQJ6 3dfZ 3.1 mean exp pI: 3.1
VFLYD
>6162 AE003846 rcCI 4.65 mean exp pI: 4.65
AFYMVGPIEEVVEKADRLAK
>3392 AE003458 rJt0 10.32 mean exp pI: 10.32
EEPPKSVTSPKTQPPPKTTPVAVRH
>882 4.25|883 4.25|1797 4.25 mean exp pI: 4.25
QTAPIHAEAPEFTDMSVEQEILVTGIK
>2700 O96838 8MH5 6.79 mean exp pI: 6.79
AQDLLR
>6208 AE017257 S7g1 10.6 mean exp pI: 10.6
PAGVIVQGGVKVKISMS
>5679 AE003779 RnqR 11.14 mean exp pI: 11.14
MLWYVHGRR
>3569 P05661 q9Vu 6.93 mean exp pI: 6.93
MRDPGQDVR
>3017 P05661 FcqJ 7.21 mean exp pI: 7.21
ARNQNLAEQEERR
>701 4.3 mean exp pI: 4.3
LDKENALDQAEQAETDRK
>2863 RL9-DROME jLrr 7.16 mean exp pI: 7.16
TVCSHIENMIK
>3183 Q9W252 JDL9 4.07 mean exp pI: 4.07
GEQLDVDLVQLQIENKK
>7396 T13250 y3El 3.89 mean exp pI: 3.89
LDSDTRQAWAQCA
>2629 AE017259 ttDf 4.29 mean exp pI: 4.29
EAKFDIMYNEGISKLGEIIDMGAKLG
>3888 AE003512 T5I3 12.15 mean exp pI: 12.15
KRGRPKRIQNQSSPDGGGAVTPKP
>3515 P05661 5RyW 9.44 mean exp pI: 9.44
CYRMLGYLALVMIPPLYK
>3714 5.32 mean exp pI: 5.32
AGHFELIDISAR
>258 4.03 mean exp pI: 4.03
VEGTPSDPNPNDPYAK
>6689 BT003486 iPIW 10.9 mean exp pI: 10.9
QNNAMGFPRILSKNNKIYTKL
>6570 Q24498 hwpZ 2.91 mean exp pI: 2.91
SYYEQWLQEENVGQEVMVE
>4830 5.4 mean exp pI: 5.4
LGVNNISGIEEVNMFTNQGTVIHFNNPK
>3919 AE003515 3DJl 7.85 mean exp pI: 7.85
HQMMQLQGMGGGAGGGMGAG
>5618 AE003768 ZbEO 4.07 mean exp pI: 4.07
TGCDTPQVCVETCPRETFVWDTMK
>4878 AE003642 H538 3.83 mean exp pI: 3.83
GGGAAAGAGGGAGGAGGLLGDVVSGLGGGLVNESEAYAGLMK
>5261 5.5 mean exp pI: 5.5
TPVSDPSSFSSLSK
>4332 P16425 PmgF 6.89 mean exp pI: 6.89
ATYEWR
>6707 Q9NK54 LtZG 11.05 mean exp pI: 11.05
SHQQQQLR
>2872 4.87 mean exp pI: 4.87
IAQKYDVQKEEELR
>4734 Q9VYQ5 7pgb 12.41 mean exp pI: 12.41
WRLIWQLNGWR
>1701 4.53 mean exp pI: 4.53
MFFSEVER
>7346 Q9VP61 2iIA 3.91 mean exp pI: 3.91
DDRDYWWHEEMEDK
>7241 RRP1-DROME E5wd 10.69 mean exp pI: 10.69
VYVPNSGRKLVNLEPRMRWEK
>6472 AL844506 X3rl 4.28 mean exp pI: 4.28
EDYIKREDTQNGEHMT
>4006 P21187 dDri 7.98 mean exp pI: 7.98
KLLRHHYEQHQEDVGR
>3221 AE003437 jg2J 3.44 mean exp pI: 3.44
SDNEESSTSESDEYGR
>1314 4.4 mean exp pI: 4.4
FQSSAVMALQESSEAYLVGLFEDTNLCAIHAK
>4522 Q24592 72qk 5.1 mean exp pI: 5.1
DHKD
>5675 AE003778 qj64 10.09 mean exp pI: 10.09
LQETRTFNETPVNPRK
>803 P31409 5Fjh 9.85|1085 P08510 o9A0 9.85|2123 VATB-DROME ygkr 9.85|2124 VATB-DROME xzdZ 9.85 mean exp pI: 9.85
QIYPPVNVLPSLSR
>360 4.14 mean exp pI: 4.14
ASEWVQEVCPLLDGK
>573 4.21 mean exp pI: 4.21
IDDLVNTR
>4010 P07764 GM64 4.45 mean exp pI: 4.45
WAMWGDYMEQIFLKER
>4214 5.3 mean exp pI: 5.3
SGFAAAYNLHSDLQQSGER
>142 Q8INH1 zhuc 4.27|1984 SQD-DROME oClz 4.27 mean exp pI: 4.27
YGEIESINVK
>3413 AE003459 yZjs 3.8 mean exp pI: 3.8
SSVPEAEELKIVESS
>2763 HCD2-DROME G3kB 7.07 mean exp pI: 7.07
VDVTSEKDVSAALQTAKDKFGR
>323 P05990 CVdn 6.89|1401 CSE1-DROME CoN3 6.89 mean exp pI: 6.89
IFGIFGQYLER
>840 AE003715 1nQ3 9.72 mean exp pI: 9.72
YILQVLPQLK
>2481 P23128 vKq9 9.72 mean exp pI: 9.72
PTKDYIQALVMVPTR
>263 P32870 ZiKM 9.85|2136 WDR1-DROME stZY 9.85|7593 WDR1-DROME e9SS 9.85|7594 WDR1-DROME nnLO 9.85 mean exp pI: 9.85
NFLYTNGNSVIIR
>483 4.21 mean exp pI: 4.21
FGVQFDCDLR
>3932 AE003516 Cag3 4.08 mean exp pI: 4.08
AEGPALPMGAVRSSDII
>3400 5.34 mean exp pI: 5.34
CLSFDCPANYR
>2148 4.68 mean exp pI: 4.68
MLVTFDEELRPLPVSVR
>2533 4.78 mean exp pI: 4.78
VFADYESYISCQDKVNELYKNPK
>4678 5.84|5605 5.84|1708 Q24560 Lm2Q 6.79 mean exp pI: 6.15666666667
FPGQLNADLR
>3369 AE003455 MJlG 3.1 mean exp pI: 3.1
CYQCNSTSDPNCAASPA
>1868 4.65 mean exp pI: 4.65
SREQEIIKEEEVIK
>2574 P10676 9aPl 10.89 mean exp pI: 10.89
DPQQLRRNQMQ
>600 AE003625 FXZg 10.17 mean exp pI: 10.17
LKECILSGMLSVSGKKVLHIDRNK
>648 4.44|1503 4.44 mean exp pI: 4.44
IVEDEPNKISDPDRTAIK
>4006 AE003528 3v9X 9.63 mean exp pI: 9.63
AKKLDDRGAYF
>6808 Q9V5N8 yuZ9 11.33 mean exp pI: 11.33
KWNQICLRR
>5105 5.38 mean exp pI: 5.38
SVASGGWQEPENPHTQR
>2697 BT011057 p9iu 10.85 mean exp pI: 10.85
VDGLMCVEDPLYLPPVTRPPRARKTKPRPKSPR
>5963 P05661 AqLI 3.76|6732 Q9W3C0 zP8h 3.76 mean exp pI: 3.76
IKFDEDGYMELDMGEWLLK
>7349 SUI1-DROME ybgV 8.9 mean exp pI: 8.9
GDQRENICQWLTKVGLAKPDQLK
>4116 AE003543 ZRsn 3.89 mean exp pI: 3.89
KQADNVLMDN
>4242 P08181 nfeR 5.93 mean exp pI: 5.93
GAGYTF
>2795 4.87|2880 4.87 mean exp pI: 4.87
KLTELSVQDEEVMRK
>7051 KPC1-DROME dwtv 10.4 mean exp pI: 10.4
HTKGILYR
>3851 Q9VP61 qjSR 3.57 mean exp pI: 3.57
DYWWHEEMEDKEPACYPEWMDAE
>4265 5.32 mean exp pI: 5.32
GFYICDQPYEPISPHSCR
>3415 Q94516 Zn88 10.09 mean exp pI: 10.09
ADLSALALRVK
>5143 AE003690 vrPi 5.39 mean exp pI: 5.39
DERHLKDNIEMQLNNFK
>6424 Q9VDW3 R7nS 10.89 mean exp pI: 10.89
HSTLSAEGMAARR
>2256 AE003501 ZOW5 10.59 mean exp pI: 10.59
PVLSTTSSGLPKWPTTRTLEK
>3824 5.32 mean exp pI: 5.32
YGGSEHLDAPPR
>7625 ZFH2-DROME 9M2u 10.83 mean exp pI: 10.83
IMEMSQKANLPMKVVKHWFR
>5772 P13395 javJ 7.82 mean exp pI: 7.82
LNHQEFKS
>2727 Q8T9K4 nJTb 4.27 mean exp pI: 4.27
TEQLTKEMV
>2471 4.75 mean exp pI: 4.75
VQLQEEYPEHLK
>6132 AE003841 UJ7n 3.97 mean exp pI: 3.97
EDKVADIADMIR
>2451 AE003678 Qeys 10.4 mean exp pI: 10.4
IVGSLVMSVAYRTK
>2641 4.8 mean exp pI: 4.8
RATIELTHNWGSETDDSQSYHNGNSDPR
>1541 P41374 L3KF 4.43 mean exp pI: 4.43
HVADILGFEGNEK
>5991 P05661 XBsZ 4.65 mean exp pI: 4.65
AMMEYLKIAQDLEMYGVNYFEIRNK
>5444 AE003740 GPFf 11.49 mean exp pI: 11.49
AAMALRSIQTK
>5136 P40657 0BSd 7.89 mean exp pI: 7.89
VIHMTEHPNYK
>806 4.14 mean exp pI: 4.14
MLAEDELR
>3329 5.21|3650 5.21|4183 5.21|4979 5.21 mean exp pI: 5.21
VGAVDADQHNSLGGQYGVR
>1540 4.59|1541 4.59 mean exp pI: 4.59
KIEQEAQSLESMEDGKK
>1605 4.53 mean exp pI: 4.53
LISETSGVSQPEQVAK
>4907 5.75 mean exp pI: 5.75
MAVGEALTNLVFAR
>5343 Q9VJB6 5GI8 4.45 mean exp pI: 4.45
EQRDNQQLELQQLR
>389 Q86NK4 fSbX 6.76|413 AE003556 RZpq 6.76 mean exp pI: 6.76
IVPALILLFDGLK
>2393 4.72 mean exp pI: 4.72
DGVVEWDMTHECLSSASLPNHR
>264 AE003503 yTcJ 4.61 mean exp pI: 4.61
QMPNVEERIEKTTKVEKKTMDIEE
>5027 5.32 mean exp pI: 5.32
IQSQTVGLGDEVHFR
>4303 AE003574 sX8T 5.33 mean exp pI: 5.33
MQITSSGCSS
>3554 AE003472 yoZX 11.06 mean exp pI: 11.06
KAKSKDAKKKVLAGKKPQSVLAK
>5616 5.84 mean exp pI: 5.84
FTVVSWDPR
>5062 AE003676 PvOC 11.05 mean exp pI: 11.05
ATLALIR
>6032 Q9VXV3 A7xN 6.98 mean exp pI: 6.98
QFASER
>191 Q9VTU4 sZLn 9.85|350 AE003542 zWIB 9.85 mean exp pI: 9.85
MLGYFSLVGLLR
>7287 S54987 Mz6l 11.81 mean exp pI: 11.81
ERTQRLVVFAELVFHRRRC
>4994 O17445 2djh 6.62 mean exp pI: 6.62
LNSYWIAQDASYK
>95 Q9U9Q7 ka2E 7.07|817 Q9U9Q7 cn1f 7.07|1303 AY232049 V0ss 7.07|1304 AY232049 1c0i 7.07 mean exp pI: 7.07
KLSVNTIPGIEEVNIIK
>5171 AE003693 PKWL 7.85 mean exp pI: 7.85
HTTSAPPPSLPLPPPPTTT
>1040 AE003804 CVUF 9.89 mean exp pI: 9.89
GHAEMAVTKPKG
>6692 BT009948 SfWk 3.01 mean exp pI: 3.01
SWSMLFASVGYQVVLYDILPEQVS
>1721 4.53 mean exp pI: 4.53
NELESYAYSLK
>5278 5.5 mean exp pI: 5.5
WHYNAATEKCEEFK
>5569 5.84 mean exp pI: 5.84
FDLVLK
>3383 5.55|3881 5.55|4541 5.55|5307 5.55 mean exp pI: 5.55
SIQLDGLVWGQSK
>3244 AE003442 4Cb6 11.39 mean exp pI: 11.39
LAIGYVRKR
>3171 P55824 G50w 10.89 mean exp pI: 10.89
SDSWRILPALMTIGR
>310 Q9V7H3 XThe 7.85|1049 AE003808 rokg 7.85 mean exp pI: 7.85
LVEHNVSIFVR
>3779 5.32 mean exp pI: 5.32
IDHIPLEGNR
>1258 P25843 3Qfo 6.64|1801 PROF-DROME TfoI 6.64 mean exp pI: 6.64
YIYLSGTDR
>7351 P14130 bgkR 7.11 mean exp pI: 7.11
AKVQKEEVQVQLGPQVRD
>3835 Q24498 QK8V 3.1 mean exp pI: 3.1
SLNVAPPDGALFING
>6885 Q9I7U4 aiQe 6.7 mean exp pI: 6.7
QSYVAATTDIIPSR
>468 4.37 mean exp pI: 4.37
FDAGELITQR
>4424 P29617 OPOb 4.27 mean exp pI: 4.27
QEQLAEMQQK
>7352 P55824 u8e3 6.48 mean exp pI: 6.48
FPADREECFRWFGK
>1976 P24785 0W4v 10.59 mean exp pI: 10.59
RKVLTTESKAALLH
>6443 Q09332 4d7Z 8.03 mean exp pI: 8.03
HIRAYHVGARCHPCPEC
>6202 Q9V8K3 iqCn 4.94 mean exp pI: 4.94
YMNGHTDVVMGGITMNS
>7078 MAL2-DROVI GhkH 10.89 mean exp pI: 10.89
PRVATRFGPASVDAMNM
>6790 CIKE-DROME lDdO 3.89 mean exp pI: 3.89
VMDYVVSTWAMTKGLD
>3919 Q23972 fhnc 10.1 mean exp pI: 10.1
GLWLK
>2734 4.87|2890 4.87 mean exp pI: 4.87
TSRPDTAVIYNPEEKFEIGK
>4147 Q9VGR1 VJ5x 5.2 mean exp pI: 5.2
RQQDQDSIHDLK
>4764 5.6|5731 5.6 mean exp pI: 5.6
NSWGSGWGENGFFR
>1528 4.79 mean exp pI: 4.79
KEEELQAALAR
>4532 5.55 mean exp pI: 5.55
SFTYIDPNVLK
>6250 P29993 J30r 12.41 mean exp pI: 12.41
LRHTISLVSLGTFQLVR
>1497 4.53 mean exp pI: 4.53
ITPVTTETEFNTMK
>5395 P05990 E5B4 6.03 mean exp pI: 6.03
EELSSLHCHGPIGGAYSLMK
>745 4.37 mean exp pI: 4.37
LLTGELLPSDGMIR
>4762 P35500 Qaj1 10.09 mean exp pI: 10.09
WREMQKLSLVGN
>4529 AE003600 fb9g 11.49 mean exp pI: 11.49
LAFFLAILVGGSRLLGGFGNKFG
>4129 Q09332 WmxW 4.07 mean exp pI: 4.07
NYLSPQFTDFLPHMASEYN
>4634 AE003612 E97T 6.02 mean exp pI: 6.02
TIPAWIAIVFLIVMIFAV
>4377 AE003582 bsDA 10.09 mean exp pI: 10.09
VPLFNNPVPSVMKMLSPERLFLLGDPR
>2547 Q9VA38 ymDI 7.85 mean exp pI: 7.85
EVQNNHR
>6621 P20659 qMfA 4.43 mean exp pI: 4.43
LIFCACCCEPYHQYCVQDEYNLK
>3801 P32870 xI5M 6.94 mean exp pI: 6.94
ENRVNTDTYSK
>5168 O62619 93Ly 8.85 mean exp pI: 8.85
MKTLYAHQHFCTSIDFHK
>6978 HMCU-DROME EOUN 8 mean exp pI: 8.0
VAMAAHAQHAAALGPGFLPGLPAFQFAAAQVAAGGDGR
>3442 AE003462 T0Fg 11.19 mean exp pI: 11.19
EKKMNLTVKTIRKKQK
>2712 CCB2-DROME aVD6 4.56 mean exp pI: 4.56
CSQTQLELADSRIDEKWQQAR
>6661 P16320 bDc5 3.96 mean exp pI: 3.96
KMCSKETKGFLEEILEESEVEYLLQEEN
>4738 5.6 mean exp pI: 5.6
NFLFEIAGCSSNFTVQNR
>5599 5.84 mean exp pI: 5.84
FMSTAMYDAR
>227 Q9VA69 yk1a 3.89|956 AE003774 7AX2 3.89 mean exp pI: 3.89
LQDTYQLDTSSVAR
>1086 P29845 T8bo 9.72|1364 P55824 eyDl 9.72|1583 HS7E-DROME Mdvo 9.72 mean exp pI: 9.72
VYSPSQIGAFILMK
>6585 AY135563 tv1A 10.57 mean exp pI: 10.57
IQNVPRDFEIKMPTLVRESPPSQAPKGR
>7401 T13350 8FwD 9.72 mean exp pI: 9.72
VNLMLLRSVEKQTALYDR
>243 4.03 mean exp pI: 4.03
TSDCPDTEYPVR
>3685 O76251 s0Zb 7.85 mean exp pI: 7.85
DPTGLQPGVHSAVIR
>7199 Q24498 yffz 9.94 mean exp pI: 9.94
FKYIMNIDWRYQVWK
>5194 5.45 mean exp pI: 5.45
RNEQSGAAAHVIAEDVK
>7259 S00670 PM7K 3.1 mean exp pI: 3.1
WPSLAAAGVAGDLFIQLMAA
>4445 5.45|5189 5.45|972 Q8MYS4 lmXR 5.35|2038 TBA1-DROME WtRE 5.35 mean exp pI: 5.4
QLFHPEQLITGKEDAANNYAR
>1138 Q960E2 e04M 3.89|531 AE003605 Cg5m 3.89 mean exp pI: 3.89
FIIQNANSDDLR
>4246 O77285 rFKI 10.1|4614 Q9W0B8 wQ2i 10.1 mean exp pI: 10.1
QQLVIK
>2452 Q9VMG8 CtdJ 3.6 mean exp pI: 3.6
DDAWAIRAFYYDVYMQ
>3987 AE003527 1T1M 9.56 mean exp pI: 9.56
NKYNQVLSRLKLVENFDGSDPGK
>7276 S35341 OMzl 5.39 mean exp pI: 5.39
RSMILDTQHPDALEKIQKLE
>1641 P07764 aQS9 3.43|1215 ALF-DROME wrhj 3.43|6485 ALF-DROME mUd2 3.43 mean exp pI: 3.43
GVVPLFGSEDEVTTQGLDDLAAR
>891 Q9GU68 uKVR 4.27|1624 IF5A-DROME nPA3 4.27 mean exp pI: 4.27
ACGEECVIAIK
>489 P28668 cjQV 9.72|4192 P05661 LIqQ 9.72|894 AE003745 NuLv 9.72 mean exp pI: 9.72
SIAPVTYLVANK
>2573 AE003808 Z9KM 3.93 mean exp pI: 3.93
TGIDPTQEQWTELADLMEKK
>4590 AE003606 o1R5 10.05 mean exp pI: 10.05
YAIEPRGLIDIKGKGMMNTFWLLGK
>4817 P13395 Pwm3 7.05 mean exp pI: 7.05
REAADLAQWIR
>3854 AE003507 gf6g 6.44 mean exp pI: 6.44
SKVRLCCELNSAQFEAVKWSAMSEEQGK
>6152 AE003843 yon2 4.31 mean exp pI: 4.31
EKNGSSSISADDK
>7354 P32870 DYMh 12.41 mean exp pI: 12.41
QQRQQQQQR
>5025 5.32 mean exp pI: 5.32
ILDAVIAQEPLHR
>1389 4.37 mean exp pI: 4.37
GTQGTTSGATAELDASK
>5828 P16320 GWGH 5.19 mean exp pI: 5.19
YIHHRLEVIDVEKVGHLDVQEVVIPFI
>3945 5.44 mean exp pI: 5.44
NFIAQGAYDNR
>2973 A32713 fvJA 9.47 mean exp pI: 9.47
ESTHKLLKSYLYDR
>1741 4.53 mean exp pI: 4.53
NSEPVYEPATGR
>3314 AE003451 aXLK 12.11 mean exp pI: 12.11
ENVLLVRRNTGGR
>2886 SLY1-DROVI Cdl4 9.89 mean exp pI: 9.89
LTSAVNSLPQLMEKK
>1323 4.36 mean exp pI: 4.36
FSVVEQEKIDKFMLELDGTENK
>6976 Q24498 lk6p 11.64 mean exp pI: 11.64
NNKAQLARMNKAVMNH
>2915 Q27421 CQkU 7.13 mean exp pI: 7.13
RLELLER
>558 Q95PA9 79k8 9.72|919 Q8MLT4 wsNR 9.72|1999 T13174 EzxW 9.72|2000 T13174 XMOd 9.72 mean exp pI: 9.72
YPILMGPNFFQNLGLK
>4571 5.55 mean exp pI: 5.55
SSSSDAGPIICFR
>5810 AE003802 jNkv 4.26 mean exp pI: 4.26
ELGENNASLANLPTGEAAKER
>2478 4.78 mean exp pI: 4.78
ARDYDAMGAQTQFVQCPEGELQKR
>5085 AE003680 nJw4 3.3 mean exp pI: 3.3
LEIILSALMITLQ
>4804 P05661 qhQu 10.09 mean exp pI: 10.09
KTQNSDMR
>884 O16043 dNBm 4.07|975 AE003781 oHoy 4.07 mean exp pI: 4.07
ASEPTVSFAADKDEK
>3673 5.28 mean exp pI: 5.28
EIAGHVMEFSQDQHGSR
>7468 P48591 oaXX 4.13 mean exp pI: 4.13
CPGLHDVWGDEFEKLYEKYEQ
>380 4.37|1218 4.37 mean exp pI: 4.37
AYSSQTGAAGGLVDAGPEYQK
>7376 P24785 FkNS 6.1 mean exp pI: 6.1
VVKDLC
>5745 5.67 mean exp pI: 5.67
NKDVLQAETTQQVCCQK
>16 4.03|17 4.03|18 4.03|20 4.03|21 4.03 mean exp pI: 4.03
AMADPEVQQIMSDPAMR
>4401 AE003584 ZvRM 10.6 mean exp pI: 10.6
KTAHKMVMVMVT
>920 Q95U46 OAds 5.1|293 AE003519 ZqWn 5.1 mean exp pI: 5.1
IDPAVAAFVDIHNTLVNSLMIK
>1962 Q8IRM8 qF9i 5.33 mean exp pI: 5.33
SGGTLGDSFLDEGFLLDKKPGVHQPQR
>1927 Q9VT28 RaMM 6.89 mean exp pI: 6.89
LENLGTVMTLYSR
>212 3.77|213 3.77 mean exp pI: 3.77
QTNPSAMEVEEDDPVPEIR
>1473 Q9VAX7 3SH8 10.1|1944 S39821 K5yU 10.1 mean exp pI: 10.1
LHFFMPGFAPLTAK
>7596 WIBG-DROME lcZh 10.7 mean exp pI: 10.7
RAKKQEKESGRQPKAPAPGVLVMPPSTCPPPK
>1451 Q9NIW0 M3Jm 7.72|806 AE003697 kbHU 7.72 mean exp pI: 7.72
DKGHIYDVLK
>6213 P15357 ZtfE 10.71 mean exp pI: 10.71
SGQLYLAKLLRNK
>6373 Q27415 nF5R 3.39|6613 Q27415 n0En 3.39|7097 Q27415 AqHg 3.39 mean exp pI: 3.39
DVEVVDMEEDDEEDDVAEDEEDEHPKK
>4126 Q24592 wn8b 8.77 mean exp pI: 8.77
DCLHEKYGGLNKSKPY
>264 Q9V3V4 8hwa 5.3|2578 AE003813 sPFz 5.3 mean exp pI: 5.3
VQVAHVAESIQLPMPQVEK
>4726 AE003621 zb7I 10.09 mean exp pI: 10.09
KREIAELR
>994 P05661 SzuA 6.87|1524 GTT1-DROER lDsv 6.87 mean exp pI: 6.87
AIQVYLVEK
>718 P48461 AvPx 3.71|1798 PP11-DROME EsXM 3.71 mean exp pI: 3.71
TFTDCFNCLPVAAIVDEK
>2819 Q9VM65 XpuC 10.89 mean exp pI: 10.89
MSNLSVGQIIMDAQRMASR
>3063 Q8IP94 uLde 6.87 mean exp pI: 6.87
GFQEVISPNIYNAK
>219 Q9VLB7 T5tv 3.83|1939 S36746 gi3j 3.83 mean exp pI: 3.83
EALASDLMGMFEK
>2281 AE003528 tKAp 4.43 mean exp pI: 4.43
ERLPESSENVESIRSPQKTEPV
>372 4.37 mean exp pI: 4.37
AVSDWAITSLEGR
>1359 4.53 mean exp pI: 4.53
GIVGVENVAELK
>3448 5.44 mean exp pI: 5.44
NNQFQALLQYNDPACAQQAK
>3971 5.44 mean exp pI: 5.44
NVLSVLGPDALK
>3344 5.26|3735 5.26 mean exp pI: 5.26
CYTEALTLDPSNHVLFSNR
>2613 AE003839 WVd3 6.24 mean exp pI: 6.24
YQYTPDCDLAARFVVQR
>5251 Q8MSS1 Ahaz 4.16 mean exp pI: 4.16
EVCFACVDAEEFRLAQMCGLHI
>415 4.14 mean exp pI: 4.14
EATNTVVVQEDK
>4529 P83949 Ngix 12.42 mean exp pI: 12.42
IKIWFQNRR
>4480 AE003593 zDkR 4.27 mean exp pI: 4.27
SSVKTNPMSEE
>2558 4.79 mean exp pI: 4.79
GAKAEEILEK
>1178 Q9VJG0 zRwJ 9.53|1656 JC7827 P5QU 9.53 mean exp pI: 9.53
YMGLSFTTISASGPNGSVIHYHPK
>849 Q9VRU1 kMxu 7.82|427 AE003564 Bi4c 7.82 mean exp pI: 7.82
FQLHGGFVGFDK
>4490 5.5 mean exp pI: 5.5
TQDGAAPVSTAAPPTASSSSGR
>34 A56922 O0FQ 6.29 mean exp pI: 6.29
LTQPTTVSPGIPGGAAAPNPACEK
>37 4.2 mean exp pI: 4.2
CDAGWLADGSVR
>4227 AE003559 oxdz 11.64 mean exp pI: 11.64
QNMLTVRNASIKSKAAN
>6391 Q9VM75 lUVu 12.11 mean exp pI: 12.11
YSRRLQFR
>7252 RY44-DROME omX3 5.33 mean exp pI: 5.33
IAFSHDFVGDLQTDQLRRYIEIK
>4815 Q24298 LieY 6.92 mean exp pI: 6.92
YQAQKVEMDTK
>3929 P05661 arQg 3.97 mean exp pI: 3.97
MRIMQMDGVDDSITEFRI
>3813 AE003503 Wyvx 2.93 mean exp pI: 2.93
TSTNFSLLMGLCDQGGDTTISYIGT
>2805 4.94|2910 4.94 mean exp pI: 4.94
MEFTLGEESEKPSKK
>6942 G64B-DROME XQ1S 3.01 mean exp pI: 3.01
SLVLAMGTTIITYELMISDV
>875 P25161 N52l 9.59 mean exp pI: 9.59
FLYYLGR
>4065 5.38|4358 5.38|4822 5.38|5094 5.38 mean exp pI: 5.38
KYEDICPSTHNMDVPNIK
>3413 Q9I7U4 QeNk 5.13 mean exp pI: 5.13
HPEQSAAIGTSSALQVANI
>7192 P11996 wqa4 4.2 mean exp pI: 4.2
FVFEAEKFDYEMWMKMTMYEKE
>877 4.37 mean exp pI: 4.37
QLPQDQATSTPEVK
>3104 AE002611 VEnl 5.22 mean exp pI: 5.22
DFYVHESR
>7592 VIT1-DROME hfuS 4.31 mean exp pI: 4.31
TPIRSGDVDFYPNGPAAGVPGASNVVEAAMR
>370 4.03|1548 Q9V8V3 P5TG 3.71|2080 Q24560 40Rf 3.71|2052 TBB1-DROME c9Mk 3.71|2929 TBB1-DROME l8qk 3.71 mean exp pI: 3.774
AVLVDLEPGTMDSVR
>2494 4.78 mean exp pI: 4.78
KYGVVLDDIKPSSTEELQAVR
>783 4.21 mean exp pI: 4.21
LVDVLDSR
>225 Q9VCR2 XpnH 7.82|773 AE003688 65Eo 7.82 mean exp pI: 7.82
ISGTAGHGSLLLPNTAGEK
>6318 AE017260 m8lG 3.1 mean exp pI: 3.1
DITSGTGLGLSTVYGI
>5756 O77264 FPCb 11.05 mean exp pI: 11.05
QHLHGLNLLR
>4468 5.5 mean exp pI: 5.5
TGDLFWR
>3149 5.4 mean exp pI: 5.4
HVQEAEMLR
>6851 P15357 0Ib2 3.19 mean exp pI: 3.19
DVEVVDMEEDDEEDDVAEDEEDEHPK
>5393 5.59 mean exp pI: 5.59
MLDNLGYR
>4295 5.32|5041 5.32 mean exp pI: 5.32
LSEVNTDIHVNTTK
>4711 5.5 mean exp pI: 5.5
CEQPFFWNIK
>4989 Q9VP61 1QHN 5.35 mean exp pI: 5.35
YNNHERFEDTYFSK
>3646 P05661 POcx 10.59 mean exp pI: 10.59
KCLHIRK
>7418 T13603 gJ5w 4.45 mean exp pI: 4.45
LTTQSLSCEDEGRGR
>6619 P05661 tVcX 5.44 mean exp pI: 5.44
IMTWWQEHRSMLREDAMMEYLK
>4176 AE003552 qyKk 3.37 mean exp pI: 3.37
NNQRIFSDDEDDAYGAATQVMNI
>325 4.25 mean exp pI: 4.25
AKVDEFPLCAHMVSDEYEQLSSEALEAAR
>6526 P17210 iFbt 4.44 mean exp pI: 4.44
DLLDVSKVNLSVHEDKN
>7467 P40657 TwWa 10.1 mean exp pI: 10.1
PQQQQK
>422 4.4 mean exp pI: 4.4
EGNDLYHEMIESGVINLK
>3487 P25455 txa1 3.64|3596 Q9W3C0 Cb44 3.64|4197 Q9W3C0 B0be 3.64|5386 P05661 6Gef 3.64 mean exp pI: 3.64
IKFDEDGYMELDMGEWLLKHDDEEE
>271 Q8IQA7 xV9H 3.71|400 AE003555 WdDc 3.71 mean exp pI: 3.71
AGPVVDVLGDEMTR
>6469 AL834341 gra6 11.81 mean exp pI: 11.81
RRLTRRAPPEPGPESGQARGE
>5471 Q99323 Pzaw 4.13 mean exp pI: 4.13
LEEQLEEEEAARQKLQLEK
>4525 5.55 mean exp pI: 5.55
SDTGLYTLTASNSLGTVSK
>5073 5.37 mean exp pI: 5.37
TFAEIVEPFHAIR
>1202 P98159 GiTm 7.79 mean exp pI: 7.79
KIDAGLSASQQNLVDNHSIAK
>3490 P13395 ymty 4.56 mean exp pI: 4.56
DDIRQRLEALQEQWNTLK
>5328 5.55 mean exp pI: 5.55
SPDLLLGAK
>4709 5.5 mean exp pI: 5.5
CEFFNAGGSVK
>7095 MSL1-DROME SY7K 7.15 mean exp pI: 7.15
TLNNCSPHTYS
>4664 Q8SX83 by02 7.85 mean exp pI: 7.85
QHQAQQQFN
>517 4.11|518 4.11 mean exp pI: 4.11
GFGFVTFENPDDAKDALEGMNGK
>3449 5.44 mean exp pI: 5.44
NVLTGSADNSCR
>4519 5.55|5290 5.55 mean exp pI: 5.55
SAVGTLTSDSNNVIK
>1240 AY113346 BkTP 10.18 mean exp pI: 10.18
YMKIGQGPKS
>6393 AF395904 nVEH 7.76 mean exp pI: 7.76
VALGPLSVFSNTADLRNSVLSYSQQPHQ
>6541 AY075276 L80B 5.22 mean exp pI: 5.22
AYGDHEVTTK
>5123 P37276 hHrD 6.95 mean exp pI: 6.95
QLEKSLLQAL
>6601 P13055 NbHU 9.85 mean exp pI: 9.85
HVYSQQQGTAASRSAP
>2697 4.87 mean exp pI: 4.87
GKVCELEVTCVSSDTAEKPK
>2226 4.87|2800 4.87 mean exp pI: 4.87
VFGQEVAYVNFDKSIIEEAIPMVTGPKPR
>4664 5.84|5575 5.84 mean exp pI: 5.84
FGAILAQGVLDAGGR
>3549 P13060 b6jc 3.97|1469 EF2-DROME OmFi 3.97 mean exp pI: 3.97
EEIGTLLEK
>4097 AE003541 aHDG 11.39 mean exp pI: 11.39
IVLRYLVGLGVIPIPKSSNTNR
>5508 Q9VYB7 9jcg 7.82 mean exp pI: 7.82
DLSQMQHIATGTVTGSGTANSTALQLTTSTPK
>2781 Q9W4E2 TclA 9.85 mean exp pI: 9.85
QSPVLQRTAGGEAASARPLFPQWSHHVYP
>1686 4.53 mean exp pI: 4.53
LYEIGAGTSEIR
>1602 Q9V8K3 DcEs 6.95|1891 Q9V8K3 wVmE 6.95|2316 O97121 QLs7 6.95|1013 AE003799 K3fq 6.95|1018 AE003799 LadL 6.95 mean exp pI: 6.95
LVWIESPTNPLVK
>543 Q9V3V9 sgTc 3.58|669 AE003650 RpE2 3.58 mean exp pI: 3.58
VQVDEIVDDDVTKENFDR
>1363 CATA-DROME I5nJ 7.76 mean exp pI: 7.76
LFSYSDTHR
>953 Q8MST5 bSfs 4.08|928 AE003763 eWft 4.08 mean exp pI: 4.08
IDVYYNEASSGK
>3464 AE003464 EqXP 6.76 mean exp pI: 6.76
STGGSGGNSSPDSGK
>1873 4.56 mean exp pI: 4.56
SSVLTRDPSDAVAVGAVEASFK
>1340 P98159 K5Nb 6.99|1375 CH60-DROME LfUi 6.99 mean exp pI: 6.99
GVMLAVETVKDNLK
>3182 AE003432 OjKD 12.41 mean exp pI: 12.41
MSISRISRYGNVAPRTTLGR
>1244 P22293 Vo1C 10.09|1992 SYQ-DROME 0dbz 10.09 mean exp pI: 10.09
RLVVLEPLK
>3113 P83118 Btfj 10.1 mean exp pI: 10.1
NNFGAAISMLK
>7144 Q8MYW4 5byJ 4.56 mean exp pI: 4.56
MGSFRREKDDE
>2389 4.68 mean exp pI: 4.68
YLAAQRPLLNDEQYSNTEK
>2378 4.68 mean exp pI: 4.68
VITVEDHYKEGGLGEAVLSAVGEEPGIVVHR
>2696 4.87 mean exp pI: 4.87
GKDFEFSQLANRVEFIECK
>7278 P07486 lD1y 4.31 mean exp pI: 4.31
SWYDNEFGYSNRVIDLIK
>1756 Q9VT06 15tz 7.82|6615 AY231798 xAF8 7.82 mean exp pI: 7.82
HIDFSLK
>5504 AE003749 Msmc 5.3 mean exp pI: 5.3
FFEAEFLPKINH
>4635 5.84|5521 5.84 mean exp pI: 5.84
DGQVIGIGAGQQSR
>4774 AE003628 V7Yt 11.57 mean exp pI: 11.57
KNNSNSSKRKASSVPATPSSPQGDLAQIR
>6753 C6U1-DROME Z0ay 9.89 mean exp pI: 9.89
SLHAKSAEVFTPANMQKLL
>3366 P40301 iaKT 6.03 mean exp pI: 6.03
SPLYEQHSVHRVEMIYN
>6530 P05661 zsIN 8.79 mean exp pI: 8.79
MCNPLMFFNWYFFLFGDYKK
>6271 AE017259 dybL 4.56 mean exp pI: 4.56
FEMNTPEAVEKR
>1001 4.37|2000 4.37 mean exp pI: 4.37
VFGQEAFLMDVSR
>5178 5.45 mean exp pI: 5.45
FPSLLTHNENLGTKVDEVK
>150 AE003459 RTXn 9.89 mean exp pI: 9.89
PDAISQTSTGSVERKSGIGQLFK
>6494 AMYR-DROER 1UNu 9.79 mean exp pI: 9.79
SPKPYKMATAFHLAYPY
>3923 AE003515 8RZX 10.1 mean exp pI: 10.1
WPAQSVSQLGQLK
>3868 AE003509 lH5l 5.57 mean exp pI: 5.57
LEGRPREVPKLVDGLGNFEPKDVKPRSGPGENGEAH
>4339 AE003578 AJE6 3.1 mean exp pI: 3.1
PIWVNITGNSFNGSQQND
>5041 AE003673 UMVW 2.88 mean exp pI: 2.88
EITMQANDGDV
>2395 4.72 mean exp pI: 4.72
FVHSENQHLVSTEALDFLDK
>805 Q9NFV5 o4ZW 7.82|698 AE003663 7vmH 7.82 mean exp pI: 7.82
TFVFESHLNASGVAPFK
>3505 P29617 5jHJ 3.03 mean exp pI: 3.03
FEQEQQEQQ
>4459 P29617 Jf0z 12.42 mean exp pI: 12.42
FAHSRFFAQHLAALVTHKGR
>6605 AY231678 yckb 3.69 mean exp pI: 3.69
DMSESEEFK
>1785 4.65 mean exp pI: 4.65
QKYEESQTELESAQKESR
>3320 5.21|3642 5.21 mean exp pI: 5.21
LTDTTVLGCSGFHGDCLTLTK
>4597 5.72 mean exp pI: 5.72
SSLCVLEILR
>1516 Q9W252 Zeba 6.76|2254 P11147 npG4 6.76|1578 HS7D-DROME o3MB 6.76|1580 HS7D-DROME qkpa 6.76 mean exp pI: 6.76
LLQDLFNGK
>2776 5.21 mean exp pI: 5.21
HVNDNPLCDLNPIFR
>4608 P05661 MCIF 8 mean exp pI: 8.0
SPQGVGHLGGSTSIFASQQHNSQ
>5177 5.45 mean exp pI: 5.45
FGGLQTPSNSSVAVESKPNAGAAQHTPASVTADPER
>2718 4.87 mean exp pI: 4.87
LKREEETLDTIK
>7306 P06605 IIDM 8.12 mean exp pI: 8.12
HHIQQHHQPDILK
>7170 Q9VKY2 IGqm 9.89 mean exp pI: 9.89
KLHSLDLINK
>2390 P32870 aIp1 7.85 mean exp pI: 7.85
SHLQIF
>3072 5.15 mean exp pI: 5.15
CHGLDQDLASAK
>2432 4.75 mean exp pI: 4.75
KVPDPQLDEEYHR
>7193 PR2-DROME XugA 12.42 mean exp pI: 12.42
RASVNMAMNRK
>2221 AE003473 1OBg 6.02 mean exp pI: 6.02
TVLAAFTLLVVGTGLFVMG
>6574 AY121624 iYrg 5.3 mean exp pI: 5.3
LEPLELTYLAHILR
>4067 AE003538 fc7y 6.76 mean exp pI: 6.76
SISSDPSTGSSSSTTATPTATTPK
>4611 P05661 Jvbm 9.15 mean exp pI: 9.15
QCALRFCHRPLLIKHEA
>4458 5.5|5214 5.5 mean exp pI: 5.5
TAGTQVLVLGLDGAGK
>3856 5.4 mean exp pI: 5.4
ELLFHQALFEVPQLK
>4722 AE003621 jDgx 7.85|4732 AE003621 nsPS 7.85 mean exp pI: 7.85
MLYPHNAMHIIRGYDVV
>1833 4.53 mean exp pI: 4.53
SIEELANTLNSAK
>4300 AE003572 9QX7 3.84 mean exp pI: 3.84
MEPDVAAMVQHMHQDDEA
>1584 4.53 mean exp pI: 4.53
LEQIELSAGR
>2274 Q9VGM2 sjiR 3.83|783 AE003692 2JX2 3.83 mean exp pI: 3.83
SENFDEYMK
>1392 Q9VED0 bz6h 10.1|5322 AE003721 vLtb 10.1|5324 AE003721 hNXZ 10.1 mean exp pI: 10.1
QKAPLAQ
>5320 Q9U6A0 qV6N 3.1 mean exp pI: 3.1
LPIYSILLLCLTTQGLGLGD
>2497 4.78 mean exp pI: 4.78
MGLSVSEVIEGYEMACKK
>3174 P91645 UFqM 4.31 mean exp pI: 4.31
TGAMTIFAEANIDVDLRMLR
>3703 P29617 ZoJ7 5.13 mean exp pI: 5.13
CLIQEH
>3637 P05661 VeGa 7.14 mean exp pI: 7.14
ERERGITIDIALWK
>7551 TRX1-DROME vIJI 4.08 mean exp pI: 4.08
SIVLRGFDQQMAEL
>6169 AE014844 XEzI 4.08 mean exp pI: 4.08
KCIMEILLYYNNINMDT
>7175 P35500 fU0K 11.33 mean exp pI: 11.33
CARLIQHAWRK
>6573 AY119539 vfBA 11.64 mean exp pI: 11.64
KVIGLTAALGSGMPLGRGGPFVHIASIVAQLLSK
>5851 Q9VDW6 FIZJ 7.05 mean exp pI: 7.05
FEDVLRR
>4417 5.4 mean exp pI: 5.4
VVGESFAPALHLQLENSTGSR
>152 AE003460 BLsK 7.82 mean exp pI: 7.82
PGVLETGLFVNMAHK
>3567 AE003473 25bY 9.96 mean exp pI: 9.96
YDTGNVSQRVMHKHEQESKKLGK
>4765 AE003627 pB5q 4.08 mean exp pI: 4.08
LIPPMGLGLEKAINDS
>7508 T31674 O8hv 7.76 mean exp pI: 7.76
LHVFVDASQAAFAAVAYWR
>4556 AE003602 rpgr 3.1 mean exp pI: 3.1
VNLLYQDMM
>593 Q9W4S7 8CBV 7.77|2361 P48605 juPR 7.77|2069 TCPG-DROME Yk09 7.77|2070 TCPG-DROME 6MOu 7.77 mean exp pI: 7.77
GPYTAVAHALEIIPR
>5329 5.55 mean exp pI: 5.55
SPDLSLSTPK
>4852 AE003639 8iHK 3.69 mean exp pI: 3.69
DMEAEKDEDMRELM
>4102 5.55 mean exp pI: 5.55
SGNIALLQMDAR
>3616 Q24498 jXBE 4.44 mean exp pI: 4.44
YNPDHLKTLESYVQDQAKNNTYDL
>6241 Q9XZH6 nE6g 12.71 mean exp pI: 12.71
WRATLQMRR
>2394 Q9NFS3 2oDp 4.26 mean exp pI: 4.26
LIELETPKTELEKYEKIE
>3557 Q9VYQ5 h00C 10.11 mean exp pI: 10.11
RQDRVSCK
>6675 P10987 6RRV 6.44 mean exp pI: 6.44
EQERCITIK
>155 AE003464 Xd0f 9.72 mean exp pI: 9.72
KAVIRSRSYDGDAFVNL
>1133 4.53 mean exp pI: 4.53
AGVEQGPTTGYLVESQQFGK
>157 Q9VIJ9 f7VO 9.85|712 AE003668 vA7Y 9.85 mean exp pI: 9.85
DRYPQLPVVLFASFLPR
>2977 A41054 hkAH 9.72 mean exp pI: 9.72
NNLGTLLYSAGFNSGVGALHK
>7431 T13703 I1Kl 11.16 mean exp pI: 11.16
CRIVRLSNIRDVMDRGKHA
>2656 4.83 mean exp pI: 4.83
KTFPTINPATAEVICHVAEGDKADVDK
>4 3.9 mean exp pI: 3.9
AAVQSAAEAGIPTTASDESEEALLK
>2 3.77 mean exp pI: 3.77
AAPAEEEMDECEAALASEPK
>6634 Q9VDW6 mKek 7.85 mean exp pI: 7.85
QHAGSASGN
>1987 Q9V3P3 Um3n 7.74|236 AE003491 xsry 7.74 mean exp pI: 7.74
YSSLHDIVIK
>2078 Q9V7N5 eOCQ 5.1 mean exp pI: 5.1
FHIPDLKVGTLDQL
>1583 4.53 mean exp pI: 4.53
LEPVFQEYSALNR
>6471 Q9VJE5 wDKd 6.99 mean exp pI: 6.99
IQQSLQELQDSVKQK
>3826 5.33|4320 5.33|5061 5.33 mean exp pI: 5.33
FSEVECLAESHQHLSK
>377 4.21 mean exp pI: 4.21
AYADFYTQYDSTK
>3169 5.45 mean exp pI: 5.45
HTEANPGKYNILGTDTILEK
>3394 Q9VI54 ztET 6.96 mean exp pI: 6.96
QRAREQGAGDYI
>2612 Q9VQL1 uZH9 5.3 mean exp pI: 5.3
CAILETHQTETGIK
>4496 P07764 coBb 6.49 mean exp pI: 6.49
FHEKHCFKHLSPDHQGKIQQLEE
>7493 T13933 R3pf 10.29 mean exp pI: 10.29
VENKLTKFETILYTYNHKTKHKTTNR
>549 AE003606 7aYg 7.82 mean exp pI: 7.82
VLHEFK
>4636 5.84|5527 5.84 mean exp pI: 5.84
DITYFTQQLLR
>2777 Q9VGG5 W0Yt 6.03 mean exp pI: 6.03
SSLEQVHHVGQTVDNTYATIQPR
>956 Q9VAW3 XbOA 7.74|936 AE003765 bPb1 7.74 mean exp pI: 7.74
LATDHIPILYAK
>5356 AE003727 StQJ 10.39 mean exp pI: 10.39
ARIGQSLFFIGSVVGTLFYGLLSDKIGRV
>216 3.93 mean exp pI: 3.93
SDGGYTYDTSDLAAIR
>7548 P29310 FS63 4.43 mean exp pI: 4.43
ERVEKELREICYEV
>3727 AE003493 y7tq 12.42 mean exp pI: 12.42
RLLFKGQGGVGAMGSRM
>4366 AE003581 9Q3Y 10.89 mean exp pI: 10.89
LRSITEPGLLR
>4269 5.32 mean exp pI: 5.32
GQDSSGINIPPSIANNPNIPHEIISALQAGR
>2585 4.79 mean exp pI: 4.79
KLGAEGEELIR
>6051 P29617 lFME 10.09 mean exp pI: 10.09
RKEEQQQQIQRQQQHL
>5333 AE003722 tYPm 2.95 mean exp pI: 2.95
LQVLAIMNGIDMEIE
>190 P05661 9EOn 7.82|1622 IF5A-DROME SFxu 7.82 mean exp pI: 7.82
VHMVGIDIFSNK
>6937 G3P2-DROME SY40 10.1 mean exp pI: 10.1
IIPASTGAAK
>2305 Q9W252 afCJ 6.92 mean exp pI: 6.92
NEPTAAAIAYGLDKK
>6405 AF492764 mqtR 5.4 mean exp pI: 5.4
ISRTLNEHEVNYSAIEK
>624 Q8T094 vkmC 5.3|299 AE003526 ZMpW 5.3 mean exp pI: 5.3
EFATHTGAAFAPYLQSAFENVYK
>654 4.18 mean exp pI: 4.18
IYGADDIELLPEAQQKVER
>3023 AB032430 5Gv1 5.39 mean exp pI: 5.39
MHPRVYTNISRQLSRAPFGELEDSDMAP
>4271 5.32 mean exp pI: 5.32
GVSCDQCGGHVMESALR
>3978 P04052 9YXz 10.11 mean exp pI: 10.11
CNLQRMIWNVQK
>5410 AE003736 qMS6 8.97 mean exp pI: 8.97
QFRVKQLQCGHEHAVLLN
>239 Q961R8 6TWy 11.05|2282 AE003532 a5oY 11.05 mean exp pI: 11.05
LPFAVAQIGNSFR
>2849 4.79 mean exp pI: 4.79
KLATPVTEELLEK
>2946 5.01 mean exp pI: 5.01
LKTEDEKPEAENAANLKPVSTAK
>1481 Q9VQL1 r10H 3.83 mean exp pI: 3.83
DLTEIVAETLQPLTVNQIK
>3499 Q99323 V7YY 2.79 mean exp pI: 2.79
LTMLLFSNIFDSLSNMDYDPELFG
>4220 5.3 mean exp pI: 5.3
SPGFEVIHGLLDR
>481 4.37 mean exp pI: 4.37
FGNWGECDAATSTK
>7073 P05661 iiGy 10.4 mean exp pI: 10.4
IWFLHIWYLFTRK
>2145 7LES-DROME e4iu 7.04 mean exp pI: 7.04
FTNGPIEGYRLRLSSSEGNA
>4744 P11046 f21X 9.72 mean exp pI: 9.72
HAYERVSNLSTLK
>4835 5.43|5160 5.43 mean exp pI: 5.43
AFDKHMNLILCDCDEFRK
>1910 4.53 mean exp pI: 4.53
TGPSAAEVEAIK
>3530 AE003471 EAEY 4.25 mean exp pI: 4.25
MILLWNEPSLVNAPAHVE
>7568 Q9V595 kYWI 9.66 mean exp pI: 9.66
DLYNRIKTCKFPSW
>6746 C4AA-DROME Ilr9 10.09 mean exp pI: 10.09
KRGQDVAMM
>3756 AE003498 jRUP 12.11 mean exp pI: 12.11
RRGPHRGLGHFEH
>5445 5.83 mean exp pI: 5.83
DLYGTLYVPK
>2099 Q9VIW3 l5so 5.22 mean exp pI: 5.22
QTTVHYLNLDGNTLGVEAAK
>6125 P56175 CnDM 9.89 mean exp pI: 9.89
KELEQTIQRK
>1129 AE003831 gHNA 7.32 mean exp pI: 7.32
IRVHTVCLPVTASLPEVMHSA
>6281 AE017259 U51O 3.01 mean exp pI: 3.01
FQGLISILENQMDY
>7461 T13812 8sZe 5.82 mean exp pI: 5.82
QTYVLNAQYGAQYV
>113 Q9VEB1 AJaH 9.85|847 AE003721 WKiP 9.85 mean exp pI: 9.85
AGAGSATLSMAYAGAR
>2995 5.32 mean exp pI: 5.32
HSVATAADLELK
>6340 Q9VYQ5 08bt 7.83 mean exp pI: 7.83
RQLQHLDLNRNLIVNVPEEIK
>344 Q9VJZ6 HUZv 7.82|496 Q9VJZ6 Zo8V 7.82|650 AE003639 CeWC 7.82|2426 AE003639 0L9Z 7.82 mean exp pI: 7.82
HQIEAVPTVIFFAK
>1660 P25843 t2ll 4.63|1802 PROF-DROME WATD 4.63 mean exp pI: 4.63
ACIAGHDGNIWAQSSGFEVTKEELSK
>954 AE003773 swiV 9.89 mean exp pI: 9.89
ANDLAKLMK
>2591 P12646 HxO6 7.07 mean exp pI: 7.07
NQQLEIMENKNK
>311 4.37 mean exp pI: 4.37
AFTGDGEGSSGALTK
>3391 AE003458 O8bR 5.22 mean exp pI: 5.22
HYVNITFNEVAVDGSPFR
>1461 P28668 3ilV 5.22|2894 SYEP-DROME 627E 5.22 mean exp pI: 5.22
LTIADFALFNEMHSR
>7106 P92177 MEUO 5.33 mean exp pI: 5.33
PEYVLKADLDYALMMLHQRDMR
>5173 5.45 mean exp pI: 5.45
AHQVVEDGYEFFAKR
>4398 5.4 mean exp pI: 5.4
ITHLPTGTVAECQQER
>5553 5.84 mean exp pI: 5.84
DSVVAGFQWATK
>2851 4.79 mean exp pI: 4.79
RPLAYAVSNESAEEQQFR
>2375 Q9V434 wRqQ 9.89 mean exp pI: 9.89
ELNPDFKPPQKPFR
>4884 P41374 KxMN 10.59 mean exp pI: 10.59
QMHKIMSAVIKHNQDGRTL
>2690 4.87 mean exp pI: 4.87
ELIREQDSQINELKK
>2340 Q9VNX7 exBs 12.41 mean exp pI: 12.41
LPIWTHRR
>7525 P98081 dg1i 4.73 mean exp pI: 4.73
QQQQQQQQEQQRRFEQEQQEQQR
>4328 AE003577 5NkH 7.69 mean exp pI: 7.69
MALVDTYDVKRSGLLNFSAVALALNDLGYHALGIR
>2574 4.79|2848 4.79 mean exp pI: 4.79
IRELEEALQR
>5327 P05031 vkwm 7.13 mean exp pI: 7.13
IAEYLENIRERR
>1619 Q00174 3rCO 6.68|3021 P13060 be1I 6.68|1463 EF2-DROME bEts 6.68 mean exp pI: 6.68
VFDAIMNYK
>5918 AE003817 MoLp 8.88 mean exp pI: 8.88
SIVSWALCALMAYK
>4432 Q9W3C0 TpbN 3.54|6020 Q9W3C0 5dMP 3.54 mean exp pI: 3.54
IKFDEDGYMELDMGEWLLKHDDEEEEEE
>3705 P37276 1ULK 3.75 mean exp pI: 3.75
LMHIPFDEFERVMNQCFEIFSCWDD
>2520 4.78 mean exp pI: 4.78
SVPAVVTFTPTASELPEKVSEVR
>2122 4.83|2215 4.83 mean exp pI: 4.83
MMSAHRGEVTCSVTTAQPLDEASLAELK
>5713 5.6 mean exp pI: 5.6
NLASALAELR
>6076 P21187 3pY2 9.84 mean exp pI: 9.84
YEDSPWQSSRRR
>373 Q9Y128 2Dik 7.82|412 AE003556 qilG 7.82 mean exp pI: 7.82
ISADTLLFLQTHK
>3186 AE003433 BJL4 11.64 mean exp pI: 11.64
AVKPSVAPKR
>398 Q9V5M1 bbO3 6.95|1459 Q9V5M1 jHwp 6.95|1107 AE003829 6cwI 6.95|1108 AE003829 FUnL 6.95 mean exp pI: 6.95
FSPEFINFLVK
>960 4.21 mean exp pI: 4.21
TLCSDDTPMVR
>2385 Q9VJE5 ZK7A 8.88 mean exp pI: 8.88
NNLAGCYLK
>2322 Q961R8 symv 6.99|315 AE003532 JMaN 6.99 mean exp pI: 6.99
LDGLNKQELAGVLAK
>943 4.25 mean exp pI: 4.25
TECENEFVLIK
>995 AE003796 M83W 4.06 mean exp pI: 4.06
RHFGDGGEEMSD
>6455 P28668 4N0r 4.31 mean exp pI: 4.31
YDLITAQPLIQKVLQSLPEDAK
>6050 Q9NJH0 PcB9 4.02 mean exp pI: 4.02
DVWGDEFEKLYEKYEQEGR
>3162 AE003429 dQlX 6.03 mean exp pI: 6.03
NHTNGNDHETSIK
>4971 AE003661 04EV 6.89 mean exp pI: 6.89
FLGEGLTWVMVYR
>5639 5.84 mean exp pI: 5.84
QGQTVIDGTLK
>1174 P91645 tse7 10.09|1929 RSP4-DROME fwvT 10.09 mean exp pI: 10.09
RADGVNILNLGK
>5395 AE003733 xRI6 10.32 mean exp pI: 10.32
VVAVQVKSVQDAIRDKK
>4631 Q02645 xUH7 9.44 mean exp pI: 9.44
FEALMRMLDNAGYRTGYIYR
>3041 AB055857 Vyxd 4.56 mean exp pI: 4.56
NDERGQPMLMRDQRSMMIE
>2309 AE003548 qPss 6.02 mean exp pI: 6.02
LSAATGATQSPQTAAAAAAAASMAASANAANN
>7114 P98159 hMYl 4.71 mean exp pI: 4.71
TNEKLQQFFNHIMFVMEQEEYK
>4288 5.32 mean exp pI: 5.32
LHIDYYFEK
>1880 P49762 6vuB 9.89 mean exp pI: 9.89
LEKIAQK
>7501 T13945 pJd5 2.89 mean exp pI: 2.89
LSLPSLEVITDALLEIMEACM
>7248 RTJK-DROME WJFL 9.53 mean exp pI: 9.53
LFYGLQVYGIAAK
>1127 4.53 mean exp pI: 4.53
AGAIAPCEVTVPAQNTGLGPEK
>884 AE003740 V6Dl 6.83 mean exp pI: 6.83
TSLSPGSGVVTYYLRE
>4868 AE003641 CGg5 9.44 mean exp pI: 9.44
MRIGYGYPTPRVNFSDSPFSGARFSNHNYGPISSTTE
>6343 AF114160 zGpG 4.16 mean exp pI: 4.16
VHDEEGIQKLVTEVF
>973 4.37|1952 4.37 mean exp pI: 4.37
TQYVISEDPK
>2390 4.68 mean exp pI: 4.68
YLKSEPVPENNDGPVK
>5365 P48605 aLlv 7.05 mean exp pI: 7.05
IDDIVSGSKKRGGNEPTNPAAM
>5217 AE003701 1iGE 5.33 mean exp pI: 5.33
LFTMCYAIVGIPLGL
>3741 5.32 mean exp pI: 5.32
DIASVVQHSEGK
>4663 P37276 m1uJ 12.71 mean exp pI: 12.71
THTTTANQLQQQQRRR
>3566 Q24498 d6L9 10.6 mean exp pI: 10.6
KHQIGVMQTK
>4872 5.55 mean exp pI: 5.55
SMLFDAK
>994 AE003791 8OWp 10.09 mean exp pI: 10.09
FLKVFSNVAPQSTDRVV
>3580 AE003474 70tI 10.73 mean exp pI: 10.73
EVVRVMAEFALDLMRTMRR
>1563 4.25 mean exp pI: 4.25
LAKVDATEESELAQEFGVR
>5531 5.84 mean exp pI: 5.84
DLFQISGIK
>3152 5.4 mean exp pI: 5.4
HYVGGYSEWAER
>3602 5.19 mean exp pI: 5.19
SSLPAHDMDVR
>5577 P08181 qlU6 3.1 mean exp pI: 3.1
YSDGN
>5722 AE003790 TvdU 5.1 mean exp pI: 5.1
CDGHQDAGWGCGYR
>6671 P92177 sNcU 9.94 mean exp pI: 9.94
VFYYKMKG
>4584 5.55|5375 5.55 mean exp pI: 5.55
SYYYAISDFAVGGR
>4324 5.35 mean exp pI: 5.35
GLQKEEHVLLTHGDSVDKVADGFK
>7156 OPT1-DROME lpIZ 3.93 mean exp pI: 3.93
TSVRALLNTPDGEGPVLLSTESATSQEPPLTLDKGNVP
>5102 5.38 mean exp pI: 5.38
SLQSLEASLHAMESTR
>3429 5.34 mean exp pI: 5.34
CSDIVFAR
>950 AE003772 fJQA 4.18 mean exp pI: 4.18
WPSMNTDSGISMFSADTVTKYKDAST
>5906 Q9W4S7 vAUn 12.11 mean exp pI: 12.11
DRNWQRR
>2575 AE003808 lXYe 7.86 mean exp pI: 7.86
LLQSFAQAVLHFETNIERISARLS
>7486 P29617 etUQ 6.98 mean exp pI: 6.98
QQQQQQQQQQQQQQQQEQQR
>2533 P98081 OasV 12.41 mean exp pI: 12.41
QQQQHQRQQQQQQR
>6022 AE003831 UThL 9.62 mean exp pI: 9.62
IVQVCRWYMSAYHAGR
>6029 P13060 IPsQ 12.11 mean exp pI: 12.11
NSVQQLSSFMMEFSRLNRR
>5750 P52034 0lDq 11.14 mean exp pI: 11.14
GHLQFRYNLNSMR
>5822 AE003804 2s6G 6.03 mean exp pI: 6.03
HQQSGSHEELPTYPR
>2526 P22293 nzL8 9.72 mean exp pI: 9.72
QPHYGLINGHQQHPQLNGK
>394 4.37 mean exp pI: 4.37
DLSLGQEVIGR
>2199 AE003457 64Jq 5.13 mean exp pI: 5.13
WNEVCQQSHVQMP
>3640 Q9VR91 ZqyM 10.1 mean exp pI: 10.1
SLLNGFLGLHLK
>2989 P32870 oIc8 10.1 mean exp pI: 10.1
MLSQFFPHIK
>434 Q94518 EKW6 3.83|749 Q94518 U4KX 3.83|1297 AY232038 DsEL 3.83|1298 AY232038 rMZA 3.83 mean exp pI: 3.83
IEDLSQQAQVAAAEK
>5136 AE003688 WV3T 7.32 mean exp pI: 7.32
NLYPLRSDITCSHPHT
>2270 P92177 ItAV 3.38|0 143E-DROME qmJE 3.38 mean exp pI: 3.38
AAFDDAIAELDTLSEESYK
>2808 P45594 f8oG 6.96 mean exp pI: 6.96
TRILEVDYAQGR
>5567 AE003757 8FPC 11.05 mean exp pI: 11.05
FSAFNSLTQR
>3393 P29617 ZGOM 7.83 mean exp pI: 7.83
KEEQQQQIQRQQQHLQQL
>2428 4.75 mean exp pI: 4.75
KFVLCPECDNPETDLHINPK
>155 4|711 4 mean exp pI: 4.0
LFIGGLSYDTTEQSLEEAFSK
>3418 AE003459 JcTv 3.82 mean exp pI: 3.82
PEKLVYVDELLDHLEEN
>7211 Q99323 9gNt 3.71 mean exp pI: 3.71
ALEVILKGIDVFCVWDCCWVWL
>7393 T13174 02s2 7.97 mean exp pI: 7.97
SFNSIVQVHHSMFDK
>6179 AE017256 1XGb 12.41 mean exp pI: 12.41
TVVVTGANSPVGLRSMPVR
>4767 Q24298 KQ16 8.9 mean exp pI: 8.9
DRHSSLNGCQIINYR
>975 4.21|976 4.21 mean exp pI: 4.21
TTGFGMIYDSLDYAK
>3917 5.44 mean exp pI: 5.44
NLTYSAPLYVDITK
>6333 P25455 cYxc 4.16 mean exp pI: 4.16
LLKHDDEEEEEEKK
>228 Q9V8D8 iLS4 7.82|1026 AE003800 eMJ1 7.82 mean exp pI: 7.82
SLEAINSLTHK
>7012 Q8MKV5 lDRQ 9.63 mean exp pI: 9.63
VLGLLDKYLIPK
>3656 Q9VL18 k13r 11.39 mean exp pI: 11.39
TGKGTGSGHRTLLYGNAILLR
>6827 P91660 L3sX 4.13 mean exp pI: 4.13
FDEYSDEKLWGCLEEVKLK
>4935 AE003653 MtkY 4.61 mean exp pI: 4.61
CEVSGEAPSFQTVSGHEDMIVVVTPKHGPQIT
>6350 Q9VJE5 qYin 8 mean exp pI: 8.0
HEQRLLRNVGVHTVVLDL
>7523 Q9VJB6 km53 6.32 mean exp pI: 6.32
HHLECLGQRRPASEGDAQEQKQVHPPGP
>3590 Q9VAY2 Bo8j 3.71 mean exp pI: 3.71
MQDPSKSEGLDMN
>3671 5.28 mean exp pI: 5.28
AAGHLLYEECHSLNGCDTGK
>6831 DB73-DROME OS3E 11.97 mean exp pI: 11.97
RVGRTARAGRKGTAVTVLTEQDMTLFK
>3895 P49735 35Oi 4.08 mean exp pI: 4.08
DMVLSIFPTYERV
>3656 5.24 mean exp pI: 5.24
AISAAVVENGGVVAPHPLGF
>773 Q9VJ39 tSae 3.83|687 AE003660 sHKp 3.83 mean exp pI: 3.83
YLEDLFGGPTVFEPFLR
>2157 P05661 HPmC 10.11 mean exp pI: 10.11
CQFQFKNR
>5396 Q9VDE5 RmFu 11.64 mean exp pI: 11.64
QRWTQLQQQAKK
>2978 A43917 U7Hh 3.59 mean exp pI: 3.59
PDSESVPVQQEDQK
>2408 4.75|381 P06603 Cjty 4.54|2031 TBA1-DROME JUm0 4.54 mean exp pI: 4.61
AYHEQLSVAEITNACFEPANQMVK
>4336 5.37|5072 5.37 mean exp pI: 5.37
TELFIAAEGIHTGQFIYCGK
>3124 5.4 mean exp pI: 5.4
HEAGEALGAIGNPK
>2130 4.56 mean exp pI: 4.56
KVFQQLAGDDMEVSPK
>4218 AE003558 3Jw1 10.54 mean exp pI: 10.54
AKRRSDDVRLQLALSQSEQDFKDPNGRPIPAPKK
>5048 AE003675 Vlxu 9.11 mean exp pI: 9.11
RCKMTANKGSEFCGAHA
>3632 P25007 gN7q 3.83|2726 CYPH-DROME p3Hb 3.83 mean exp pI: 3.83
VFGEVVEGLDVVK
>2026 TAL1-DROME mPWE 9.32 mean exp pI: 9.32
KFEALKDPGVISVTNIYNYYK
>3144 P25455 iKXz 3.72|3167 Q9W3C0 G5pl 3.72|4597 Q9W3C0 kZAZ 3.72|5195 P05661 tHaG 3.72|6422 Q9W3C0 HUlD 3.72|6550 Q9W3C0 XLCH 3.72|7412 Q02748 EsKu 3.72 mean exp pI: 3.72
YMELDMGEWLLKHDDEEEEEEK
>445 Q9U4Y0 EblU 8.9|759 AE003682 6UYh 8.9 mean exp pI: 8.9
CPAMYQNIIR
>4904 P21187 7cxa 5.93 mean exp pI: 5.93
YTSNM
>3630 Q8IPR9 wYjK 11.05 mean exp pI: 11.05
IGISQGNQILR
>3033 5.26|3097 5.26|3230 5.26 mean exp pI: 5.26
HLVENNKDMVHDDAPFK
>6205 AE017257 BAyU 4.73 mean exp pI: 4.73
GDEFIQEKEDGIVQTKRR
>353 Q86PE2 3TZS 3.8|1779 PDI-DROME 4tAj 3.8 mean exp pI: 3.8
SVFEGELNEENLK
>997 Q9VK85 Mmqa 3.51|635 AE003636 8NAP 3.51 mean exp pI: 3.51
GIEEEDVSPGFVLCDAANPIK
>3663 P29742 CK90 8.94 mean exp pI: 8.94
KQSVELCK
>5373 AE003730 vi3Y 5 mean exp pI: 5.0
PPPVTLHHHNDELDHD
>1313 AY232185 NKpZ 7.97 mean exp pI: 7.97
HMTGEFEKKYVATLGVEVHPLIFHTNR
>4260 5.32 mean exp pI: 5.32
GAGAFGYFEVTHDITR
>4336 Q24592 i0TL 3.83 mean exp pI: 3.83
KECENCDCLQGFQL
>4599 P40798 A1mO 10.09 mean exp pI: 10.09
ESAHPSPEKQSQLQQISPRR
>3100 5.27|3337 5.27|3666 5.27 mean exp pI: 5.27
HQAFEAELHANADR
>2810 MPIP-DROME aWZX 7.75 mean exp pI: 7.75
AYALPLMEGRHRDLKSISSE
>4257 Q9VZQ3 q8xZ 11.05 mean exp pI: 11.05
TATPQMAFLQR
>5314 AE003719 lrNX 6.02 mean exp pI: 6.02
ASTASTTITTMTS
>2147 A49502 kuea 6.79 mean exp pI: 6.79
GTFIALDR
>4324 Q00174 5tq9 7.02 mean exp pI: 7.02
ENLYKQQERLT
>4648 AE003613 2Zcm 12.43 mean exp pI: 12.43
HQRRQMHNNGPKFGTASPQAVK
>3963 AE003523 OFlp 11.39 mean exp pI: 11.39
LWRKLWYGANVVSLPHWSNVR
>2391 AE003615 BTht 3.83 mean exp pI: 3.83
ESNTSAKFYLQPGAALDPMPVPEL
>6203 AE017257 he2P 3.6 mean exp pI: 3.6
DTLWPDFSCQDLSK
>878 AE003739 hQWR 4.56 mean exp pI: 4.56
EEQMQITSQVTGQIGWRREG
>2112 Q9NK54 cdT2 9.85 mean exp pI: 9.85
RSYTIWQ
>4613 AE003608 F9EE 12.41 mean exp pI: 12.41
VRAPIAPVR
>2567 Q9VBZ5 ScRy 3.1|5520 AE003750 v8pF 3.1 mean exp pI: 3.1
DVPNGTL
>6897 FAT2-DROME VUIF 6.9 mean exp pI: 6.9
STSKMLPITILDVNDNRP
>198 Q9W3C3 RKcs 7.82|125 AE003444 VqR0 7.82 mean exp pI: 7.82
FHGVALAFNALDSK
>4294 AE003571 HSIE 12.71 mean exp pI: 12.71
KQNRSIKRR
>1622 4.49 mean exp pI: 4.49
LLEEIMSEKENK
>5752 P23128 zEGb 4.42 mean exp pI: 4.42
NFMEKHLREPYEINLMEEL
>3671 AE003484 zDLA 8.88 mean exp pI: 8.88
HKQFWRHFAGNLASGGAAGATSLCFVYPLD
>2175 P26675 7upa 10.89 mean exp pI: 10.89
QRDLHMIIR
>3752 5.32 mean exp pI: 5.32
EGYACTSIHGDR
>3204 Q9VAY2 E5P9 6.79 mean exp pI: 6.79
DLPLNVSR
>5564 AE003757 FMhi 10.1 mean exp pI: 10.1
AATPASTSSNAGAGSVAGAGAVASTK
>5036 AE003672 b4vS 9.48 mean exp pI: 9.48
VYMLRRRDGRVMVCIDGHLYYLAG
>1552 4.54 mean exp pI: 4.54
KVQHELEEAEERADIAESQVNK
>4317 5.32|5058 5.32 mean exp pI: 5.32
YCDAVFHER
>2622 4.79 mean exp pI: 4.79
QLEEKVEALR
>1604 4.56 mean exp pI: 4.56
LIPDSVGKDIEK
>2151 AB035447 RnPU 10.89 mean exp pI: 10.89
PNLGREGR
>3586 O96542 WbSE 10.6 mean exp pI: 10.6
LKMQHPLILTVK
>1788 4.53 mean exp pI: 4.53
QLQSETEPIVK
>2431 4.75 mean exp pI: 4.75
KVEWSSDTVDNEHLGR
>6418 P25455 jHcn 10.85 mean exp pI: 10.85
NKKKHHHHHHHHH
>1211 AL034558 0c8Z 6.98 mean exp pI: 6.98
SVTIIDTPGVLSGIKQISRGYDFEKV
>845 Q24498 CV4H 11.05|2781 IF3B-DROME jv9s 11.05 mean exp pI: 11.05
FVSHVVGTTFQTIR
>4981 P06604 uPGZ 7.14 mean exp pI: 7.14
EQKRQQDQQLQER
>3845 AE003507 Qu62 11.33|3857 AE003507 vGxr 11.33 mean exp pI: 11.33
REFIAKTIFR
>3468 5.44 mean exp pI: 5.44
NTFLFGIDLAQQSR
>2411 AE003627 5k9k 10.77 mean exp pI: 10.77
SSIPRRRKPKNYDLPYFAPLV
>7310 P08510 U94R 9.76 mean exp pI: 9.76
KQQQQQQHQKEQLEQK
>3333 5.21 mean exp pI: 5.21
YFLNHNDQTTTWQDPR
>1645 Q9XYZ5 B7x2 6.89|814 AE003698 8x8E 6.89 mean exp pI: 6.89
IAYQESSQTFAVSTLR
>7519 O15943 mDaI 8.03 mean exp pI: 8.03
CRDHHPPKKYECHCPM
>7481 T13889 tKLu 10.9 mean exp pI: 10.9
CTLLPMQLMRLMPR
>7141 P29617 IWo9 11.49 mean exp pI: 11.49
MQVHISMQHRK
>3943 AE003518 fIth 5.1 mean exp pI: 5.1
FLQRLPVPPVAITMAHSAQDDYCP
>5092 P51592 2OqY 6.76 mean exp pI: 6.76
FVIDLMK
>5699 Q9VFC8 WqWy 4.27 mean exp pI: 4.27
EKINE
>7055 P05661 pnxF 11.05 mean exp pI: 11.05
AHQHQQHMQQFMHQQMIQR
>4650 AE003613 4TsQ 9.59 mean exp pI: 9.59
TAMSSGPYYLMRLNIIVVPHGL
>4463 5.5 mean exp pI: 5.5
TDSCLVSTFLCGNSK
>7565 U520-DROME EaaA 6.36 mean exp pI: 6.36
SDENMLLCAPTGAGKTNVALLTMMR
>3042 AB061681 Mahw 4.27 mean exp pI: 4.27
NPELLQFTGQLSNLESASKTT
>2554 4.79 mean exp pI: 4.79
FKSLEEVIER
>2238 4.32 mean exp pI: 4.32
KPLVIVAEDVDGEALSTLVLNR
>4101 5.55|4867 5.55 mean exp pI: 5.55
SFDFGNISSLQVTQPTVGMNFK
>6932 Q9V5C6 JpIG 4.31 mean exp pI: 4.31
DKDFRFEMGLV
>3193 AE003435 Vfzy 4.56 mean exp pI: 4.56
MGSPGQSLPLIFTEEQREAAR
>6174 AE017256 BLZW 9.63 mean exp pI: 9.63
MFTKLSVPVIGIVENMSYFIQSGSK
>5418 5.75|921 AE003763 w1Cb 6.95 mean exp pI: 6.35
MSATFIGNSTAIQEIFK
>4388 P20193 UoTU 9.63 mean exp pI: 9.63
QKAAMAELQAKY
>5812 P05661 7SeS 9.85 mean exp pI: 9.85
YESSASSLQSRSRASSFS
>1137 Q9V5L0 xMq6 7.82|1154 Q9V5K7 ZrDc 7.82|1110 AE003829 euiq 7.82|1111 AE003829 fu9m 7.82 mean exp pI: 7.82
ALFIISPDHK
>1610 4.56 mean exp pI: 4.56
LKGEATVSFDDPPSAK
>1817 PSA3-DROME uqwH 7.65 mean exp pI: 7.65
VAGYVHAYTLY
>6578 P05661 bveS 9.63 mean exp pI: 9.63
LIVMSPNDKNYLNVLWGK
>1685 4.37 mean exp pI: 4.37
LYDNLLEQNLIR
>619 Q9VRW0 d4tQ 4.53 mean exp pI: 4.53
ILNDGEDHVVTVQHTQGELR
>1671 KC2A-DROME cQkY 6.81 mean exp pI: 6.81
YYLFELLK
>825 P05661 Hf0s 6.87|1671 Q00174 IZga 6.87|1218 ALF-DROME Mwyw 6.87|1222 ALF-DROME hZGX 6.87 mean exp pI: 6.87
VTETVLAAVYK
>3834 P29742 PKFG 4.36 mean exp pI: 4.36
KSLEDEEKMTPEQLAIK
>513 P05661 1IWR 6.9|1809 PSA1-DROME JZMr 6.9 mean exp pI: 6.9
RPYGVGLLVAGYDER
>2093 4.53 mean exp pI: 4.53
YLAEVATGEK
>4320 P08736 prwq 6.98 mean exp pI: 6.98
FQEFPPLGR
>288 AE003516 ahPn 3.71 mean exp pI: 3.71
LLLDEPTNMLDIK
>2652 Q9VKY2 6KZ1 7.82|619 AE003628 EVH7 7.82 mean exp pI: 7.82
FGEFLVPFHSTILK
>1122 4.53 mean exp pI: 4.53
AELNEFLTR
>3531 5.32|3793 5.32 mean exp pI: 5.32
LHCSMLAEDAIK
>5608 AE003767 3anP 10.09 mean exp pI: 10.09
KPQGGSTQVELILNTERR
>4119 AE003543 E6rs 6.1 mean exp pI: 6.1
WTWADANVTSASPSACVR
>3951 AE003520 ENjp 8.3 mean exp pI: 8.3
LSCLLVALPKGNCHSISGLNSTLNLPEIR
>1313 4.37 mean exp pI: 4.37
FQPIVDELR
>4438 5.45 mean exp pI: 5.45
IEKEHQISPGDFPK
>5202 5.48 mean exp pI: 5.48
LVEALCAEHQINLIKVDDNKK
>7459 P05661 wYLR 6.95 mean exp pI: 6.95
MSSTFIGNTTAIQELFK
>5621 AE003768 tC3k 5.2 mean exp pI: 5.2
YFMDNVDFIYKFYHPLTKDMS
>7398 P05990 NPJu 6.96 mean exp pI: 6.96
IEQNRYYQEQQIQIK
>1035 4.37 mean exp pI: 4.37
VNELDFNAQFVSR
>4704 5.5 mean exp pI: 5.5
CAAAVPMSSAELQR
>1416 4.54 mean exp pI: 4.54
ICALDEHVCMAFAGLTADAR
>6907 Q9W5D0 57kM 4.36 mean exp pI: 4.36
EWVNNKLRDLEEQNQLLRE
>2602 AE003831 55No 6.36 mean exp pI: 6.36
VSIPSSPSTVCSRISTQPAEDK
>6155 AE003843 ZLOR 7.17 mean exp pI: 7.17
EKVDKNCNATSLAQPAKGSGEPMVQHGNAANNQN
>3716 AE003491 MEVI 3.97 mean exp pI: 3.97
ETEVEVTTGK
>5659 5.84 mean exp pI: 5.84
QTQNQTQVDPAIR
>1411 Q9VKW5 GlAk 6.78|613 AE003628 0mmR 6.78|616 AE003628 H7Gn 6.78 mean exp pI: 6.78
YSEIFYNFSSFLNPGSIYR
>3800 5.32 mean exp pI: 5.32
LTGHQALVNEVLFSPDTR
>2426 4.75 mean exp pI: 4.75
INPYMSSPCHIEMILTEKEQIVPKPEEEVSQK
>3647 AE003480 vcr5 10.34 mean exp pI: 10.34
SLHDRKIYLSNGYIIKIGR
>4544 5.55|5313 5.55 mean exp pI: 5.55
SLAASPSVYDSLAR
>5204 5.48 mean exp pI: 5.48
VYYFNHITNASQWERPSGSGADGAGDVEKVR
>361 4.14 mean exp pI: 4.14
ASLEGLEDAVALTR
>5885 Q9VA69 CZzV 10.05 mean exp pI: 10.05
FYEKEIAQQLQLRKMK
>1071 4.21 mean exp pI: 4.21
YFDSGDYNMAK
>3604 Q9VUX3 1ulX 12.25 mean exp pI: 12.25
QEQRKRRRKAQQQQMKMQREQ
>6711 P10676 B24e 9.59 mean exp pI: 9.59
DPQQLRRNQMQMNMNAYNNAY
>4568 5.55|5344 5.55 mean exp pI: 5.55
SSQAFFSQLQDQVR
>2999 5.32|3108 5.32|3357 5.32 mean exp pI: 5.32
HVVFGQVVEGLDVIK
>851 Q8MQQ7 Q9b2 9.89|3686 AE003486 ytkp 9.89 mean exp pI: 9.89
FPEPSQLQPPILGVHNVTFAFPSQKPLFIK
>5379 Q24592 t9rE 7.88 mean exp pI: 7.88
HSKKIDFHQQAAMSLSSAPQSGNAGAPGYEN
>3087 Q8MLL2 aSsS 9.89 mean exp pI: 9.89
KQDTLAQK
>3487 5.2|3606 5.2 mean exp pI: 5.2
TTGIVLDAGDGVTHNVPVYEGYALPHAIMR
>4735 P08181 JVG3 7.85 mean exp pI: 7.85
HIGTI
>6854 DPOA-DROME YbR9 3.03 mean exp pI: 3.03
EEPAATSE
>5402 AE003734 LCzw 7.92 mean exp pI: 7.92
ALHTFLSPALLHSYEQR
>2184 Q961M1 WmjK 5.35 mean exp pI: 5.35
AEISRLNDIVAGVRHE
>1456 Q9VIS4 aTBi 11.05|2442 AE003664 XCWW 11.05 mean exp pI: 11.05
LVLSPLTTLGNLPFR
>2677 O16043 Xyrk 3.44|976 AE003781 J0c3 3.44 mean exp pI: 3.44
LDEASTKDEVQNGAEASEVAA
>3417 P05031 weNK 10.18 mean exp pI: 10.18
AKTHYQK
>2169 AE003424 NVZc 8.29 mean exp pI: 8.29
PVAPKSAPCDNTFCLETPVKALK
>3538 Q9W4E2 xd5n 4.63 mean exp pI: 4.63
REEERMCDHLITA
>4509 AE003595 wcE2 2.93 mean exp pI: 2.93
DIVGFAVDGYYMPL
>3173 AE003431 pHst 10.44 mean exp pI: 10.44
MVKTFKESLKMCRWDAARYSLR
>4758 5.6 mean exp pI: 5.6
NNLQAQLEQAQK
>7503 P08181 Km0R 3.69 mean exp pI: 3.69
EYWDYENYVVDWGNQDDYQLVRK
>3445 AE003462 OeIq 12.42 mean exp pI: 12.42
CLTSVRGRSGKFVLHRMGVMSQINKKR
>6182 AE017256 2m9f 10.32 mean exp pI: 10.32
DGWKVPFVPDKFKGVRL
>6906 FD3-DROME lSLi 5.1 mean exp pI: 5.1
SPYAFDVATVASAAGIPGHRD
>7056 L2DT-DROME Nx7D 11.17 mean exp pI: 11.17
LGIMSPKRKAKEKVDWLTNIRKQK
>5537 Q8IH24 uRCg 8.71 mean exp pI: 8.71
KYLMYPMCLYFLDLLQYEHFRR
>516 Q9NCC3 8YGN 5.1|381 AE003551 JofV 5.1 mean exp pI: 5.1
HLPIAPNDDTQSLASVAGGTGAAGTVK
>3867 Q9VUQ5 RDqp 11.05 mean exp pI: 11.05
GGHQQGR
>3071 5.19 mean exp pI: 5.19
SHILNVDITSQTFTDVNLR
>5987 AE003824 QneP 6.02 mean exp pI: 6.02
MFQSIGAISVPPLA
>1004 P13060 W25L 4.07|1455 EF2-DROME b560 4.07 mean exp pI: 4.07
YLSEKYDYDVTEAR
>5015 P05661 1Op7 6.68 mean exp pI: 6.68
LFGDYK
>4201 AE003556 3lem 9.89 mean exp pI: 9.89
VLSEVAGKIVPALILLFDGLKR
>4578 P13060 eDZb 3.37 mean exp pI: 3.37
QDTGSHAGGDYDTAAIDWQE
>4263 P35500 pXVU 12.71 mean exp pI: 12.71
RVRQMQQNLR
>3658 AE003482 l9Gh 3.8 mean exp pI: 3.8
MRDALDMSLEQGDDDLLTVNIGRIFLDFTQMLH
>1547 4.75|2430 4.75|2838 4.75 mean exp pI: 4.75
KLDEEVAAAHLDK
>4337 5.37 mean exp pI: 5.37
TIAIHPTSSEELVTLR
>776 4.37 mean exp pI: 4.37
LTLIDPETLLPR
>6416 P35500 ZtIQ 3.97 mean exp pI: 3.97
NFEENYERW
>1475 4.56 mean exp pI: 4.56
IQFKPDDGSTPER
>3075 P15357 XZbh 4.31 mean exp pI: 4.31
PDRFDPER
>2057 Q9VXQ5 aNS9 6.36|248 AE003500 V1Wf 6.36 mean exp pI: 6.36
YTFVEDCKNPLSVTILIK
>6319 AE017260 5vZ1 7.02 mean exp pI: 7.02
KWDRPGGGGGESTIIF
>5580 AE003761 t1t6 10.6 mean exp pI: 10.6
YMPKGGEKKIVTTKLQWNAKSKIGS
>3947 P05990 IcA1 10.11 mean exp pI: 10.11
KSCANDMRPR
>3279 AE003446 NNvN 11.22 mean exp pI: 11.22
FDYRQMGAIQIRRDNPVVVASKLR
>1474 4.53 mean exp pI: 4.53
IQETQAELPR
>4583 Q9V7N5 4gtI 3.89 mean exp pI: 3.89
DADYCLFNVTLFK
>390 Q9VXQ5 O8Ua 3.89|247 AE003500 maMn 3.89 mean exp pI: 3.89
TLAVNSGYDAQDTIVK
>3201 AE003435 3X6H 10.89 mean exp pI: 10.89
ADTVARAIAQGR
>747 AE003680 WB5P 7.82 mean exp pI: 7.82
HLEGLIVNK
>6838 Q04164 IuIA 9.66 mean exp pI: 9.66
RLDKCVYVK
>7583 UNK-DROME ahaN 4.56 mean exp pI: 4.56
EDPKWQDTNYVLANYKTEPCK
>4691 P17336 WeOl 11.64 mean exp pI: 11.64
LFPSFIHTQKRNPQTHLK
>6432 AL033125 xUKo 4.73 mean exp pI: 4.73
RSPSEIDDEAKLGRGQLVKEPP
>1744 4.67 mean exp pI: 4.67
NTFDGEVSKESLLNFIK
>3695 5.3 mean exp pI: 5.3
MGGEPLPHMNNSSPVVDASLYGYATQK
>4092 5.5|4484 5.5 mean exp pI: 5.5
TLTLIDTGIGMTK
>1783 4.49 mean exp pI: 4.49
QKYEEGQAELEGAQK
>460 4.53|1279 4.53 mean exp pI: 4.53
EVVAVSCGPQQVQETIR
>292 Q9V313 nbQs 7.85|1173 AE003839 ekRw 7.85 mean exp pI: 7.85
RHFADVGTELQQLR
>5147 5.4 mean exp pI: 5.4
VLGSNGNNLHEAVTGSGER
>2655 4.83 mean exp pI: 4.83
KHEAIETDIQAYGER
>897 4.03 mean exp pI: 4.03
SGYAFVDCPDEK
>4379 5.4 mean exp pI: 5.4
ESIISQYGEQISHVYFNK
>3560 Q9VNU6 x2ga 9.72 mean exp pI: 9.72
ELPTTRYK
>5014 AE003668 ymcf 4.56 mean exp pI: 4.56
VKPGENSSSSESGSER
>1578 4.53 mean exp pI: 4.53
LEGNTIGVEAAQTIAK
>5269 P98081 No2L 10.59 mean exp pI: 10.59
TGTNRFLDLKK
>3907 AE003513 NyG5 9.59 mean exp pI: 9.59
QRGYYER
>4725 AE003621 ZaV9 9.76 mean exp pI: 9.76
MATTIINLLFEDKPVASDKPRTHQK
>4730 AE003621 XXsy 12.13 mean exp pI: 12.13
FKQFNARYRMLAPFR
>3642 Q99323 1d7f 10.89 mean exp pI: 10.89
VFSLDIGQRR
>1610 Q960E2 Y4AT 6.29|535 AE003605 516a 6.29 mean exp pI: 6.29
IVSIIAESFCTK
>4431 AE003588 AbLJ 10.21 mean exp pI: 10.21
KRYYLEPASPLKSLANAVNLKSSAPA
>7152 P25723 eSGK 9.56 mean exp pI: 9.56
PYKRNMYCDWR
>6423 Q00174 H3pJ 6.76 mean exp pI: 6.76
DVSQANKQ
>6161 Q24298 MxMA 10.89 mean exp pI: 10.89
ESIRMHGVRNSLLVAPMPTASTAQIM
>1463 Q8IGZ2 Umwu 8.88|2599 AE003831 aWXG 8.88 mean exp pI: 8.88
GVLFYGPPGCGK
>2011 Q9I7S8 KiX4 6.98 mean exp pI: 6.98
SLGLNVELR
>3710 P29844 Yy5P 4.27 mean exp pI: 4.27
VIQIVINREEV
>2193 AE003453 lQOQ 6.99 mean exp pI: 6.99
STMETVQKDFVK
>1125 AE003831 M5p8 7.77 mean exp pI: 7.77
FLEAYRPIHMGDNFIVR
>4793 Q27421 pCs1 9.89 mean exp pI: 9.89
EPAASKQHAFQLTTWDKQR
>111 AE003435 ut3D 9.53 mean exp pI: 9.53
YGNFQPNTYTFTKSL
>3419 AE003459 SjiF 7.77 mean exp pI: 7.77
HTGNPYAER
>2235 4.96|2764 4.96|2808 4.96|2941 4.96 mean exp pI: 4.96
LMELHGEGGSTSAAAKPAEGDTGAKVER
>5014 P35500 XLnt 4.65 mean exp pI: 4.65
LKTFRLIEDKYFETAVITMILMSSLALALE
>4389 5.4 mean exp pI: 5.4
GHETSALLILEK
>7040 Q23972 4B3p 10.89 mean exp pI: 10.89
LERNQQSQQQQQQR
>902 4.37 mean exp pI: 4.37
SLDQCSAELQAK
>3659 5.25 mean exp pI: 5.25
THDMFVADHAKPIAQDEQSFK
>7308 SEC5-DROME XYi3 9.96 mean exp pI: 9.96
HLATSFEDLKAGLSYLKRKVESQK
>5411 AE003736 iyzg 11.64 mean exp pI: 11.64
QQVRKFAHQMFKGIA
>3931 P29310 m5bS 3.76 mean exp pI: 3.76
NDSKSEEQDDMKQE
>2579 AE003813 uXuj 3.59 mean exp pI: 3.59
SPTEPGALTMDYYHDLAELCF
>4349 P05661 L33X 6.92 mean exp pI: 6.92
YCEKRDPHLACVAYERGLC
>2578 4.79 mean exp pI: 4.79
IVYSPEKSELVVLSLSEATVK
>4320 AE003576 0Iuq 5.13 mean exp pI: 5.13
PGVINIPSVTHPEYPTSQVPV
>3492 AE003466 tabd 3.69 mean exp pI: 3.69
TPTPAASPDDFGMLDTSMLSSTFEDECPTMVRPSK
>5237 AE003705 oVwV 7.83 mean exp pI: 7.83
VSAAVSNESVAGDSGVFEASRAHLPRK
>4439 5.45 mean exp pI: 5.45
LHSAGENKVGTDESQFNAILCAR
>2834 PIPA-DROME 7RrB 3.77 mean exp pI: 3.77
VELELWLKGELKTDDDPEEDASAGKPP
>2322 AE003561 Ew7G 3.82 mean exp pI: 3.82
RAEGGQLPAALTAENVCRIADDESERDEAEG
>6772 Q94987 bwKm 3.43 mean exp pI: 3.43
KYEEDLALTDDQN
>4158 AE003550 8WTz 12.12 mean exp pI: 12.12
HQRDGSMGPPKRMMRSV
>1257 Q9VJZ6 QkPu 4.18|648 AE003639 40aF 4.18 mean exp pI: 4.18
GSAVDRVDGVDIAAISAK
>1032 4.14 mean exp pI: 4.14
VLVVNNLAFSASEDSLQSVFEK
>7203 Q24498 8660 12.42 mean exp pI: 12.42
MRMNAQQRK
>6593 AY180917 zuCc 6.96 mean exp pI: 6.96
LKGSIDNIMEIYAWSDSTITLAWINSGQSKIK
>7339 Q24498 o6XF 11.49 mean exp pI: 11.49
KLWFVLR
>3175 Q27268 Q39d 10.8 mean exp pI: 10.8
HRGMTQEERLNR
>564 4.14 mean exp pI: 4.14
IAGGLASELEPVVDK
>6080 Q9W252 TOWr 10.4 mean exp pI: 10.4
FAQYAVAIAARFK
>5002 5.31 mean exp pI: 5.31
QVSKPQAEDTTHFSWCPDGEHIVTATCSPR
>67 4.21 mean exp pI: 4.21
DYSAYYATISDLQAK
>5806 O17445 03dI 9.53 mean exp pI: 9.53
YKYFEVILIDTHHSAIRR
>3724 5.32 mean exp pI: 5.32
ASYEHAVLACGTDFR
>3603 P22769 1imV 10.18 mean exp pI: 10.18
EYITRFIAQLKQK
>2811 5.02|2948 5.02 mean exp pI: 5.02
DACIIEKGEESCTHLIEAHKECMR
>873 AE003738 zBjK 6.36 mean exp pI: 6.36
ADLPGRPLELFMCSVLK
>2465 AE003692 EAA3 7.07 mean exp pI: 7.07
TTEQILLTEKALQK
>1794 Q8IQA7 6FQS 3.51 mean exp pI: 3.51
GTDGQVIDEVINDFK
>6437 AL121804 qlfM 8.09 mean exp pI: 8.09
TAAHHPVQGHGAAAL
>1864 P22293 2iVR 10.09 mean exp pI: 10.09
LKPQTADHLPLLVR
>279 3.92 mean exp pI: 3.92
VYAEADTQEGADR
>3678 AE003485 pJwY 9.76 mean exp pI: 9.76
KPVEKRVNIQEAPPPSKSQPSSPPTGSPMD
>133 3.9 mean exp pI: 3.9
ILQMEEEYVQQICEDIIR
>3546 AE003472 rVaP 5.35 mean exp pI: 5.35
DLLGLEGLKEVTAHALK
>535 Q9V9M7 isYa 9.85|822 Q9V9M7 YDgh 9.85|1305 AY232061 SZm8 9.85|1306 AY232061 CIDk 9.85 mean exp pI: 9.85
HGVIPLSTYMR
>6093 P13395 CDT9 3.77 mean exp pI: 3.77
LDNSAYLQFMWKADVVESWIDDK
>5092 AE003681 7Oji 4.36 mean exp pI: 4.36
KKREDQIKAKQSDDEDQEKEATTMGGTSADG
>3570 5.44|3950 5.44 mean exp pI: 5.44
NIMPQDQQGQAVGR
>6415 AJ131920 AREB 4.31 mean exp pI: 4.31
LRELMLRAQVGDSCGISAYMVPSD
>2255 Q9VP61 VXIq 5.1 mean exp pI: 5.1
HPDDYSR
>3171 5.12 mean exp pI: 5.12
NIQQYNSFVSLSV
>3791 5.32|5031 5.32 mean exp pI: 5.32
LASTLVHLGEYQAAVDGAR
>3713 P22293 abO6 4.63 mean exp pI: 4.63
LVAMKEHEGMEKVMQD
>4232 P13395 EObZ 4.31 mean exp pI: 4.31
KFDEFQKD
>1712 4.51|1760 4.51 mean exp pI: 4.51
MVQEAEKYKAEDDVQR
>2427 4.75 mean exp pI: 4.75
KDFALDSEESHMR
>4204 O62619 QY7N 7.32 mean exp pI: 7.32
QLEHMCRLQFDSPVPHVR
>1561 P45594 1eCk 9.63|1351 CADF-DROME 3BuL 9.63|1352 CADF-DROME PMyU 9.63|1354 CADF-DROME 4Vjp 9.63 mean exp pI: 9.63
MLYSSSFDALKK
>4434 P98081 mASQ 6.9 mean exp pI: 6.9
LDTIFADLKR
>3360 5.32 mean exp pI: 5.32
LHPEMSNLDLTK
>417 4.25 mean exp pI: 4.25
EEVLPTTPVSEQK
>3744 Q9VVS6 sKTt 3.3 mean exp pI: 3.3
FVQTVIPTIE
>5880 Q99323 MN6L 5.25 mean exp pI: 5.25
IKDEGCQECNNCHHALLDVTDRMR
>338 4.37 mean exp pI: 4.37
ALNALCDGLMLEVGK
>1093 P35421 MlNY 6.1|1839 PUR4-DROME 1rK2 6.1 mean exp pI: 6.1
CPISFVGVVTGDGR
>7125 NNOS-DROME 3Ktj 4.45 mean exp pI: 4.45
PIITMEDAIKAESFRL
>4962 AE003660 Wa7k 4.09 mean exp pI: 4.09
EEVPSEEERSTK
>1008 Q8MT23 Ya3G 3.6|1248 AY231694 ndEF 3.6 mean exp pI: 3.6
VCTLSITDPGDSDIIR
>5538 P29617 Wplh 9.72 mean exp pI: 9.72
KLYQPQQHAMER
>487 P05661 9EIn 6.83|2057 TBB3-DROME Hp8j 6.83 mean exp pI: 6.83
VSVYYNEASAVTR
>7296 S58984 w4sj 8.09 mean exp pI: 8.09
HQHLEHRQ
>332 Q95RH0 HtT9 10.09|416 AE003556 8J3S 10.09 mean exp pI: 10.09
PALILLFDGLKR
>1668 4.53 mean exp pI: 4.53
LSPNAEEVATFFSK
>5771 AE003797 OIWc 12.42 mean exp pI: 12.42
KRPRMGIGH
>6403 AF436845 W9BI 9.76 mean exp pI: 9.76
QLSPAEQNVAAILGVSESFIGKKASGQAIGK
>1136 P29742 qP1J 5.22|1376 CLH-DROME jStv 5.22 mean exp pI: 5.22
ISADTIFVTAPHEASGGIIGVNR
>4277 Q99323 JWOR 12.41 mean exp pI: 12.41
QQQQQQQSQQQHHLQQQRQR
>3264 Q9VNT3 GJik 10.89 mean exp pI: 10.89
TAHRFADMVSPR
>1021 4.32 mean exp pI: 4.32
VLEDKELDSQPTPR
>1441 Q9W457 VvWH 6.02|2176 AE003435 WP0l 6.02 mean exp pI: 6.02
IMGLDLPDGGHLTHGFFTPTK
>281 4 mean exp pI: 4.0
WDLTPEQINQLTEELIAK
>1476 4.37 mean exp pI: 4.37
IQIWDTAGQER
>2495 AE003733 wx3n 4.29 mean exp pI: 4.29
VTRDGLEDQLLAEVVKAER
>2443 4.75 mean exp pI: 4.75
LVEALCAEHQINLIKVDDNK
>346 Q9W3B5 oEoL 3.71|1733 MOEH-DROME rUhO 3.71 mean exp pI: 3.71
DLLEAQDMIR
>4301 Q9V628 kQkR 10.05 mean exp pI: 10.05
FIKKQKYVPQDVERLF
>7251 Q9VJB6 pnTF 6.24 mean exp pI: 6.24
YQQLKLMCCEMMKQCEDR
>6973 HEM-DROME idHJ 10.09 mean exp pI: 10.09
MKEFLALASSSLLRL
>3628 O62621 lfg7 6.95 mean exp pI: 6.95
LWNWEKMWA
>3099 5.27 mean exp pI: 5.27
HLEINPDHPIVETLR
>1971 SGS3-DROME ptpW 8.02 mean exp pI: 8.02
CNGCAKRDALCQDLNGVLRNLER
>3483 5.06|3588 5.06 mean exp pI: 5.06
SMNIQPDQLLH
>4857 P26016 E6q4 6.7 mean exp pI: 6.7
WPQMWYLNRGGGLDMNV
>7574 P06604 xLUk 7.8 mean exp pI: 7.8
QMAQLQEKESEIVHLKQR
>5687 AE003780 tTR5 11.23 mean exp pI: 11.23
LEHEVGLKFASRRLAR
>1705 4.36 mean exp pI: 4.36
MKDTDSEEEIREAFR
>1128 Q8IGB9 6adw 3.83|2063 P29310 bElX 3.83|10 143Z-DROME juCW 3.83|14 143Z-DROME OYSH 3.83 mean exp pI: 3.83
EICYEVLGLLDK
>4460 5.5|5217 5.5 mean exp pI: 5.5
TALSSSTDLLSLSGR
>2260 Q9VT06 66y2 3.83|1263 AY231798 unvd 3.83 mean exp pI: 3.83
IEDFLER
>412 4.53|1245 4.53 mean exp pI: 4.53
EAIQAIQAEVQK
>4275 P10676 639W 7.74 mean exp pI: 7.74
QHNFHIFYYFYDFINQQNQLKEYNLK
>4261 P37276 Bpqa 9.47 mean exp pI: 9.47
HYLDFIHHFVKLYNEKRS
>3563 O76251 vVyH 10.89 mean exp pI: 10.89
DNMLRFSVRVGNN
>2261 4.57 mean exp pI: 4.57
KLQHELDEAEER
>2568 P05661 TyRW 8.16 mean exp pI: 8.16
YHHHHHHQQ
>4232 5.32 mean exp pI: 5.32
ADATNVNNWHWTER
>4984 AE003663 RSGW 11.48 mean exp pI: 11.48
RKLKLCMTALR
>3980 Q9XZ07 c0eg 9.6 mean exp pI: 9.6
DKKIMLDKTLQRMNDAVEALTKAVGKGDER
>2296 Q9NIW1 JSY9 9.85|2402 Q9NIW2 W359 9.85 mean exp pI: 9.85
QQLGIHGMLPYVVR
>6524 AY061377 cmUU 9.89 mean exp pI: 9.89
PMAGAPKEHGNMGAMSSGGDSMQFKR
>5754 P46150 OPIP 4.29 mean exp pI: 4.29
DLLEAQDMIRRLEEQLKQL
>3705 5.3|4227 5.3 mean exp pI: 5.3
SVTLHDQGVAEWK
>3284 AE003446 Sddj 12.24 mean exp pI: 12.24
EQLHTLRIASAQVLCLGQPVASAIRNIPKKRIRR
>6879 ELF1-DROME NmyG 3.88 mean exp pI: 3.88
HIDLIYNDG
>2302 4.68 mean exp pI: 4.68
AADAEAEVASLNRR
>925 4.14 mean exp pI: 4.14
STGEAFVQFASQDIAEK
>3274 P05661 Otaa 6.68 mean exp pI: 6.68
VDLVPAFQYLLK
>4350 5.38 mean exp pI: 5.38
GHYTIGKELIDLVLDR
>4302 P13060 qBZs 9.85 mean exp pI: 9.85
YWRSSSHHQNQ
>4122 5.75 mean exp pI: 5.75
MSQYLESLR
>1365 CATA-DROME Ks1g 10.1 mean exp pI: 10.1
NSQTVSPGAITTGNGAPIGIK
>5759 AE003796 8vgs 7.85 mean exp pI: 7.85
HEGFGGMGGGR
>3494 AE003466 Yaw8 5.32 mean exp pI: 5.32
YIMSMVNMGCYSG
>6303 P29617 LhS4 9.53 mean exp pI: 9.53
YIQMEKYAR
>5008 AE003667 M67D 11.02 mean exp pI: 11.02
PLEYLTVGVGIKKKNRRK
>4406 AE003585 O3Jv 4.06 mean exp pI: 4.06
LHMSEAEPDIQAEAIYDHMPNTPTSPPHIIPPNDTPT
>4834 Q24498 iSOp 6.05 mean exp pI: 6.05
HFYWLLTNEGIEELRRYLH
>4625 Q24498 iJQn 11.39 mean exp pI: 11.39
RYILRHQLAK
>3831 AE003505 zUo0 8.3 mean exp pI: 8.3
QCSSNTVLMLTTSGCLLRA
>6806 CPR1-DROME 18Lk 4.08 mean exp pI: 4.08
DEAKATGGSAAVVPA
>5525 5.84 mean exp pI: 5.84
DIAGYIGATSVR
>3638 P35500 i77G 7.85 mean exp pI: 7.85
IPAQTQQQQLQQAQMIHIP
>3037 5.33 mean exp pI: 5.33
HVMNVHLSAQTQTEGVEGEIPLATLK
>2265 P48591 505Z 9.02|2856 RIR1-DROME BUDZ 9.02 mean exp pI: 9.02
SAGGIGLNVHCIR
>53 4.21 mean exp pI: 4.21
DLDAIIFPGGFGAAK
>1285 AY231906 KrvL 7.02 mean exp pI: 7.02
AIGLDLELRPINLLK
>300 AE003526 Te3P 10.1 mean exp pI: 10.1
PQPNASTKVNH
>4304 P98081 qIDi 10.09 mean exp pI: 10.09
DQPQHQQQQRKF
>2582 Q8IGB9 ZLew 4.08 mean exp pI: 4.08
NEDSYK
>6710 Q24498 nxca 3.3 mean exp pI: 3.3
SSSAPQETPA
>4986 Q9VW71 1hoo 6.13 mean exp pI: 6.13
FTNVEFKCDPSNVLVRLGICGSQPCANSGI
>5511 5.83 mean exp pI: 5.83
YYGINDPVANK
>5729 P91645 AjT0 10.05 mean exp pI: 10.05
SKRTQLPYPTYGTTSLCQRS
>7265 P11996 OTOh 4.77 mean exp pI: 4.77
QGEKFYFEESYYTHYDMYMKKFFEAY
>2383 AE003608 EtqJ 3.69 mean exp pI: 3.69
AEDEVISPPMPLTVNLENVR
>6640 Q99323 pEDR 4.08 mean exp pI: 4.08
TFSEVFSLDIGQR
>860 Q9VSL4 3jFW 4.45|407 AE003555 Usrj 4.45 mean exp pI: 4.45
GSPKPEIPEDGVLR
>2184 AE003441 HnRs 10.6 mean exp pI: 10.6
SKHPTNPNVKLQMTVSPP
>5260 5.5 mean exp pI: 5.5
TPLIADGTAIK
>7203 PSA2-DROME yvQ5 5.22 mean exp pI: 5.22
EMIYNHIGMVYSGMGPDYR
>3883 AE003511 xn2D 12.71 mean exp pI: 12.71
LMRQVSSRSR
>6452 AL446005 v3KZ 8.76 mean exp pI: 8.76
SRHCLCRLSPCAFPHLCVHRVTHTHT
>313 4.37 mean exp pI: 4.37
AGDITSSEGILSVMK
>5122 P46150 pWwi 8.9 mean exp pI: 8.9
ILALCMGNHELYMRR
>4251 5.32 mean exp pI: 5.32
FFQPTEMASHDFFQR
>4159 Q24592 gYSu 9.75 mean exp pI: 9.75
RTLECALQRYGTNSFK
>3160 AE003428 5uqz 12.41 mean exp pI: 12.41
LSAHHHTGHGGRR
>6156 AE003843 m8dP 10.1 mean exp pI: 10.1
VPIGTK
>5071 5.37 mean exp pI: 5.37
TCAYTNHTVLPEALER
>5046 5.32 mean exp pI: 5.32
QIVWNGPVGVFEWDNFAHGTK
>4549 AE003602 UnDG 5.1 mean exp pI: 5.1
GIGLPSCAGCFLVPMCT
>7098 MST1-DROHY 0UdL 10.66 mean exp pI: 10.66
GSKQSGSDKGKKNGKKNDMKN
>144 P29617 EcHi 9.72|255 Q9V8V3 fLJh 9.72|2041 TBB1-DROME 99Gs 9.72|2046 TBB1-DROME lFYF 9.72 mean exp pI: 9.72
IMNTYSVVPSPK
>5084 AE003680 om16 12.43 mean exp pI: 12.43
IMNSAFIKSGVKVVNRR
>5415 AE003737 5Ezs 9.91 mean exp pI: 9.91
FPKTAHLLLSGSMDCRVK
>4163 AE003551 fpZ4 10.54 mean exp pI: 10.54
KKAKAKKLAGGGDNELTIK
>4700 Q9V7N5 nDlS 10.18 mean exp pI: 10.18
KHQHTHHQNKPQHY
>4983 AE003662 8g51 3.3 mean exp pI: 3.3
YMVPTYE
>308 P80455 oRtC 3.59|1900 RS12-DROME rwPq 3.59 mean exp pI: 3.59
DFGEETPALDVVK
>1238 AY052143 hEDB 9.72 mean exp pI: 9.72
FPYHIKGVVSN
>932 AE003764 eU97 5.4 mean exp pI: 5.4
SSTIAALNSVNAISALTQQVEGGAAELAGHLSGLAESVKPK
>4145 5.84 mean exp pI: 5.84
YMGDLSGGQVLR
>6496 APH1-DROME lIGK 12.11 mean exp pI: 12.11
YLVTILTGVLAFRVAGGTSRSFR
>1653 Q8IMB0 Hdcj 7.7|1916 RS3A-DROME 88BL 7.7 mean exp pI: 7.7
IYPLHDVYIR
>4748 5.6 mean exp pI: 5.6
NELSGALTGLTR
>4258 5.32 mean exp pI: 5.32
FTYSVTEDGCTSHTGAWGK
>446 4.25 mean exp pI: 4.25
ENLVTFEEWMK
>180 Q9BK28 l3eL 10.1|132 AE003447 3O4w 10.1 mean exp pI: 10.1
AAHLVSAGIATLINK
>6379 P29617 npXw 10.89|7268 P29617 3jl4 10.89 mean exp pI: 10.89
QQQQQQQQQEQQRR
>3440 AE003462 a9Ha 6.76 mean exp pI: 6.76
LAKTNNTMILPSNPGD
>3133 5.4 mean exp pI: 5.4
HIAAEEALATLR
>835 4.14 mean exp pI: 4.14
NSGFDIEGEGPAVR
>7452 T13798 iWdt 9.76 mean exp pI: 9.76
MNEKTVFTKLDLK
>3229 P55824 E3i1 4.63 mean exp pI: 4.63
GELLEGADAYHCDKCDKK
>267 3.92 mean exp pI: 3.92
VQDITAEDPSENYVK
>1566 4.65 mean exp pI: 4.65
LALVTGGEITSTFDHPELVK
>2586 Q8MT58 9qop 6.76|986 AE003785 HBOb 6.76 mean exp pI: 6.76
FFAFVDGK
>5313 Q9VD52 nRTl 9.88 mean exp pI: 9.88
ELDELLSKRHKR
>6439 AL136870 S8Ud 12.41 mean exp pI: 12.41
TGRLVSLSACGRTARRQQ
>5490 5.83 mean exp pI: 5.83
QQFVVSGSQDCTVK
>3388 5.34 mean exp pI: 5.34
CVICGGPGVSDAYYCK
>4515 5.52 mean exp pI: 5.52
LACGVIGITQ
>175 AE003471 pMx1 5.16 mean exp pI: 5.16
SSIPEELPHNPLEHDPLHPR
>4948 AE003657 3HPt 5.05 mean exp pI: 5.05
EGGATHMTHTAGQWLFDG
>4969 5.68|5753 5.68 mean exp pI: 5.68
NMMDKVVEATK
>4169 5.6|4170 5.6|4769 5.6|4801 5.6|4965 5.6|4966 5.6 mean exp pI: 5.6
NTVATYMSEMQSR
>6606 P11996 vxa5 7.73 mean exp pI: 7.73
DFKTWQWWKLMGLGEHWY
>5749 5.68 mean exp pI: 5.68
NASEMIDKLTLTFNR
>4956 P91645 MKJP 6.52 mean exp pI: 6.52
LRRQQQLERELNGYVEWIC
>835 AE003711 QOM1 7.14 mean exp pI: 7.14
LDRLFILLETGSTAATRQAAAKQIGE
>296 4.21 mean exp pI: 4.21
AAGFTDPILVSGTDGVGTK
>4933 AE003653 SYu4 7.88 mean exp pI: 7.88
INKRFHIKEEAGMEPYHTMGLSFM
>2887 4.86 mean exp pI: 4.86
NVKGPVREGDVLTLLESER
>4661 Q9Y0Y2 Dy73 4.53 mean exp pI: 4.53
DFHQHVDGMQEAEK
>3045 5.45 mean exp pI: 5.45
HAPPVSAASMSAFDPLKNQEEVNK
>5564 5.84 mean exp pI: 5.84
FAGVDIR
>743 P05661 OGKK 7.76|1509 GALE-DROME fs60 7.76 mean exp pI: 7.76
RPSLSVYGSDFPTHDGTGVR
>7204 PSA2-DROME NvLN 11.05 mean exp pI: 11.05
QSGGVR
>1423 4.75 mean exp pI: 4.75
IEGLHEEIAFLR
>6625 AY231870 fQGb 10.7 mean exp pI: 10.7
YCRNKGIKTSIR
>711 Q9W0H6 N8V0 8.88|2213 AE003471 oJzj 8.88 mean exp pI: 8.88
AGLPIQVPAYGINMLCGSGLK
>6394 Q9VSE1 Xd7J 9.72 mean exp pI: 9.72
TYLLQQLQQK
>4101 AE003541 XUzM 6.35 mean exp pI: 6.35
PYGCDSVRAAAEYFTKS
>1104 AE003826 Sfxv 9.47 mean exp pI: 9.47
AGSSYWSSGGVVAKVSSFKNHEGY
>7279 S41644 jj6L 9.63 mean exp pI: 9.63
DPHTMKSKGYAF
>2707 Q9NGR9 L6yI 9.63 mean exp pI: 9.63
VKKYQLSLEIP
>4618 P37276 lS6S 10.09 mean exp pI: 10.09
ALQQASENNQSKPMQR
>4607 Q8IHC2 bqn7 6.89 mean exp pI: 6.89
FRYTSLSAGGENL
>6083 P16425 GXOV 10.8 mean exp pI: 10.8
ADRERHR
>466 AE003583 vUpn 9.89 mean exp pI: 9.89
EKSFATK
>1302 P13395 TA3Z 7.85|1982 SPCA-DROME SeIF 7.85 mean exp pI: 7.85
MQHNLEQQIQAR
>3704 Q9NK54 yx1Q 7.67 mean exp pI: 7.67
PYYHLIKQPDDWPK
>559 4.17|560 4.17 mean exp pI: 4.17
HIIMEQGQEILQGDEGDPYLK
>573 AE003619 DDPf 9.53 mean exp pI: 9.53
VFYVSKSYQVNVNM
>2438 AE003661 8fRi 4.07 mean exp pI: 4.07
PTIYVDTKDPNAAEPYEPAAK
>7379 T13157 XJd9 4.07 mean exp pI: 4.07
NLQDSFMCDLSFVPETQPEAVAKSGAIQK
>4837 AE003637 R4Ek 8.97 mean exp pI: 8.97
PSRASSSAGWAIAIPIDGKPNSSFILNCLIAGFTSFF
>536 4.37|1375 4.37 mean exp pI: 4.37
GPCIIYNEDNGVTR
>4697 P11146 NBBn 4.46 mean exp pI: 4.46
FDDKKIQEDLKLWP
>3894 P05661 ZOh9 11.05 mean exp pI: 11.05
VLGHSHFGTVGHIR
>2420 P29617 Sdhm 9.72|1408 CSE1-DROME 1QlP 9.72 mean exp pI: 9.72
VIYGSLVLVNK
>2182 4.75|2463 4.75 mean exp pI: 4.75
TKHETMITDLEDR
>2580 AE003815 DOZz 4.13 mean exp pI: 4.13
TEMVHFDDVSLYGTPKEEPMPNIPIVSEK
>4186 Q9NFS3 5G5A 11.64 mean exp pI: 11.64
KRKVVQQLFN
>2908 4.91 mean exp pI: 4.91
RQSEEAEEQANSHLSK
>3580 P35500 YrVI 10.89 mean exp pI: 10.89
SMRNDLSLLR
>4658 AE003614 1fzB 6.95 mean exp pI: 6.95
MQELLQKWIQMG
>3516 5.26 mean exp pI: 5.26
CDYPAACNAMETLLVHR
>5197 Q9VGG5 ObAt 9.76|5303 Q9VDW3 TJTe 9.76 mean exp pI: 9.76
QQKEQKSFHAELHQNK
>6826 Q23979 yeAq 7.06 mean exp pI: 7.06
LTLKSEQDEYRR
>1047 Q95SA6 ZZuu 6.28|1051 AE003808 RoeR 6.28 mean exp pI: 6.28
ESCTIGGSGSSFIYGFVR
>1850 Q9XZ07 QBr1 4.54|1061 AE003808 mPOy 4.54 mean exp pI: 4.54
YSAFDENGLPTHDKEGK
>1040 Q8T8V5 i0NI 4.27|1158 Q8T8V5 00QR 4.27|1696 LA-DROME p2Zx 4.27|1698 LA-DROME YQ03 4.27 mean exp pI: 4.27
NAIVVFEGAPETSSR
>5352 AE003727 UOL9 10.71 mean exp pI: 10.71
YSGFVVLPGGLSIILFQNKIGRK
>3898 AE003512 Ewjm 6.94|3901 AE003512 geRO 6.94 mean exp pI: 6.94
QKDTTMMSGDGLISSKMDK
>5111 5.4 mean exp pI: 5.4
AEVGEVSPLQHSSK
>5714 5.6 mean exp pI: 5.6
NLAVGLPPIEQLTK
>267 Q9V9Q4 MDo9 11.05|345 Q9V9Q4 agn8 11.05|1585 Q9V9Q4 XTVy 11.05|2547 AE003781 z8Rn 11.05|5688 AE003781 Wgcf 11.05|5689 AE003781 lxif 11.05 mean exp pI: 11.05
NAAQNIALNSSVAAPR
>4809 AE003631 ZTDs 7.82 mean exp pI: 7.82
NSKEGHMLSIAP
>4128 AE003544 wWaN 3.1 mean exp pI: 3.1
LAFPDP
>4979 AE003662 MkVg 10.39 mean exp pI: 10.39
FIPDLPSGGPLAVYRKR
>3684 AE003485 RHmk 9.89 mean exp pI: 9.89
VLPSAVLEKSQAVNAIPAIVAPPVAVVPVVLAPQPVPVK
>7397 T13288 5F1h 12.41 mean exp pI: 12.41
IGQLVSAMRVR
>1334 4.56 mean exp pI: 4.56
GALDDISKIPEK
>945 4.37 mean exp pI: 4.37
TEIADLNR
>2188 AE003446 T0c6 4.46 mean exp pI: 4.46
DSPDIEDLLSLNPRVKTQCSVVPTK
>5695 Q9VTB0 kNQ6 4.43 mean exp pI: 4.43
EMQKSHDLNE
>4342 5.38|5080 5.38 mean exp pI: 5.38
AFTHTAQYDEAISDYFRR
>4771 Q24498 TC06 10.1 mean exp pI: 10.1
FLPLIK
>6260 AE017258 AYq8 11.27 mean exp pI: 11.27
VRQNALFYGAIVKANGLADRTLRTYLR
>5509 5.83 mean exp pI: 5.83
YSYIFQVCGDAGGVK
>5744 AE003795 XSi6 10.09 mean exp pI: 10.09
HGSKSMSFSSQGLTTPALRWIGLHPSEIPALGTGAVAL
>83 4 mean exp pI: 4.0
ELLIANSQEVPSGESNIVDR
>3096 5.24 mean exp pI: 5.24
SNYSSSPYWTN
>6444 AL355930 UBXu 12.41 mean exp pI: 12.41
RCTQPSSAQLQGMRGARR
>1883 4.53 mean exp pI: 4.53
TAEEVAALIR
>3994 5.3|4033 5.3 mean exp pI: 5.3
SSLLGFSTHSDFVLEMNMAK
>6019 Q9W4E2 V0CR 4.46 mean exp pI: 4.46
PYWKLDAWEDDARR
>7307 Q9W1I2 m4n4 4.36 mean exp pI: 4.36
ELILQPNKGDVQCFRLISKEAYEEL
>1344 C190-DROME Cq2y 3.85 mean exp pI: 3.85
TQLAEYQKVIDEMDDAASVK
>5513 Q99323 C1YR 4.73 mean exp pI: 4.73
TKEQVEFAVEAIAKACYER
>4041 P29993 KSuZ 8.79 mean exp pI: 8.79
ILYNMNPKQLVEVACKAYH
>2856 4.83 mean exp pI: 4.83
AWKHPDEPVLLEEPAIAALAK
>5421 5.81|1306 P37276 twCH 6.68|2304 P06605 Wl1K 6.68|4281 P06605 u1f9 6.68 mean exp pI: 6.4625
VGINYQPPTVVPGGDLAK
>2262 AE003508 XxD4 3.01 mean exp pI: 3.01
IFTEISGPDMSGASLPMS
>4259 5.32 mean exp pI: 5.32
FVIVHNDENPNPR
>2566 4.79 mean exp pI: 4.79
IAELFNVEPERQR
>4636 AE003612 eEbW 10.21 mean exp pI: 10.21
DVTIKLHHRVGKYLKINLYF
>2666 AY089627 f6mN 4.54 mean exp pI: 4.54
TYAPVPAAIGADTYAPEKFIPQDVQEAHYK
>2085 4.53 mean exp pI: 4.53
YEALLLGGLPQEGLAR
>5226 AE003702 F0kg 12.42 mean exp pI: 12.42
VPFKLRGLR
>4870 AE003641 Pgp5 9.75 mean exp pI: 9.75
SRLHMAAYLCVASNGVPPSISK
>5441 Q24498 FyLc 4.07 mean exp pI: 4.07
CRDVEDEKLWIDEK
>1350 4.53 mean exp pI: 4.53
GIEIQGISLNLEK
>5248 5.5 mean exp pI: 5.5
TLLFPTATDTSYVK
>6411 Q86C16 Qusf 10.81 mean exp pI: 10.81
NCVIISAATLQERIRIR
>4012 AE003530 C7Zr 9.94 mean exp pI: 9.94
KLISRNYRRVAEIWLDEYK
>147 P29742 wt8i 7.97|1922 RS4-DROME S8Ij 7.97 mean exp pI: 7.97
ERHPGSFDIVHIK
>3163 P40797 M7wG 3.51|1797 PNUT-DROME Gwww 3.51 mean exp pI: 3.51
IYDFPATLEDAAEEAK
>5428 P15357 YryD 4.46 mean exp pI: 4.46
KYWPDPDRFDPER
>1667 4.53 mean exp pI: 4.53
LSLEEFIK
>4069 AE003538 baFm 3.87 mean exp pI: 3.87
DDDFHNDR
>3131 AE003420 ASbI 9.53 mean exp pI: 9.53
YTFGYPFGLK
>454 AE003581 MPjh 4.56 mean exp pI: 4.56
KKEPVGAMSEDLPADVTK
>860 4.25 mean exp pI: 4.25
PGVVEIPTLEELNVK
>5112 P05661 h0FM 9.63 mean exp pI: 9.63
NDWFFKKEQIYLLAQFWQQR
>5964 AE003822 X3NZ 7.15 mean exp pI: 7.15
TPYLCMMSLLFYGGALLINLLSTLH
>4843 5.45|5184 5.45 mean exp pI: 5.45
KPLHYAADCGQAEMLEFLLSK
>425 4.54 mean exp pI: 4.54
EHDPIGDAVSNPK
>3026 Q9VUR3 qfrW 12.11 mean exp pI: 12.11
RIDRTGR
>1733 4.65 mean exp pI: 4.65
NNEDVDAIKPLFSVNVDHR
>6329 Q9V595 G7Yh 9.33 mean exp pI: 9.33
QLRLDYLIHPHYRYYVREM
>1872 Q9W0B8 IX14 7.05|190 AE003472 oMgQ 7.05 mean exp pI: 7.05
LLELAPRPDVAQQVR
>5849 Q99323 edpb 6.98 mean exp pI: 6.98
RISAISVAE
>4574 5.55 mean exp pI: 5.55
STDSYTCLTVK
>5835 Q24298 3C1y 4.13 mean exp pI: 4.13
QNQQRLENELDLQMLMVNIDECLIEKFK
>7554 P28668 mrEF 7.83 mean exp pI: 7.83
WEFKQPTPFLRTREFLWQEGHTAFA
>2922 4.95 mean exp pI: 4.95
ISAMKEEKEQLSAER
>5272 AE003712 uwLK 9.15 mean exp pI: 9.15
LVAKVTAMVVLFCASAICGSIPFLLNR
>4547 AE003602 1Zu8 6.76 mean exp pI: 6.76
TGNSNAKLSDAV
>1723 Q86DR8 g25m 3.68 mean exp pI: 3.68
ATEEEVEQASELRAQAASA
>3245 AE003442 IWcz 6.99 mean exp pI: 6.99
LIPRKAMRLVNDFFDTGVD
>1410 4.53|1411 4.53 mean exp pI: 4.53
IAELMPGASGAEVK
>4319 Q9NK54 PuzS 11.33 mean exp pI: 11.33
ARIAELPPRK
>4008 AE003529 oXwb 10.63 mean exp pI: 10.63
ISLPKKISLQKGKYINLSDNSR
>5469 5.83 mean exp pI: 5.83
FVASCGFTPDVK
>4407 P98159 udAQ 7.98 mean exp pI: 7.98
HSSSRHSSSSSSKDHPSYDGVF
>1966 SAHH-DROME k5Ub 9.72 mean exp pI: 9.72
TTTGVHNLYK
>7167 P05661 z5NL 9.59 mean exp pI: 9.59
DRSYLLQAMTHASYTPNRLT
>3341 Q9W5D0 70gY 9.72 mean exp pI: 9.72
YFKAPAETNPLGQINMRDAR
>2261 AE003507 SoQ8 6.76 mean exp pI: 6.76
LIFVLSTGSDPMSGFLK
>6366 P26675 0ol4 5.16|6392 P26675 lQGl 5.16|6542 P26675 tL70 5.16|6962 P26675 eS7c 5.16 mean exp pI: 5.16
HWVDHHFYDFEKDPMLLEKLL
>3382 AE003457 0YOS 3.89 mean exp pI: 3.89
YCFAIDRGGTFTDV
>5239 Q9W252 mK5j 6.28 mean exp pI: 6.28
EKCFQYW
>2229 Q24197 rIod 10.89 mean exp pI: 10.89
MDRLIQSR
>6360 AF220950 6AAX 6.55 mean exp pI: 6.55
EKPFLCWARKLVGDPNLEFVAMPALLPPEVK
>135 Q961R8 ttzP 6.83|319 AE003532 xfXp 6.83 mean exp pI: 6.83
LVANETLGYYMAR
>4501 P08841 Q9lR 11.33 mean exp pI: 11.33
ISEQFSAMFRRK
>3759 5.32 mean exp pI: 5.32
ETPVTTAHLDLK
>7509 T44596 fpBR 6.76|7510 T44596 hKat 6.76 mean exp pI: 6.76
PGDLVGVNK
>2566 AE003806 rHVu 6.68 mean exp pI: 6.68
SLAGTVLLADPLLYAQSTFK
>3382 O15943 zIab 12.11 mean exp pI: 12.11
RCLNQLRQR
>6696 P34739 vHmq 10.09 mean exp pI: 10.09
PITESLRQHVK
>5666 P08879 Ec8c 6.32 mean exp pI: 6.32
RPPRNDQQNGRDYQHHNHTTEEV
>6498 APH4-DROME w114 4.17 mean exp pI: 4.17
ERGDESNGFVLLVEGGR
>4062 Q9V3P6 AKON 3.85|942 AE003768 cV48 3.85 mean exp pI: 3.85
LEEADPLVTSLSSDKDPVLR
>5645 AE003771 my0W 11.47 mean exp pI: 11.47
VKDKNGIVLFRTAGGVHIMVR
>3702 Q9VYQ5 YxM0 10.1 mean exp pI: 10.1
ANIATPPASAPAQIMGGGPASQK
>5115 5.4 mean exp pI: 5.4
AQIHILENGEVR
>5529 5.84 mean exp pI: 5.84
DLAIQAPLK
>3225 P17133 wpLy 9.63 mean exp pI: 9.63
INDWFFKKEQIYLLAQFWQQR
>333 4.41 mean exp pI: 4.41
ALELDSNSKEATEGLQR
>2498 AE003736 iUYv 10.59 mean exp pI: 10.59
IVKALQGNKVVTVEQSR
>747 Q9VAY2 l7hR 9.72|931 AE003763 42RO 9.72 mean exp pI: 9.72
SLLYVPK
>88 AE003422 S6kB 7.95 mean exp pI: 7.95
LSPNHTQGLQLQTHPNVDKELFK
>7059 P29617 L1sG 4.31 mean exp pI: 4.31
QKLMETDGDPNCVLWR
>2338 4.68 mean exp pI: 4.68
KLGGSLTDSYLDEGFLLDKR
>4194 P25455 aejf 3.57|5984 Q9W3C0 Obdi 3.57 mean exp pI: 3.57
IKFDEDGYMELDMGEWLLKHDDEEEEE
>1522 P91938 oX40 7.16|2859 RL32-DROME FP1N 7.16 mean exp pI: 7.16
VYCGEIAHGVSSK
>6729 BX42-DROME 7ZDy 9.85 mean exp pI: 9.85
PPYGQR
>4586 AE003606 7cP1 11.49 mean exp pI: 11.49
HTGVLTGLSKATTTVPHPATAFR
>7119 NEUR-DROME 7Fsj 11.8 mean exp pI: 11.8
DKLSSKKKMHLLKKIKKRFGLVR
>6177 AE017256 M0IS 10.55 mean exp pI: 10.55
FTLDVPIFKRGVNAFGVSKAKMDAK
>5540 AE003752 6waV 11.05 mean exp pI: 11.05
ALLQHGANHTIR
>408 Q27580 OVOg 8.88|2882 SAHH-DROME FnYr 8.88 mean exp pI: 8.88
SKFDNLYGCR
>7275 S30395 Lx95 13.01 mean exp pI: 13.01
PARSGFRGGFGSRPPRGGR
>7115 NDL-DROME heSW 3.27 mean exp pI: 3.27
WCDNVVDCSDGSDESACTCADRV
>6666 BNB-DROME GPUp 3.69 mean exp pI: 3.69
AAVPEQPDVNANPSPSTPAAEPAKEI
>3426 AE003461 2n3i 5.87 mean exp pI: 5.87
MAFAYFAAQMLGAFIGYGLLMV
>383 P05661 MT8P 7.85|1230 AR34-DROME MmsL 7.85 mean exp pI: 7.85
DNTINLIHMFR
>4109 5.55|4582 5.55|4884 5.55|5370 5.55 mean exp pI: 5.55
SVTLTGSPDAIMTAK
>2183 P29844 pqVA 7.82|1521 GS1-DROME 5RxA 7.82 mean exp pI: 7.82
ELFSLFNHK
>5719 AE003790 Dy3G 10.09 mean exp pI: 10.09
RVIQFMQKWVMAVRHAAFEEPSV
>3856 Q9VDE5 8oMz 3.8 mean exp pI: 3.8
YYKEEVGEEPDEELFK
>3523 AE003469 wTqf 6.73 mean exp pI: 6.73
LMATYGFMGGFGFGMIYLPAVVAVGYYFETK
>6232 AE017257 sBtp 10.59 mean exp pI: 10.59
GMRIVNSKKEI
>5535 5.84 mean exp pI: 5.84
DLLQNLLK
>5641 P05661 LrzV 11.05 mean exp pI: 11.05
QLNNILVIGMTNR
>421 AE003556 t8RS 4.26 mean exp pI: 4.26
QQMGPQLTEVEFEEVMSRNR
>6371 Q9VZQ3 z5vy 10.09 mean exp pI: 10.09
QEVMAKWR
>2786 O77460 bYGC 3.6|1645 IPYR-DROME SMmy 3.6 mean exp pI: 3.6
VNDIADVDQYFPGLLR
>2973 5.32 mean exp pI: 5.32
HGGAIPIVPTSDFQER
>2499 AE003736 3AfU 7.73 mean exp pI: 7.73
LHNYLVDNQFTAANPSKLFEAIAK
>5315 AE003720 Ma7w 10.09 mean exp pI: 10.09
SFRFVDWSPTGFK
>1999 P46150 NJdh 4.45|1736 MOEH-DROME ViFg 4.45 mean exp pI: 4.45
QLQAAKDELELR
>4070 5.4 mean exp pI: 5.4
EIMGLHNWIQFYNLEK
>4412 P55824 XQPb 9.15 mean exp pI: 9.15
RCPPREQMNQILCFK
>5541 AE003752 VfiE 10.59 mean exp pI: 10.59
QPKEAVTPAAQLLQKR
>7286 Q9VM75 AAP2 3.3 mean exp pI: 3.3
EPFI
>4137 P35992 jaig 12.42 mean exp pI: 12.42
SSSTIQIRFRKN
>7381 Q9VNA5 mhTI 8.83 mean exp pI: 8.83
SIQMYVMCLYHAMESMRTR
>4125 P26675 5KdH 5.16 mean exp pI: 5.16
HWVDHHFYDFEKDPMLLEKLLN
>4960 5.6|5725 5.6 mean exp pI: 5.6
NPLGNAGMLAGEITK
>7270 Q8T3U2 RtQT 6.79 mean exp pI: 6.79
GDIPGVR
>3318 5.21 mean exp pI: 5.21
LHIAQDINQDNLALFCQSYNSR
>7176 PERO-DROME wQzf 6.1 mean exp pI: 6.1
PTRCCTDDGR
>3846 5.38 mean exp pI: 5.38
RLPEHVQVDDPAALK
>4569 5.55|5345 5.55 mean exp pI: 5.55
SSQAQPDSPSAQLALIGASQNFLQPGAK
>2352 Q9VEU1 S3aM 9.89 mean exp pI: 9.89
RSTAALKGADASGDHK
>488 Q8SYN6 Vjz4 4.27|423 AE003557 8PsH 4.27 mean exp pI: 4.27
AQLALIEEK
>5425 O46072 0JIG 8.97 mean exp pI: 8.97
SSEKQNRIFLPVPDGCR
>2843 P17133 1xdU 10.1|7169 PDX1-DROME Im7J 10.1 mean exp pI: 10.1
PAPAFAGTAVVNGVFK
>7216 PSN-DROME YM36 4.31 mean exp pI: 4.31
QDQPDAAILAVPNVVMREPCGSR
>6301 AE017260 EXDx 10.59 mean exp pI: 10.59
IVPLHDNNIIKLGTLFIFIGLSIKMALFPLSRWL
>586 Q9VVA0 CEKF 8.17|1784 Q9VVA0 FvHX 8.17|297 AE003526 bKUM 8.17|298 AE003526 Dzi5 8.17 mean exp pI: 8.17
HQAVHVQISHLTPEVHHK
>5412 5.62 mean exp pI: 5.62
TGAVVIDCGINTIADSSRPSGK
>4870 5.55|5320 5.55 mean exp pI: 5.55
SLMNCGPDFTPSYANLGR
>7495 T13940 trNh 10.09 mean exp pI: 10.09
RISQTEAKF
>3977 AE003525 aOzS 4.06 mean exp pI: 4.06
PEIHGSGELDSGFSDK
>2983 A4-DROME bJjJ 10.59 mean exp pI: 10.59
LADPKAAQSFKQRM
>3836 Q8I8U7 uTln 9.59 mean exp pI: 9.59
VYFPVRHQLVQHLINY
>3549 AE003472 obnc 10.15 mean exp pI: 10.15
YTAIVSDKLQGKYNAKTKKY
>2569 4.79 mean exp pI: 4.79
IISSIEQKEESK
>3095 AE001572 36f4 7.14 mean exp pI: 7.14
SKALSDRSEEFR
>3334 AE003452 27Kz 9.51 mean exp pI: 9.51
KKGSYPSCSGARAPGLAADMYFQ
>7476 P29310 qzLs 4.36 mean exp pI: 4.36
EELVQKAKLAEQSERYD
>4043 5.32 mean exp pI: 5.32
IASIANLDHLTSLQMLELGSNR
>1526 Q8IRM4 ByZM 9.47|1552 Q8SWU7 80LF 9.47|3299 AE003448 LlCY 9.47|3300 AE003448 ih47 9.47 mean exp pI: 9.47
YLFLTSKPVIYLVNLSDKDFIR
>1065 AE003814 FTcR 5.12 mean exp pI: 5.12
LELLNGTTSYAYVFDHSHSMDMR
>2541 Q9VI72 RFQM 11.05 mean exp pI: 11.05
HIVVTQQVR
>2072 4.53 mean exp pI: 4.53
WEGTPLEVVQK
>965 4.37 mean exp pI: 4.37
TNEIVILSGDGGR
>7285 Q9VN21 4G8P 12.43 mean exp pI: 12.43
RSLRVQTWKK
>6294 AE017260 ES5q 6.03 mean exp pI: 6.03
HSVEHAVLPFKDLFLGLFFMTVGM
>1489 Q95028 S3CP 3.71|1707 LDH-DROME fo5W 3.71 mean exp pI: 3.71
EVCLIDVCADK
>1154 4.53 mean exp pI: 4.53
ALAEQSPQIGVLEK
>6699 Q9VK69 DwGQ 6.99 mean exp pI: 6.99
ETSVDLKNIKVI
>1004 4.25 mean exp pI: 4.25
VGEATETALCCLVEK
>5151 P35500 K73e 4.66 mean exp pI: 4.66
FKEDEKDCFALTNGHDVHFDVHQ
>7315 P55824 UEYT 3.3 mean exp pI: 3.3
LLGEPVN
>7395 Q9V3P6 GH6L 9.76 mean exp pI: 9.76
GNVLQHLKNTAPIPTALPSTFKPQGTTSEDGAK
>272 AE003510 WAlD 4.08 mean exp pI: 4.08
DVSEPVSRPAAPMSTLSIPGPAL
>6377 P13060 lbex 9.73 mean exp pI: 9.73
KYMEWYYNKK
>3381 5.52|3878 5.52 mean exp pI: 5.52
QQAAYYGQTGQTPGQPGATPQGQQAQ
>6969 H1-DROHY Hq6y 10.85 mean exp pI: 10.85
VTSSAAAAKKKT
>6755 P08510 qtZ1 3.83 mean exp pI: 3.83
AWEQYDRLYMQMELC
>3320 AE003451 Z4HC 4.07 mean exp pI: 4.07
SSYVKAVEMLNCLQAEVVSMLTPDDIR
>1098 4.53 mean exp pI: 4.53
AAEPEPAQPVQNK
>3975 P13395 uOBw 7.8 mean exp pI: 7.8
FDKAINGHEQK
>1055 4.21 mean exp pI: 4.21
VVDALGNPIDGK
>3967 P55824 iDxX 8.79 mean exp pI: 8.79
RYKKGDMVDYVIC
>1998 T13158 1lnk 7.85 mean exp pI: 7.85
NHMESGGVAGR
>836 4.14 mean exp pI: 4.14
NTCVSEGNSPFCCSADEAK
>1261 AY231792 W8DM 8.81 mean exp pI: 8.81
CVYVYK
>7243 Q9V3P6 Fpqm 9 mean exp pI: 9.0
PKKNQQGWYIGCNNFPDCK
>6181 AE017256 dHbw 11.33 mean exp pI: 11.33
AIVAPDVGAIGRARAFAK
>3052 P05661 09nG 12.41 mean exp pI: 12.41
APRVR
>3283 AE003446 c0xa 7.82 mean exp pI: 7.82
TMDKAPGQDSNHR
>5151 5.4 mean exp pI: 5.4
YQNLQSSHSTSTESELK
>5531 AE003751 eR2A 3.89 mean exp pI: 3.89
EDASIEQVLSSSESGMRFKNSVYESE
>2749 Q9VYZ0 YuGI 8.81 mean exp pI: 8.81
NGFPGPQGPYYCGVGANK
>5399 AE003733 RgfB 9.89 mean exp pI: 9.89
VEAQKLSKLNASSNAH
>5571 Q08473 7aOO 9.04 mean exp pI: 9.04
YGDYYAGGYYNGYDYGYGGGFNGGKQRGGGGR
>952 4.25|1911 4.25 mean exp pI: 4.25
TGTAEVSSILEEK
>4043 Q94981 EWal 7.78 mean exp pI: 7.78
KQKMEEMQQHNMSWIEVQFLK
>737 4.37|1617 4.37 mean exp pI: 4.37
LLDGEATTVSTSSSTTR
>1898 Q9V8H1 TnIg 3.59|2562 AE003799 0DQb 3.59 mean exp pI: 3.59
YDAIIEIYDFVETFLK
>293 3.92 mean exp pI: 3.92
YVWASSEGGTFSGITPDEIDVIVGK
>945 AE003770 LS9o 6.24 mean exp pI: 6.24
IFFPISDKDNFTACK
>4017 AE003531 ZMCE 10.89 mean exp pI: 10.89
LRFALPDVSSSQRSNVAGQ
>6739 C135-DROME 2BYI 6.93 mean exp pI: 6.93
NYMLSTTFLYKDLRFIDNTTMKLAE
>3665 5.27 mean exp pI: 5.27
GIQVTCEVAPHHLFLCEDNVPVIGK
>405 Q9XZ07 MqQQ 8.88|418 Q9XZ07 hhbK 8.88|2570 AE003808 H8uU 8.88|2572 AE003808 zQ5x 8.88 mean exp pI: 8.88
YFLHTGHLTIAGCK
>6491 Q9VVV8 wxu9 10.8 mean exp pI: 10.8
LRNAAEMLREIRN
>2422 AE003635 M4gS 6.09 mean exp pI: 6.09
ILALDCMVYFAR
>896 AE003745 QX81 5.1 mean exp pI: 5.1
VDVAYAPPSGYTNVPSPIVLFSIPDGHTK
>35 Q9VUJ1 sizJ 7.74|311 AE003532 qFMp 7.74 mean exp pI: 7.74
YQGHISAALVLGGVDK
>6874 P48994 9fi9 4.54 mean exp pI: 4.54
FKQHLDETTRGWDWSEQ
>878 4.21 mean exp pI: 4.21
QLQDIATLADQR
>6238 Q24498 3FlG 6.29 mean exp pI: 6.29
CPPREQMNQILCFKNLEP
>5353 P26675 NGlQ 7.98|7143 P26675 D54L 7.98 mean exp pI: 7.98
QFRVLNVLRHWVDHHFYDFEK
>2003 4.53 mean exp pI: 4.53
VGAGAEGYSYER
>3880 AE003511 jADK 7.68 mean exp pI: 7.68
LQPFSEYQQKGQKDHIQERQY
>916 4.17 mean exp pI: 4.17
SQTTEDCTEELFDFLHAR
>5690 P13060 UVi8 4.79 mean exp pI: 4.79
IAGAGELHLEICLKDLEEDHACIPLKK
>1112 4.57 mean exp pI: 4.57
ADGEIKQEYTTPSGYLTESSVSFAHSWVLPAESCR
>7289 S55392 3jV2 11.05 mean exp pI: 11.05
APRPLAAGAHAAAAAHAQ
>4830 AE003637 Uqhp 4.56 mean exp pI: 4.56
APAQTAVVEYPGDIVVKPGQVLTPTQVKDEPCVK
>3542 AE003472 9eQ7 3.1 mean exp pI: 3.1
SSGFFVDLSQ
>3079 5.21 mean exp pI: 5.21
DNLVTSPHDITYVK
>5031 P08510 UXpk 8|5704 P22293 egKf 8 mean exp pI: 8.0
RQDHQMQQQQQQLQHQQL
>1908 4.56 mean exp pI: 4.56
TGKVDSIPAPDLSEAQWR
>7257 P48605 k30D 9.63 mean exp pI: 9.63
NIWEPLAVKLQTYK
>5486 AE003747 Zw9O 10.09 mean exp pI: 10.09
HGIRGEINVIVK
>6442 P29993 VsdO 3.3 mean exp pI: 3.3
QEVLQ
>6462 AL590734 lLpG 11.93 mean exp pI: 11.93
RFVTSRADVAAALRDR
>5562 Q7YU85 o4rO 4.27 mean exp pI: 4.27
IEEGTAVQLR
>7554 TRX-DROME M2Do 8.94 mean exp pI: 8.94
SSDGASSGISCGKSTAK
>4307 AE003574 BImF 11.51 mean exp pI: 11.51
RPYNLNQAKLPFKFR
>507 P25007 5fj7 3.71|1080 P25007 FeBO 3.71|1417 CYPH-DROME Rkbv 3.71|2725 CYPH-DROME pMPG 3.71 mean exp pI: 3.71
VFFDMTADNEPLGR
>3492 5.21|3613 5.21 mean exp pI: 5.21
AIADHALPMSFLDCYK
>6280 AE017259 tbLH 6.95 mean exp pI: 6.95
IFFPVLLSTIPMLIFGPTTLGVVLTAIGTIFAIKGGVE
>3130 O76251 3xgP 4.27 mean exp pI: 4.27
MMEAEYAMR
>117 AE003438 P5YD 5.32 mean exp pI: 5.32
APKSLDYPVNTPDTDESLLSVHEKVSRFTHSAEK
>4800 AE003631 k3oN 3.69 mean exp pI: 3.69
EGHMLSIAPEQEDIA
>2279 4.65 mean exp pI: 4.65
IAANFVIHAPPGEFNEVFNDVR
>422 Q9V9S0 rRrd 7.82|980 AE003781 8oyr 7.82 mean exp pI: 7.82
SQTTQFIHLIWGPETSK
>1666 4.35 mean exp pI: 4.35
LSGAPVESDTHI
>1953 4.56 mean exp pI: 4.56
TQYVISEDPKADR
>830 P92177 zypw 7.82|1849 RFA1-DROME gwiN 7.82 mean exp pI: 7.82
AEQIFSALNFTSHIFK
>3964 AE003523 ob5B 9.85 mean exp pI: 9.85
NNNGILAQIAMQYR
>6048 AE003833 81br 6.55 mean exp pI: 6.55
NSFGAPNTERAVTKCFFDIREEVR
>2621 AE017256 T9rX 7.76 mean exp pI: 7.76
EKMLRVAKENDILKDILDATTTIKHSDSR
>2396 Q9VC05 xWiR 3.3 mean exp pI: 3.3
QQSQME
>1524 4.66|1525 4.66 mean exp pI: 4.66
KAPQVDMHSEPASGDAAVAGDQGAGQR
>449 AE003579 YXhf 5.33 mean exp pI: 5.33
LLNLPIIGLSTCALMP
>870 4.18 mean exp pI: 4.18
QIQQERDELQDEINSQNAK
>3839 AE003506 GsiF 5.35 mean exp pI: 5.35
TIREWAFEGHIDCK
>6490 Q9V8K3 XovQ 9.59 mean exp pI: 9.59
HRGYEYSR
>6289 AE017259 0CO4 3.97 mean exp pI: 3.97
AEMIENNNKTTLE
>1027 Q8SX57 d4Nl 6.87|517 AE003602 3kGU 6.87 mean exp pI: 6.87
SLYQLTMLATPELVK
>5569 P45594 iVAw 6.6 mean exp pI: 6.6
HCFKHLSPDHQGKIQQLEEQLHQH
>3119 5.38|3364 5.38 mean exp pI: 5.38
HRLDLGDEYSSSK
>2484 Q8IQL8 f55k 3.42|7168 PDI-DROME j5gd 3.42 mean exp pI: 3.42
FLDANGEVADSEPVEETEEEEEAPKKDEL
>2321 4.68 mean exp pI: 4.68
FYTCGEAPNYDKSCWFNEK
>2197 4.79 mean exp pI: 4.79
ALQAMEQGEEALFTIKPK
>4163 O96838 eBkv 6.99 mean exp pI: 6.99
FSGIVKTTSLLDFETMK
>6690 P29310 R52u 4.17 mean exp pI: 4.17
ELREICYEVLGLLDKYL
>6085 AE003837 iPg7 7.16 mean exp pI: 7.16
DHNPSPKCSDSSGK
>193 Q9VHN7 mlkH 7.82|735 AE003680 hiyv 7.82 mean exp pI: 7.82
LGQSEATSLQHK
>4563 AE003603 V4W3 9.89 mean exp pI: 9.89
GNQKQIVESVNPTPQLKPH
>2702 BX294148 NatE 7.77 mean exp pI: 7.77
TEAGRYASDHLPIAIRI
>7522 TBA4-DROME WSK2 8.29|7523 TBA4-DROME HWu0 8.29 mean exp pI: 8.29
FMACCMLYR
>40 4.21 mean exp pI: 4.21
DADFPALVVK
>6324 O96838 GPWv 9.89 mean exp pI: 9.89
LSNKLEVQDSGSSLAKHPQMQR
>2455 Q8MSS1 rJH8 9.85|1382 CLH-DROME AAVm 9.85 mean exp pI: 9.85
LLYNNVSNFAR
>4411 AE003586 EY08 3.71 mean exp pI: 3.71
EGVLMYVLDTDYVNFAIR
>7406 T13412 tB5g 3.49 mean exp pI: 3.49
IPLVDLNDDDEGEDGAGGAGERESTNR
>3595 P45594 uRT3 7.75 mean exp pI: 7.75
DIIHGKLFQNTRILEVDYAQGR
>7223 PYGO-DROME 9SJi 10.1 mean exp pI: 10.1
GPMGNMGPMGGGPMGGPMGVGPK
>1131 4.56 mean exp pI: 4.56
AGSNVMQTFTFYASDDKLENR
>2883 Q8SZD2 inTm 10.09 mean exp pI: 10.09
NEVSGADLKQLLTSWPWTRLR
>4640 5.84|5540 5.84 mean exp pI: 5.84
DLSSQFYLR
>5398 Q9W3C0 6s1T 3.73|5716 P28668 MZa7 3.73 mean exp pI: 3.73
IKFDEDGYMELDMGEWLLKHDDE
>1164 4.37 mean exp pI: 4.37
ALSAGGYDVEK
>1778 Q9V630 Pr4Y 3.89|1961 S68280 NbLw 3.89 mean exp pI: 3.89
DFQNPLITAYYSVDYQK
>644 4.14 mean exp pI: 4.14
ITGIEECDLLLLIGTNPR
>1209 Q9VTY2 L9lQ 5.1|2300 AE003541 DoqN 5.1 mean exp pI: 5.1
QLSNFGLDYIDLYLMHMPVGYK
>2387 AE003613 pegg 6.09 mean exp pI: 6.09
NPGDNYCSAIYR
>1099 4.68 mean exp pI: 4.68
AAFLEKDESIR
>5102 P05661 hTkD 12.41 mean exp pI: 12.41
QMQQNLRRL
>541 Q9W0H6 ZuOz 10.1|176 AE003471 20Rd 10.1 mean exp pI: 10.1
TPIGSFNGTLSK
>5251 5.5 mean exp pI: 5.5
TLTGAVSDLLK
>1952 Q9VN21 cejU 3.71|541 AE003606 Oxra 3.71 mean exp pI: 3.71
YDTPVDIIATPTEIIR
>3844 Q8MR49 WJ2U 10.1 mean exp pI: 10.1
MQSMMK
>7226 P55824 mYWU 4.46 mean exp pI: 4.46
QKIKADYDQLYEDLQQAFR
>3987 Q24298 SO5z 9.59 mean exp pI: 9.59
RSLGYAYVNFQQ
>2661 AY075176 pKSJ 10.6 mean exp pI: 10.6
LQLQPTPVSLKPGTPQMQLQLPPQTAAK
>5907 Q9VQL7 Vt6Y 3.51 mean exp pI: 3.51
LKDSDLENFDQQF
>6766 P31007 bvUV 5.44 mean exp pI: 5.44
EEERIADIQKAHR
>1147 4.68|1148 4.68 mean exp pI: 4.68
AKFEELNMDLFR
>4202 AE003556 LZE6 11.05 mean exp pI: 11.05
AMAIALQIR
>5622 Q99323 eUK4 9.89 mean exp pI: 9.89
VQILLDLIIKENKAQHLLWLQR
>1887 4.49 mean exp pI: 4.49
TAGKEETAAENPGEAAVSPSK
>2496 Q8MRS7 EoHk 8.97 mean exp pI: 8.97
STWRNMGVNSECK
>4045 P05661 hOOm 11.05 mean exp pI: 11.05
QFMHQQMIQR
>1321 Q9VG16 fYMg 7.82 mean exp pI: 7.82
PPALVVLSHEPK
>2070 Q9V4Z0 oUXP 5.95|1166 AE003835 cuJb 5.95 mean exp pI: 5.95
NAMLCYICAGSIDK
>5521 P37276 Fnyn 3.71 mean exp pI: 3.71
IKDYLMMED
>518 Q9XZH6 aPub 5.35|2130 VATG-DROME hxcD 5.35 mean exp pI: 5.35
KDPFILEILQYVYNISPEVHK
>3456 AE003463 sWhw 5.33 mean exp pI: 5.33
PASSCS
>4491 Q9VR91 RMab 11.05 mean exp pI: 11.05
QMVGHLGR
>4439 AE003589 JiMv 5.93 mean exp pI: 5.93
YTAPMGLGMGGMGIGM
>4836 AE003637 WFCk 4.31 mean exp pI: 4.31
RSNFIEGNDNFRDQN
>5367 AE003728 jDqG 11.05 mean exp pI: 11.05
MGGQNPNQMGAGGPMVGNR
>1071 AE003816 pP0B 3.97 mean exp pI: 3.97
DTSGLEMKAVADLFDR
>1293 4.68 mean exp pI: 4.68
FFSKEGLEIQDVR
>5127 P82295 TW3K 5.28 mean exp pI: 5.28
KNNVQLHLPVDFVCGDKFAEN
>3068 P05661 JtnI 11.64 mean exp pI: 11.64
KLSFRNVSNVVMQLLHTIKF
>2395 AE003620 DOIj 6.76 mean exp pI: 6.76
VFLGDIIK
>4960 AE003659 6oGv 12.71 mean exp pI: 12.71
RRRLISK
>474 4.37 mean exp pI: 4.37
FGEVMDCTIK
>5498 P29413 MEzu 4.43 mean exp pI: 4.43
MHGESPYEIMFGPDICGPGTK
>6351 P29617 jywB 6.98 mean exp pI: 6.98
QQQQQQQQQQQQQQEQQR
>5650 5.84 mean exp pI: 5.84
QNLDFWR
>5615 Q9VZQ3 ObOg 4.31 mean exp pI: 4.31
TDTGRDLAAVEALIR
>5619 Q9XZJ4 WgXa 10.89 mean exp pI: 10.89
VFTRTNDR
>5694 5.6 mean exp pI: 5.6
NAAQVLVGIPLETGQK
>5150 AE003691 sWL4 11.35 mean exp pI: 11.35
TRPRRRPDWSEMMKEVESGKKLR
>7220 P12646 ndNL 11.33 mean exp pI: 11.33
VLKINNERWQGVPFILR
>4087 5.45|4449 5.45 mean exp pI: 5.45
YGFGKEHSVSLDNMSAEQVAK
>4031 AE003532 5PRg 7.14 mean exp pI: 7.14
LQREKSDLMMQVREFQDK
>1318 4.68 mean exp pI: 4.68
FSEGTSADREIQR
>3980 AE003526 35xl 10.32 mean exp pI: 10.32
SMHFTMVNGEGGPPKKPK
>3885 Q9VYB7 Tyrk 10.1 mean exp pI: 10.1
LHHHSHLHHHK
>6920 FSYA-DROME kZo6 9.67 mean exp pI: 9.67
KQIKFETPPKSSQQMRSNGEGDETK
>5617 P02828 Rpei 4.43 mean exp pI: 4.43
EEEKFFLAIKEMVEWLGYK
>3742 Q9VEN1 JMad 3.1 mean exp pI: 3.1
MTCTDN
>2523 4.78 mean exp pI: 4.78
TFFTQVLNEAERER
>1198 AE017260 Vz4o 4.94 mean exp pI: 4.94
AVVAMSGGVDSSVAAALLHNLG
>5325 AE003721 YEem 3.69 mean exp pI: 3.69
VDEVYAVESLIPSSLLER
>5638 P21187 01mo 8.3 mean exp pI: 8.3
ECCSPSFKFSR
>2972 Q9I7U4 qNqD 4.27 mean exp pI: 4.27
QNLEQQEQVK
>6620 Q27607 HZTJ 4.73 mean exp pI: 4.73
QQQQEQQRRFEQEQQEQQR
>7466 T13827 F5T0 10.09 mean exp pI: 10.09
MTEGNKSRTVAATNMNAESSR
>6896 P05661 Lz4k 5.48 mean exp pI: 5.48
EKLQQFFNHIMFVMEQEEYKK
>7476 T13847 vmtq 4.08 mean exp pI: 4.08
GGPDNVAEMTGR
>3556 5.59|4896 5.59 mean exp pI: 5.59
MLDTIGISQPR
>6579 AY122136 AyVF 12.41 mean exp pI: 12.41
MLPRLAR
>5739 5.6 mean exp pI: 5.6
NVSVVTEIIR
>429 P46415 VVpt 9.89|76 ADHX-DROME 7z8J 9.89 mean exp pI: 9.89
KFGFTDFVNPK
>2151 4.68 mean exp pI: 4.68
RMSLIEEGDPK
>3488 5.2 mean exp pI: 5.2
TTGIVLDSGDGVTHNVPIYEGYALPHAIMR
>7345 P04052 PYd8 11.33 mean exp pI: 11.33
NIHITPRQIITPQANKPVMGIVQDTLTAVR
>3196 AE003435 LLG4 3.6 mean exp pI: 3.6
GDSFGYNWNVFTFQVDFDK
>450 4.31 mean exp pI: 4.31
EQTPDEHDQVIVK
>4498 Q24498 D5DE 7.82|6285 Q24498 eyWm 7.82 mean exp pI: 7.82
FFFAAHLLDVAVGFK
>5409 AE003736 RxlE 11.05 mean exp pI: 11.05
GPGQPNFR
>4720 5.5 mean exp pI: 5.5
CLEYLLR
>5096 5.38 mean exp pI: 5.38
LVDKEIISHDTR
>4135 AE003545 ltF0 10.59 mean exp pI: 10.59
AMKTVHSSGCKSLR
>929 4.41 mean exp pI: 4.41
SVSEELDRTPPEVSK
>1643 4.53 mean exp pI: 4.53
LPYEIVEVNPVMR
>5186 AE003695 krAX 10.3 mean exp pI: 10.3
KPKPSPKPLPTLPSSLKAPEPMDNYSR
>6382 AF317058 5Ut1 11.64 mean exp pI: 11.64
WHKMRGAQMIVAMK
>5022 AE003670 eU2x 6.59 mean exp pI: 6.59
QLYDIYVRYNTM
>5501 Q86NQ0 wycE 3.59 mean exp pI: 3.59
EKFIGDAGEVMDM
>3559 AE003472 hc4a 9.56 mean exp pI: 9.56
YEIAIAMPSSTASSSATKVSEVQDQRTNSPGKSK
>7500 P55824 bRXH 6.98 mean exp pI: 6.98
QQQQQQQQQQQQQEQQR
>3921 Q9V8M5 SYoS 10.1 mean exp pI: 10.1
AMSTQGGAKN
>5756 AE003796 FFgh 9.76 mean exp pI: 9.76
KFEKGEVTWKMG
>3860 5.36 mean exp pI: 5.36
NHAEELAALR
>153 Q9VJE5 Bqdu 10.1|324 P19889 zxkf 10.1|1888 RLA0 3kVJ 10.1|1889 RLA0 YpeP 10.1 mean exp pI: 10.1
TSFFQALSIPTK
>1924 4.36 mean exp pI: 4.36
TKLEQQVDDLEGSLEQEKK
>928 4.37 mean exp pI: 4.37
SVLQSEIDASSPLMYGTPSSR
>3575 O18640 npi8 4.31 mean exp pI: 4.31
TRDEDTNYGYPQK
>4888 P25723 exGQ 7.01 mean exp pI: 7.01
AQHLLWLQRILIECCFV
>5119 AE003685 EYBm 11.4 mean exp pI: 11.4
RSKLRKHMAIDEETISPVSGTIIRKLR
>5273 AE003712 unzE 7.85 mean exp pI: 7.85
GNSNNSSATAASSNSSLHPYDHYPFR
>3094 5.21|3328 5.21 mean exp pI: 5.21
VFVHYVGTLLDGSQFDSSR
>3773 AE003500 DMHI 11.38 mean exp pI: 11.38
VRLSENEMALGALLTRSKKTR
>2548 AE003784 IMbr 9.01 mean exp pI: 9.01
RRCRPFSEE
>5600 P26675 2cg9 5.07 mean exp pI: 5.07
HWVDHHFYDFEKDP
>7068 P11996 jyVK 4.01 mean exp pI: 4.01
FVFEAEKFDYEMWMKMTMYE
>4953 AE003659 Gr3Y 10.55 mean exp pI: 10.55
KKAAKQVDKLSAQLADAR
>2500 AE003738 0qVp 4.08 mean exp pI: 4.08
LLLPELGKQCPTSVSDCI
>4137 5.84 mean exp pI: 5.84
DSGFFMVFK
>98 3.92 mean exp pI: 3.92
FEEMQSTAGQYGDDLR
>7134 NOTC-DROME hmEf 11.47 mean exp pI: 11.47
FLAATAAKHQLRNDFQIHSVRGIK
>3428 P37276 RYvQ 9.85 mean exp pI: 9.85
RLYGGSTQRMD
>6004 AE003827 R90A 12.11 mean exp pI: 12.11
PRQRMEVSMMR
>2796 Q9NK54 etmK 12.71 mean exp pI: 12.71
RRNAGGLGGSRALP
>1954 P24785 Fuiz 10.18 mean exp pI: 10.18
FKAYTK
>3330 O96433 7nWU 5.44 mean exp pI: 5.44
DSLNEVEKLHQKNIEK
>350 4.21 mean exp pI: 4.21
ANVSDAVADSVR
>2816 NDL-DROME 7BzE 8.75 mean exp pI: 8.75
WIISAAHCVINYGKYFY
>4670 Q9W4S7 brXz 9.01 mean exp pI: 9.01
CQRGLFFMEGAEWLHNRR
>133 P32870 aS7l 10.1|231 P46223 KSHP 10.1|1884 RL7A-DROME gNgt 10.1|1885 RL7A-DROME kr4Q 10.1 mean exp pI: 10.1
NFGIGQNVQPK
>2323 Q9I7N6 j9FJ 3.16 mean exp pI: 3.16
VDTDTDSDLEEVMEVQELDK
>3700 Q95PA9 qRPX 11.49 mean exp pI: 11.49
RMALLASK
>6824 P08510 EmK0 7.78 mean exp pI: 7.78
KQQQQQQHQKEQLEQKE
>5208 Q9VUJ1 PbhD 8.97 mean exp pI: 8.97
RAGFNFDNCK
>3223 AE003438 t28J 9.97 mean exp pI: 9.97
KAKARAEAEAKAKAEAEAKAKAAAEA
>595 4.37 mean exp pI: 4.37
IGQETVQDIVTR
>3785 AE003500 vigd 6.31 mean exp pI: 6.31
ESSGSGSGSGSHGGGHHVASTPSPMVMVAGTGSAS
>3148 P05661 gTEl 11.39 mean exp pI: 11.39
RFYAPILSKVRFIM
>3814 Q00174 zJzO 7.82 mean exp pI: 7.82
DNQWHKVQAER
>6944 G6PD-DROME 8vRz 8.9 mean exp pI: 8.9
FCGYARSM
>5234 AE003704 l99k 10.32 mean exp pI: 10.32
PPKETKNSSKNPS
>4582 AE003606 X0kJ 10.09 mean exp pI: 10.09
IPLLHDTTRSPK
>5620 5.84 mean exp pI: 5.84
FVIGGPQGDAGVTGR
>5204 Q9W596 XaKA 10.59 mean exp pI: 10.59
KAKEAAAAAAAAAAAAASAATIAR
>1113 Q9VYR1 VpOc 4.31 mean exp pI: 4.31
KFYYIDTTDYEVK
>3264 AE003444 0DyG 9.01 mean exp pI: 9.01
MRCLSLGTPPVMGGGA
>2512 AE003751 4R3G 4.56 mean exp pI: 4.56
SASFENFVGDSAEGADFQMKMYNNPRYR
>1482 Q9NGR9 87Jl 7.75 mean exp pI: 7.75
NHMYNITTQDTIRLEK
>5144 P05990 wgyI 9.4 mean exp pI: 9.4
WFSNFREFYYIQMEKYARQA
>5933 Q99323 bxWG 4.36 mean exp pI: 4.36
KYQRECEDMIESQEAMNR
>2822 5.32 mean exp pI: 5.32
HMYVFPEFSDLAVPGK
>237 AE003492 7O8x 7.8 mean exp pI: 7.8
NKPVEEMPEANPDWRRHLK
>4703 5.5 mean exp pI: 5.5
CIELCCGSVK
>4425 5.42 mean exp pI: 5.42
SGQELVDGKHYASSEVSTR
>2998 5.32 mean exp pI: 5.32
HVPNSPISITVVQSEIGDAGR
>108 Q8SWU2 Gyc9 9.85|287 AE003516 In1T 9.85 mean exp pI: 9.85
VLLQNANLLLSYGR
>647 Q8IGC5 ivwY 4.54|633 AE003635 lSXg 4.54 mean exp pI: 4.54
EQELFFFHELSPGSCFFQPR
>6298 AE017260 x5Su 10.83 mean exp pI: 10.83
MEFKRLLKALIIIFLPVFLVLK
>5214 AE003700 WfPd 6.36 mean exp pI: 6.36
NDIVLSCEVSGGRPR
>6102 P45437 6ZfO 6.78 mean exp pI: 6.78
THDLHHHSHLHH
>321 4.29 mean exp pI: 4.29
AIQETHDAVADEGQCRPEADK
>4871 P35500 yQAY 8 mean exp pI: 8.0
QQHMQQQQLH
>1347 4.53 mean exp pI: 4.53
GGSLVSVTGEVVEPGR
>757 Q24325 1k3A 7.01|1609 Q9W1I2 MK6v 7.01|2828 PDX1-DROME cZg3 7.01 mean exp pI: 7.01
KINCEVIGCSTDSQFTHLAWINTPR
>3548 AE003472 DAyG 11.49 mean exp pI: 11.49
LSRLFPNFSK
>2831 Q24498 i9xC 4.94|7018 ITA3-DROME ETuw 4.94 mean exp pI: 4.94
TDVIVSAPQH
>4473 Q8SXT2 3xeP 6.89 mean exp pI: 6.89
ITWNVIREAMGNIMYQ
>733 4.37 mean exp pI: 4.37
LLADQAEAR
>930 Q9W5R8 n1Hm 7.16|1667 Q7PL68 zmVG 7.16|2681 AY231809 VURt 7.16 mean exp pI: 7.16
VVCAAYSHELPK
>5864 P05661 dN2p 7.67 mean exp pI: 7.67
QAHLYRGLVPLIYKEPGLGDWLKDV
>4375 AE003581 P9th 3.59 mean exp pI: 3.59
AFMEIDDTQQKETSQL
>3926 Q9VDW6 5oe9 10.89 mean exp pI: 10.89
RLHLAFDLAHRH
>3349 AE003453 Fj84 9.72 mean exp pI: 9.72
LTYSITSRHVSPKLATFFGEF
>4472 AE003592 ITjN 4.17 mean exp pI: 4.17
LFLMGERLFATELLESNSFVDKIC
>4922 P45437 zhKX 7.75 mean exp pI: 7.75
LTEILTQVAKNPSRPQFNHYLFE
>6850 DOR-DROME 1TUj 8.9 mean exp pI: 8.9
ECMLRKWISAVDLALTFDMKLAK
>5043 Q24592 JqIh 10.09 mean exp pI: 10.09
TETFRIVRKDSQW
>3062 AB107958 zoRJ 6.9 mean exp pI: 6.9
IMSKAKYESYEYVTALLISLGMIFFMSGSS
>472 AE003586 2WMa 9.15 mean exp pI: 9.15
KAFNIPMAIASGCCR
>6834 DCO-DROME fK2u 6.31 mean exp pI: 6.31
DGQAGHDAVAAAAAVAAAAAASSHQQQQHK
>4127 AE003544 Wx3y 10.09 mean exp pI: 10.09
AAWDTRHGKLPVMISER
>2331 Q9V7K9 MwpK 11.05 mean exp pI: 11.05
GHLMTHNSSLTR
>3755 5.32 mean exp pI: 5.32
ELVSDTNQHVK
>385 4.56|1234 4.56 mean exp pI: 4.56
DAPAELDKIAK
>5712 AE003787 bfgV 5.3 mean exp pI: 5.3
LGPVNANLELETSHK
>2158 4.72 mean exp pI: 4.72
TMLITHMQDLQEVTQDLHYENFR
>3818 AE003504 7Kuv 4.54 mean exp pI: 4.54
SIDNLHVESGPMLMIDCPPYAVYMIMSSARETK
>6888 ETS4-DROME C5Rf 11.46 mean exp pI: 11.46
RRKNRPAMNYDKLSRSIRQYYKK
>609 Q8ML07 48W3 9.89|1385 Q9V3K2 kwQq 9.89|1091 AE003823 opbE 9.89|1092 AE003823 ezNI 9.89 mean exp pI: 9.89
NKEPLIQIAMTTLGSK
>65 4.14 mean exp pI: 4.14
DVIEEYFK
>6755 C9C1-DROME iymm 3.59 mean exp pI: 3.59
EQLGEKPLDYDTLMGM
>903 Q9V7H3 QlxN 7.74|1048 AE003808 JUbP 7.74 mean exp pI: 7.74
SIGFIGHYMDQK
>1460 4.37 mean exp pI: 4.37
ILNSDFEQCR
>6451 Q9W252 HYAn 11.39 mean exp pI: 11.39
IMSWMQAWARGYLSRKGF
>5432 P35500 w8ga 11.33 mean exp pI: 11.33
RVENHWRLIGWGQIFGGK
>3648 5.21 mean exp pI: 5.21
VAVPSTIHCDHLIEAQTGGAQDLQK
>988 4.14 mean exp pI: 4.14
VAYINPDLALEEK
>1310 4.53 mean exp pI: 4.53
FNYGFEYLGVQEK
>6474 Q9W1I2 OmTI 6.03 mean exp pI: 6.03
YYFFKMYHDLLKHCSELD
>4376 AE003582 0MwA 4.63 mean exp pI: 4.63
DIMDQKHIDDQMKDEAAFLQRKYPTL
>7361 Q24560 chYs 5.47 mean exp pI: 5.47
ILQWEENLERLHCEQFRLR
>6774 P29617 aN6t 4.01 mean exp pI: 4.01
ELMQLDQELRTAMQQQQQQLQEKE
>1811 Q06559 y40b 4.31|1920 RS3-DROME 50zJ 4.31 mean exp pI: 4.31
IPPPSKPLDDLSEAK
>1868 P54399 Ir6X 4.29|1781 PDI-DROME KtQj 4.29 mean exp pI: 4.29
YKPESDDLSAETIEAFLKK
>5424 5.82 mean exp pI: 5.82
DSLVNQCAQILACYR
>7013 P48605 QfY6 4.37 mean exp pI: 4.37
LAQSSRSKPLFLEDHSEDSAASKQMQEDLQ
>1227 4.67 mean exp pI: 4.67
CKPSAEEQYYGYDGAFR
>4017 5.21|4018 5.21 mean exp pI: 5.21
GMVHDDMECSHYMK
>1454 4.65 mean exp pI: 4.65
ILDEISEHGIR
>4215 AE003558 lEgg 9.79 mean exp pI: 9.79
ALRQADKAGSCSDKLVKIA
>3184 Q9VEN1 EmHv 7.83 mean exp pI: 7.83
PREIGEHLVSVK
>1909 P48591 sy6c 9.47 mean exp pI: 9.47
IVTKNLNKIIDINYYPL
>6290 P13060 PoSt 10.6 mean exp pI: 10.6
KVIKVQSM
>821 Q95028 dyMH 4.08|1709 LDH-DROME pnP8 4.08 mean exp pI: 4.08
QVVDSAYEVIK
>1013 4.21 mean exp pI: 4.21
VGVDPWIIAADQWK
>6185 Q24592 746b 7.02 mean exp pI: 7.02
MLKSDGNFMEFFRLAQTWSLIQSPQ
>3080 5.21 mean exp pI: 5.21
DQQASAYNDPSASPSLSHGNSQVR
>761 4.21 mean exp pI: 4.21
LSDGFNGADLR
>218 4.03 mean exp pI: 4.03
SEVDLLDIR
>6622 Q24498 jG1Z 8.97 mean exp pI: 8.97
LVQHCK
>4672 AE003615 wYFj 10.71 mean exp pI: 10.71
FKGYKLIGSNIMR
>104 AE003430 8PJe 4.37 mean exp pI: 4.37
YVHYVDFNKRLDEWVNEEDLYTR
>55 Q8SXI8 R1zB 4.53|1284 AY231903 wqqe 4.53 mean exp pI: 4.53
HVINFDLPSDVEEYVHR
>4468 P29310 fi1K 8.3|5525 Q9VDW3 q0F2 8.3|7004 O96433 U4N5 8.3 mean exp pI: 8.3
YRCLKCFNFDMCQKCFF
>425 Q9VU02 HH4h 7.85|1975 SMD1-DROME emSW 7.85 mean exp pI: 7.85
NRDPVHLETLSIR
>3545 AE003472 auZk 9.01 mean exp pI: 9.01
MGCVYLCMWLGAWGIMLGYRFR
>5354 AE003727 jquT 9.9 mean exp pI: 9.9
LALEKRLQCEVHMQAPKR
>132 Q9VHG2 I5hs 6.95|758 AE003682 Ly0S 6.95 mean exp pI: 6.95
TFIFNNLEFVGK
>1651 Q9Y105 2B4q 9.89 mean exp pI: 9.89
KFQALGMSEQK
>528 4.37 mean exp pI: 4.37
GILAADESTGSMAK
>2419 AE003631 CDxj 4.56 mean exp pI: 4.56
ETASQIISEQTPAKLEKI
>986 Q9VYT3 gWqz 7.82|232 AE003487 hfB9 7.82 mean exp pI: 7.82
FHAQRPAFDNVQELVLNLK
>6635 AY232010 PVAd 4.56 mean exp pI: 4.56
IEGRITNGYPAEEGKAPY
>3991 6.07|4775 6.07 mean exp pI: 6.07
ISKEVDAQGLR
>4148 AE003548 NE5g 3.83 mean exp pI: 3.83
ELQIGQEVSNLFVNSTADK
>2628 P29617 d9XC 9.89 mean exp pI: 9.89
LKSQLRSMQEQLAEMQQK
>2204 4.79 mean exp pI: 4.79
VMQEEGQPLKLPETK
>2148 O96794 F3pl 3.01 mean exp pI: 3.01
EMYLCDSGAQ
>2228 Q99323 Ecg8 10.1|1711 LMA-DROME dLIh 10.1 mean exp pI: 10.1
LQINSLPVK
>2745 4.9 mean exp pI: 4.9
KHEDFDKAINVQEEK
>1675 KEN-DROME y304 9.02 mean exp pI: 9.02
HLCSVHRNV
>193 AE003474 rkAS 6.09 mean exp pI: 6.09
LLGDAFFLQCYLK
>3165 Q9V4F7 hhMr 6.02 mean exp pI: 6.02
WVPVL
>4643 AE003612 5iwB 11.33 mean exp pI: 11.33
KLAVVTGASGGIGAACARAMIGAGLR
>3712 P49762 Ccy3 5.04 mean exp pI: 5.04
DPHCDHLCVKMIDWFDYHGHMCIVFE
>2628 AE017259 qQjc 6.99 mean exp pI: 6.99
PVIKLIKEFADTIG
>973 Q9VH69 BrA5 8.9 mean exp pI: 8.9
YGLNICR
>1197 Q9V8H1 yGVs 7.85|6310 Q9V8H1 18Wr 7.85|1004 AE003799 b74i 7.85|1009 AE003799 5Qy3 7.85|5778 AE003799 FjfV 7.85 mean exp pI: 7.85
LHFESGVVFANGIR
>1483 FBP1-DROME jKIk 7.05 mean exp pI: 7.05
LSEGRRVGQLD
>1996 4.5 mean exp pI: 4.5
VFCGDVYGYNGYMFSDLGQEYHYVEEKPK
>7108 N160-DROME rJwP 9.91 mean exp pI: 9.91
KHARRFMLAVSLLDCGEAHK
>2088 Q9NFX1 w9pk 4.94 mean exp pI: 4.94
GHLDNISNNMFIGA
>5247 P29844 DhMc 4.43 mean exp pI: 4.43
LMREAEIAAQMQVQTQAAHMD
>5708 Q9V5C6 B0zx 5.4 mean exp pI: 5.4
FRLLLHLEEIECFVNFRN
>4901 AE003647 O9B3 6.02 mean exp pI: 6.02
SNMLF
>1346 4.52 mean exp pI: 4.52
GGQVNLDMEDHRDEDFSKPR
>1620 4.68 mean exp pI: 4.68
LLEDKNGEVQNLAVK
>1834 P08181 BSsd 10.8 mean exp pI: 10.8
QDQQQDQLNGRQRFMGLVR
>5445 P35500 oTXl 9.89 mean exp pI: 9.89
WRPQAIVFEIVTDKKF
>4036 5.32 mean exp pI: 5.32
ALAMDGTCTGEHGIGLGK
>3582 5.5|3986 5.5|4732 5.5 mean exp pI: 5.5
CYLTMTQALEAR
>1509 Q9VUC1 JA9w 3.59|330 AE003536 tkL0 3.59 mean exp pI: 3.59
ASDYEQGPAAFDELK
>7567 U54996 ypx3 7.82 mean exp pI: 7.82
ENLQKLPQLAAIH
>6 3.99 mean exp pI: 3.99
AEGDAATTNGSAEAAKESEAGAGDAIEPAPAAEGEAAKPEGEATK
>4476 AE003593 Mghi 11.49 mean exp pI: 11.49
GLVGMSMTNTSPLMAPTRAK
>2780 4.96 mean exp pI: 4.96
LQEQLKPFSGNIEEQIKPLAASVQSQVAPLAGMVQTHVEDMIK
>7526 TBBP-DROME dfm9 10.8 mean exp pI: 10.8
LLTAAGIFRGRMSPREVDQ
>283 AE003515 4Q5U 9.59 mean exp pI: 9.59
SHYLLYTLVPAMQAR
>2423 P17133 4fBV 11.14 mean exp pI: 11.14
IIGRPLTSSYPHHQHR
>7229 Q24498 x0Rx 9.59 mean exp pI: 9.59
YVWNMYQQR
>3721 AE003492 rOC1 12.41 mean exp pI: 12.41
SNPSPVASRGR
>7590 VATB-DROME TIUJ 3.51 mean exp pI: 3.51
AVVGEEALTPDDLLYLEFLTK
>4649 AE003613 tF4U 9.56 mean exp pI: 9.56
KQRYLPSMAEGKLIGAFGLTEPNHGSDPAGMETRAK
>2724 P29844 0Odc 6.02|2163 ADA-DROME evCs 6.02 mean exp pI: 6.02
IIHLLNDQHMGVVTAATSLIDALVK
>4754 Q24298 EOVB 3.49 mean exp pI: 3.49
FVDDLDDWDLEDKYFEWK
>3275 5.08 mean exp pI: 5.08
ASTQTVSTAVHDPLQA
>3050 5.44|3189 5.44|3264 5.44|3464 5.44|3572 5.44|3964 5.44|4142 5.44|4686 5.44|4941 5.44|5629 5.44 mean exp pI: 5.44
NQVAMNPTNTVFDAK
>2615 AE003840 qQul 8.97 mean exp pI: 8.97
AKACANLISNEILSMR
>4215 5.3|4997 5.3 mean exp pI: 5.3
SIDQFANLVLHQTVER
>3212 AE003437 P72y 10.32 mean exp pI: 10.32
PSGIITKVAAHKLSAEPK
>2893 SXL J4JN 7.77 mean exp pI: 7.77
PSGGRMWGMSHSLPSGMSRYAFSPED
>4551 5.55 mean exp pI: 5.55
SLVAAGLGDGSVR
>7472 Q94887 FI1L 10.34 mean exp pI: 10.34
KYLQLRTWPWYKLW
>5414 AE003737 DTtB 11.49 mean exp pI: 11.49
TGTPKGVGMHR
>5567 Q8MST5 1YvN 10.09 mean exp pI: 10.09
IGNSTAIQEIFKR
>4657 5.84 mean exp pI: 5.84
FDLQNPSR
>6156 Q24498 bTHb 7.8 mean exp pI: 7.8
ENSHDIWAKK
>1536 Q9W3X6 sPec 7.1|116 AE003438 sXUE 7.1 mean exp pI: 7.1
IAELTSLPFVTAPNKFEALAAR
>1505 4.68 mean exp pI: 4.68
IVKDIGLAYTETCVECTK
>141 Q9W0B8 g6uS 9.72|182 AE003472 7c23 9.72 mean exp pI: 9.72
LVGQSIIAYLQQK
>979 Q9Y0Y7 9fc1 5.1|228 AE003485 Mvgd 5.1 mean exp pI: 5.1
DLYPALDHAASFIR
>3393 AE003458 t9XX 3.44 mean exp pI: 3.44
FFQEPWTELIMHDDFEE
>4170 P05661 l6Gs 10.09 mean exp pI: 10.09
LPPHVFAIADKAIRDMR
>3852 Q9VKY2 XImY 7.89 mean exp pI: 7.89
HQYHQIANLLEK
>1120 Q9VIS3 6cQK 9.53|704 AE003664 G3Uu 9.53 mean exp pI: 9.53
YGGIFIYPATK
>4941 AE003654 BcRc 3.8 mean exp pI: 3.8
VTLQSSGLYRCEVSGEAPAFNTVSESETM
>6527 AY069263 Gfzk 6.7 mean exp pI: 6.7
QMDPTSNFNSYR
>4966 P29993 vJzo 7.69 mean exp pI: 7.69
FIDVNYMVYLFKFDSTHGR
>5104 5.38 mean exp pI: 5.38
STYASLSELHSEK
>2960 TRUE una8 11.05 mean exp pI: 11.05
VATVSLPR
>4426 AE003587 wLge 10.09 mean exp pI: 10.09
PTIRHTDQK
>1832 P26270 RW54 8.85 mean exp pI: 8.85
YCPNSVLVIIDAKPK
>2200 AE003457 n0NJ 7.08 mean exp pI: 7.08
QPAALVQQKAQLSGLIDEEKFKTT
>7239 P06606 51Sx 11.33 mean exp pI: 11.33
VIDRVTSRLQK
>2239 Q960T7 sDSD 4.27 mean exp pI: 4.27
PNEISIPESFR
>7406 Q9V8M5 Z7li 10.9 mean exp pI: 10.9
LPQCPSQQGLRR
>5129 AE003687 8EkR 11.05 mean exp pI: 11.05
AFNASTASTTSRSFH
>2280 P92177 zuHA 9.72 mean exp pI: 9.72
LSVAYK
>6769 CCB1-DROAC Yf0i 3.59 mean exp pI: 3.59
FLQTYDKITEITTAYIDEAI
>4012 Q24498 2u5V 6.95 mean exp pI: 6.95
ENLFLPLIK
>3266 Q9VAV5 gzyx 6.02 mean exp pI: 6.02
QGMWLMLQN
>5688 P29617 ejXv 6.89 mean exp pI: 6.89
LWEFFALFAIAAALFYR
>2336 AE003579 gWNF 7.42 mean exp pI: 7.42
TCEHLFASGHIERAIERHR
>4245 P21187 teMX 9.94 mean exp pI: 9.94
THYEQLHQGRTKMYK
>6201 Q27607 mz7J 4.07 mean exp pI: 4.07
QNLWLWDEDWSVQELKLK
>1476 ENO-DROME lDw4 9.76|1480 ENO-DROME q3eL 9.76 mean exp pI: 9.76
KHIADLAGNKEIILPVPAFNVINGGSHAGNK
>3690 Q24498 so4T 7.13 mean exp pI: 7.13
NLTLSREMQNMAER
>2765 P05990 sZYg 4.08 mean exp pI: 4.08
FSRMLDQE
>1335 Q9V3Q4 QiMp 6.79 mean exp pI: 6.79
QITMNDLPVGR
>674 AE003652 587L 10.09 mean exp pI: 10.09
GEMIEMTGTMSGGGSRPIRGKMG
>6713 BT012491 8pvb 10.33 mean exp pI: 10.33
ISAYTYERTLMMEQRNQMLRALGLNKK
>2744 Q8MQZ3 VENt 5.93 mean exp pI: 5.93
LALSYQI
>3489 AE003465 2EYE 9.76 mean exp pI: 9.76
GTVKPNINLLNATGTAAAAASAASAASATGGEEPKQK
>1062 4.37 mean exp pI: 4.37
WDYENNAWK
>1953 S64733 azox 4.2 mean exp pI: 4.2
IVMSHDQEGADLLNREVRD
>2144 4.68|2353 4.68 mean exp pI: 4.68
LMDLLEEGLKR
>4194 5.29 mean exp pI: 5.29
TLCSEVSDHCK
>7553 TRX-DROME yW3O 10.7 mean exp pI: 10.7
MKKDSLNRPLNYSR
>2742 Q9VLE4 cMSO 10.05 mean exp pI: 10.05
QNRYYK
>6305 Q9W4E2 YtSi 6.04 mean exp pI: 6.04
KLRHETHNDNLQCMLLSRDGEYL
>5104 AE003683 gZ5t 9.56 mean exp pI: 9.56
YACGNYRNVKPDR
>7148 Q9W252 eaPh 8.31 mean exp pI: 8.31
CLKCFNFDMCQKCFFFGRN
>253 Q9Y0Y2 5I9i 3.83|1840 PURA-DROME jZDG 3.83 mean exp pI: 3.83
VGELLGDFNLFSEK
>2601 4.79 mean exp pI: 4.79
LKELIFEETAR
>3443 P25439 bltl 10.6 mean exp pI: 10.6
PATPTQSSSNVSSGAATTSKK
>4802 AE003631 glRb 10.1 mean exp pI: 10.1
SNTHSPAVSFK
>4909 P29844 25U5 4.2 mean exp pI: 4.2
QFERDLLAKEEGAEEK
>1388 4.37 mean exp pI: 4.37
GTISPQGPLVVDQEK
>502 4.37 mean exp pI: 4.37
FVDPLFYEYAGTWPK
>2455 4.75 mean exp pI: 4.75
SAQFEHTLLVTETGCEILTR
>6956 GBI5-DROME I3pi 3.44 mean exp pI: 3.44
WIHCFEGVTAIIFCVALSGYDLVLAEDEE
>5876 Q99323 t6Rf 12.41 mean exp pI: 12.41
LRNWQWWRL
>1865 Q9VVS6 Tulm 6.87|1245 AY231658 mXUA 6.87 mean exp pI: 6.87
GTALNVAEYLTPVLK
>1077 4.14 mean exp pI: 4.14
YIDQEELNK
>6147 AE003843 lnRO 10.12 mean exp pI: 10.12
RREKNAPRSCPACN
>397 Q9W392 S6FZ 3.51|1310 AY232123 9HJM 3.51 mean exp pI: 3.51
SGGTLGDSFLDEGFLLDK
>3969 P11996 7UdY 4.7 mean exp pI: 4.7
KFLFEIVYRVEDPLMFEDHIK
>2048 4.56 mean exp pI: 4.56
VQLIVSSIAENDNMKICADGALLSK
>4002 P05661 069o 6.99 mean exp pI: 6.99
NEDKPLVVQFSVK
>3189 Q99323 aT0S 9.76 mean exp pI: 9.76
TFVDKLVSAHSMHPKFMKTD
>3427 AE003461 heUE 11.05 mean exp pI: 11.05
GAVGVGVGVGMGMALGAR
>7063 Q24298 DN22 3.41 mean exp pI: 3.41
VFVDDLDDWDLEDKYFEWKDL
>221 AE003480 KvAm 4.56 mean exp pI: 4.56
YEYKGEVAMAETKSIN
>3250 P91938 V3Ut 4.07 mean exp pI: 4.07
LLTLSEAEDATLAKLDCYK
>5787 AE003800 uv1H 7.85 mean exp pI: 7.85
GMHSST
>2273 AE003522 25Q3 10.7 mean exp pI: 10.7
KENGIISTAHATAAYLKRR
>3406 AE003458 yNip 12.42 mean exp pI: 12.42
QGMGQGQGQGQGMAGMNRQQSMQKR
>6806 P49762 9I8e 6.01 mean exp pI: 6.01
IAQKDPHCDHLCVKMIDWFDYHGHMC
>6993 HS83-DROAV vKUf 4.73 mean exp pI: 4.73
LGRGTKIVLYIKEDQTDYLEESK
>3537 P07764 Hkbs 5.44 mean exp pI: 5.44
EALRQSSQGHDEAARIAIEQR
>2392 Q9VHL2 CpGz 7.85|744 AE003680 HNCo 7.85|749 AE003680 gHf1 7.85 mean exp pI: 7.85
SLHDAIMIVR
>5665 5.84 mean exp pI: 5.84
YGDAFLR
>1272 4.53 mean exp pI: 4.53
EVFFELNGQLR
>1808 P91676 e8L5 9.85|776 AE003688 oQ0B 9.85 mean exp pI: 9.85
VLIQGIYSIR
>833 Q8IH59 GUuN 7.74|2013 T13930 xMKU 7.74 mean exp pI: 7.74
VAQHPFTYILNPAEK
>3410 AE003458 9kDy 4.27 mean exp pI: 4.27
PTTEPTPAGAAGGAER
>1413 4.48 mean exp pI: 4.48
IAQSEAEFHEQLESAR
>2087 THIT-DROME gVh6 10.1 mean exp pI: 10.1
FVFIK
>5273 O97477 Ahpv 10.11 mean exp pI: 10.11
VVAECSVSKARAGLMTLR
>2092 Q9VXQ5 KupN 6.98 mean exp pI: 6.98
ALVPGAGAFEVR
>692 Q95RH0 hhzZ 10.09|414 AE003556 TXX2 10.09 mean exp pI: 10.09
IVPALILLFDGLKR
>3112 AE003417 2UjV 9.63 mean exp pI: 9.63
SQRDIENYGAAMLAKSKL
>5350 P15357 8UP3 10.6 mean exp pI: 10.6
IVSAIGKNAQMPK
>3481 5.36|3547 5.36 mean exp pI: 5.36
NPEISHMLNNPELMR
>4544 AE003601 Fo59 6.79 mean exp pI: 6.79
SAPTGGDASSPLGNRPSG
>81 Q27607 1rIm 9.72|1451 EF1G-DROME sxjj 9.72 mean exp pI: 9.72
ALIAAQYSGAQVK
>3933 AE003517 1oPE 4.38 mean exp pI: 4.38
EETEIIEGEVVEIQIERPASGTGQKVGKVTLKT
>4544 Q9VM75 mwrl 11.49 mean exp pI: 11.49
QQAKLQQTALHALQLLALR
>371 4.21 mean exp pI: 4.21
AVQGMLDFDYVCSR
>250 Q8MSW0 xWHg 4.08|505 AE003597 z4Dr 4.08 mean exp pI: 4.08
SPSGDETVVIGSIK
>6190 P51123 n9Y6 5.35 mean exp pI: 5.35
QLDEEHGGPSGSGGAKGAK
>5113 5.4 mean exp pI: 5.4
AGAQALQVFESHTGCLGPVEFK
>3462 AE003463 c9Ui 7.86 mean exp pI: 7.86
SSDSTDAEFLQRLVSIRHNQTASSR
>3898 5.83|4609 5.83|5444 5.83 mean exp pI: 5.83
DLTTSGAVTQCYR
>682 Q9W1I2 JmKT 7.82|2016 Q24325 tRNS 7.82|1968 SELD-DROME wpqR 7.82 mean exp pI: 7.82
DVSFVIHNLPVIAK
>5935 AE003818 gn37 4.31 mean exp pI: 4.31
LMSDNDLRQSMPTESKT
>6165 P51123 BT8F 4.31 mean exp pI: 4.31
YQNVDVRELFPDFR
>3298 5.21 mean exp pI: 5.21
DHFLFHGINTDLFQCGTELK
>2459 4.75 mean exp pI: 4.75
TALCEGGILCCQGECQWLHLELIK
>5807 AE003802 H27k 4.94 mean exp pI: 4.94
LIFLMLGIVGLNVSSIFGAGLDTLMAH
>5026 5.32 mean exp pI: 5.32
ILVSAEDVLHSWAVPSLGIK
>2889 4.87 mean exp pI: 4.87
TGKPFNPLLGETFELDRLQESGYR
>3737 P29993 DL3e 4.73 mean exp pI: 4.73
CELQEELTTARERQR
>1342 4.56 mean exp pI: 4.56
GFGFVLFKDAESVDR
>3168 AE003430 DxAP 11.05 mean exp pI: 11.05
ATTSAAAAAAATAAATQR
>3223 5.17|3325 5.17|3501 5.17|4020 5.17 mean exp pI: 5.17
NLYLSGQDIFTAGYSGALHGGFLCASTVMDR
>4422 5.4 mean exp pI: 5.4
YGEGHQAWIIGIVEK
>5637 Q8I8U7 NQtn 9.56 mean exp pI: 9.56
KQFSEMYSEKFK
>6249 Q8IMB2 e7yK 6.02 mean exp pI: 6.02
RHDIADTDIVHAWK
>4575 Q8INX5 yKHy 9.7 mean exp pI: 9.7
LNCKREDLLRKELMELKTK
>3704 5.3|4225 5.3 mean exp pI: 5.3
STAFQDNLIHVAELAYK
>3769 5.32 mean exp pI: 5.32
FLHDVSEYLSTK
>7121 P29617 bMs3 5.3 mean exp pI: 5.3
EEQQQQIQRQQQHLQQLQQ
>7160 O61540 HcOx 6.24 mean exp pI: 6.24
YQMALKDLCDKGI
>3167 AE003430 sO6b 7.82 mean exp pI: 7.82
GQGHGSGIGLGDPK
>7442 T13734 yhuB 5.44 mean exp pI: 5.44
DFRTSLPERLPHVEPLSSAESPIR
>4385 AE003583 0NQO 7.41 mean exp pI: 7.41
ESHNCYAFVLAFLQALGHAHLSEAARSK
>533 Q9VW54 wju8 7.85|278 AE003515 eT4b 7.85 mean exp pI: 7.85
TITGFQTHTTPVLLAIGER
>5302 5.55 mean exp pI: 5.55
SGIDVLVGTPGR
>7370 T09144 xIEW 11.64 mean exp pI: 11.64
QLANKSKIPRSPSLASS
>2836 POLO-DROME Rx7d 4.43 mean exp pI: 4.43
YMIEHLVKAGANNVNIESDQ
>1687 4.53 mean exp pI: 4.53
LYGEQTYQFVEK
>282 4.03 mean exp pI: 4.03
WDSQIEDGSFPGKI
>426 Q9NIW2 95Fb 3.84|800 AE003697 1XHs 3.84 mean exp pI: 3.84
ATGDLYDEFIDEFMHACVR
>4138 AE003546 SvEy 6.83 mean exp pI: 6.83
RYENMLMSY
>894 4.09 mean exp pI: 4.09
SGGAPPSAASAPVEEVEVPEPK
>6021 P49762 h3e9 7.89 mean exp pI: 7.89
QQQQQQHQEQQQYPQHK
>721 AE003673 Vkiy 4.36 mean exp pI: 4.36
EQGAGDYIPIEEPKEPAKLSNRLP
>1002 4.37|2002 4.37|2245 4.37|4974 4.37 mean exp pI: 4.37
VFGQEVAYVNFDK
>10 3.9 mean exp pI: 3.9
AFAVDQPADDGENPSDGGQAERLPEAAGTMR
>3420 5.34 mean exp pI: 5.34
CLADSLVLLVQK
>4306 5.32|5050 5.32 mean exp pI: 5.32
VGEVTFVDAHR
>4046 AE003535 pkXb 10.89 mean exp pI: 10.89
GAAGGSAGGGSGGATAADFRR
>3285 5.18 mean exp pI: 5.18
TSVHGALCDNIDTR
>5190 AE003695 jef4 3.94 mean exp pI: 3.94
KWDEDNLDSTALTPVKRAKLEAPDLPNVPQPEAAIDPE
>1188 AE017257 71nt 7.13 mean exp pI: 7.13
FEYDDQEIERRLIKSVMKKVQGKLSQSDIP
>2163 4.74|2411 4.74 mean exp pI: 4.74
CFGFVTYSTSEEADAAMAARPHVVDGK
>7199 PS73-DROVI CBt9 4.08 mean exp pI: 4.08
LFQTDPSGIYYEWSANTTGR
>4681 5.84|5622 5.84 mean exp pI: 5.84
FVQQLSADQK
>2818 5.32|2981 5.32 mean exp pI: 5.32
HLNPSEQGDGTGTGGMSLR
>5637 5.84 mean exp pI: 5.84
QGGPIPIVPTADFQAR
>3584 Q9V7H8 K2Ys 3.1 mean exp pI: 3.1
MQPDF
>210 3.66 mean exp pI: 3.66
QLDQQTLEEQEKEDEAEEDGEEGDSAGK
>541 4.37|1378 4.37 mean exp pI: 4.37
GQLQSSDEVTIK
>1696 P15357 5jpC 7.82|1823 P52029 lD55 7.82|1440 EF11-DROME u0av 7.82|1441 EF11-DROME GPwE 7.82 mean exp pI: 7.82
EHALLAFTLGVK
>6282 AE017259 DNmZ 6.9 mean exp pI: 6.9
TINIVTRTISDIDLK
>7072 LVA-DROME uPoL 7.78 mean exp pI: 7.78
EISQQHALEKEKLAK
>1323 AY232240 eQEw 3.51 mean exp pI: 3.51
VGDSLPAVDLFEDSPANK
>4571 P05661 Pano 2.85 mean exp pI: 2.85
MEFIFGIISDEEE
>4519 Q9GQV1 oJ4z 4.17 mean exp pI: 4.17
DEGAQETSTVIVETVQKVAK
>2317 4.68 mean exp pI: 4.68
AVCLIGDREER
>2969 P91645 Xr7h 9.72|1446 EF1B-DROME vrMz 9.72 mean exp pI: 9.72
PVGYGINK
>5776 Q8SX83 Z8hX 10.09 mean exp pI: 10.09
SQREQQNQIHQK
>3235 P20659 xZhD 11.49 mean exp pI: 11.49
KTNMIR
>7323 SM1A-DROME JCji 11.33 mean exp pI: 11.33
KCRSHGAPR
>5599 AE003765 b892 12.14 mean exp pI: 12.14
LKVRSNLSRNDRLK
>6810 P22769 jmUS 3.83 mean exp pI: 3.83
ELDMGEWLLK
>396 4.41 mean exp pI: 4.41
DMVHDDAPLK
>359 4.37 mean exp pI: 4.37
ASDTTAGASYVESSK
>1206 Q9VKY2 7PN0 7.82|620 AE003628 5leU 7.82 mean exp pI: 7.82
ATAGAPSEVVQLHK
>5632 Q9VVM6 S9zn 9.72 mean exp pI: 9.72
QTGYAARDKS
>2297 O46111 36fx 3.13 mean exp pI: 3.13
FEVTGELSLQ
>2976 5.32 mean exp pI: 5.32
HIEIQVLADK
>2509 4.78 mean exp pI: 4.78
SISKDYGVLKEDEGIAYR
>5739 AE003792 tr8m 11.05 mean exp pI: 11.05
VLQNASRARSGIYTCVGSNR
>7082 MAN2-DROME ZuoV 6.31 mean exp pI: 6.31
TTIILGEDILPSKHVVMHNTLPHW
>1567 4.53 mean exp pI: 4.53
LANEIEASSQYR
>89 4.02 mean exp pI: 4.02
ETVVEVPNITWEDIGGLDDVKR
>6813 P26675 oZzL 8.88 mean exp pI: 8.88
LLYVEKLCLR
>4311 Q9XZJ4 5DUT 3.83 mean exp pI: 3.83
DAMEYAAESCK
>7075 M33017 sAFK 9.72 mean exp pI: 9.72
QLXXGRTLSDYNIQKESTLHLVLR
>5053 AE003676 m9P7 11.39 mean exp pI: 11.39
TKMQAQRQTYAQMLQFVRSVVALQ
>6586 AY136549 pXO7 9.89 mean exp pI: 9.89
EDKILTISPRAMFVSSKG
>7381 T13158 f8b6 7.75 mean exp pI: 7.75
LLVTILVLHTLDRQGEYVARTDFLWK
>5435 AE003739 6cAF 3.13 mean exp pI: 3.13
STSSSQQSEEA
>4570 5.55 mean exp pI: 5.55
SSSDVVGAVLR
>3011 AB026979 Rlzv 9.85 mean exp pI: 9.85
TMATGAVYSPPTR
>2161 4.75|2409 4.75 mean exp pI: 4.75
AYHEQLSVPEITNACFEPANQMVK
>5168 AE003693 LSX9 7 mean exp pI: 7.0
YSETIKKESTG
>4826 5.4 mean exp pI: 5.4
GVFHGIENFINEASYMSK
>2744 4.9 mean exp pI: 4.9
ERDKDPECHFETPYVVR
>462 4.25 mean exp pI: 4.25
EYFAWEGEFK
>6270 P37276 vUDW 5.22 mean exp pI: 5.22
IVPFFKLCDEQLSNQSH
>5095 Q9W457 D3pU 12.42 mean exp pI: 12.42
MQRARSTLTQK
>5004 P22293 SkxV 7.94|6717 Q9W4E2 FN2B 7.94 mean exp pI: 7.94
VFHIDFNRWHHEYQQRY
>1194 4.37 mean exp pI: 4.37
ASLVGQLNGTTPVCDEIGR
>7543 P48605 TE23 4.31 mean exp pI: 4.31
QMQEDLQQLKLKLD
>5351 AE003726 SNaM 10.4 mean exp pI: 10.4
YGRQLVAMVCKIR
>3358 5.32 mean exp pI: 5.32
IHPEMSNLDLTK
>6594 O96838 GW6D 6.36 mean exp pI: 6.36
EMQRDLPAQNCGQR
>4179 5.21 mean exp pI: 5.21
LADSTAQLDSLHK
>1781 4.37 mean exp pI: 4.37
QITQVYGFYDECLR
>2260 4.57 mean exp pI: 4.57
KIQHELDEAEER
>7154 OP32-DROME FvOs 10.59 mean exp pI: 10.59
NRKAKEALQH
>905 AE003751 vXfK 6.87 mean exp pI: 6.87
NAMFTNPKYVQVMTEV
>5216 5.5 mean exp pI: 5.5
TALAMGADR
>1639 P06605 l3jt 6.96|2034 TBA1-DROME 4xFA 6.96 mean exp pI: 6.96
DIERPTYTNLNR
>803 4.14|851 4.14|852 4.14|853 4.14 mean exp pI: 4.14
MGMNQFGDMTNEEFR
>5161 AE003692 HqoY 11.96 mean exp pI: 11.96
VVAMMREGYNAAGRKTRVR
>591 Q9U6B4 SmRh 7.74|1048 Q8T9G8 i1dk 7.74|578 AE003621 gSml 7.74|580 AE003621 NXJW 7.74 mean exp pI: 7.74
GGYILHIGVVEGTLK
>7400 P98081 P74D 5.4 mean exp pI: 5.4
CMMVYYEQLVLHPEEWMRKI
>4132 AE003545 IImN 12.11 mean exp pI: 12.11
RRGYGLPMR
>2987 A54148 xM5D 4.08 mean exp pI: 4.08
LTSAVTPTGRVIELSFDLS
>5459 AE003743 WE6U 10.83 mean exp pI: 10.83
IFHSRKNNKALAELKGHQGPVWQV
>3139 P29617 QCkz 5.13 mean exp pI: 5.13
QQQHLQQLQQQQME
>1658 Q9U9Q7 YQk9 7.82|1302 AY232049 NXYg 7.82 mean exp pI: 7.82
AQASLPTNTFAITGHGENK
>6056 Q99323 UKJi 10.45 mean exp pI: 10.45
KVIQFLAYVAASKPKGSGAVPH
>6417 P48591 wc0T 4.28 mean exp pI: 4.28
PGLHDVWGDEFEKLYEK
>3765 AE003499 A7Px 9.59 mean exp pI: 9.59
RIVYIVLVVLLLIYGFGHI
>7391 T13174 Ek3Z 3.89 mean exp pI: 3.89
NLTDVGLAIINPDTFVGNK
>5859 AE003808 XaTT 5.39 mean exp pI: 5.39
MDEDIRRLHMGLQVIEK
>5474 AE003746 uDTe 10.66 mean exp pI: 10.66
IFRYLYGASTKVIYRPHR
>3703 5.3|4222 5.3|4999 5.3 mean exp pI: 5.3
SPYQEFTDHLAK
>5555 AE003754 RLq1 4.01 mean exp pI: 4.01
AEEFVEPEDGWTTVRR
>1823 PSB1-DROME HGtE 4.08 mean exp pI: 4.08
FFPYYVSNILAGIDNEGK
>5231 O15943 blnA 3.64 mean exp pI: 3.64
VYVYDLDDWDLPDKKFYWE
>786 4.21 mean exp pI: 4.21
LVTCSMDDTVR
>6543 AY084098 NZIC 9.89 mean exp pI: 9.89
EVLPVHGKQSAGHGGRTEGSAK
>3359 AE003454 H36O 9.63 mean exp pI: 9.63
EKAYFGRSMDPRSEVKVQVIGQWVDQHR
>3002 AACT-DROME HaSX 3.83 mean exp pI: 3.83
IGAEEIVDGNLK
>3486 AE003465 EpOO 6.98 mean exp pI: 6.98
VIESAGQQGTGTFIR
>3845 5.34 mean exp pI: 5.34
NTTYDLVANVVHDGKPTEGSYR
>6344 AF117598 FMWG 3.96 mean exp pI: 3.96
TAPFPGCCPIFTCEEGAKLEYPELPTPPPEGEK
>7139 P11584 7Uyw 4.7 mean exp pI: 4.7
DDCKFMFKYSEQGELHVYAQENK
>3029 5.21 mean exp pI: 5.21
DDLMGLAIGTHGANIQQAR
>5153 5.41 mean exp pI: 5.41
TIFAEHISDECKR
>5071 P46223 pcku 8.88 mean exp pI: 8.88
MGVPYCIVK
>3892 Q8IPC9 GxXS 9.91 mean exp pI: 9.91
QKVHCLNTLFSK
>4637 AE003612 oCIe 6.03 mean exp pI: 6.03
GLNIPIQLEELSRMQGHLNSAHQWKDNTACAF
>4645 5.84 mean exp pI: 5.84
DSGVILAGFSR
>1988 4.48 mean exp pI: 4.48
VEALPVELPEHIASASFETYAVVR
>556 4.25 mean exp pI: 4.25
GYEEWLLNEIR
>5581 AE003761 H4aY 9.85 mean exp pI: 9.85
LLTTARPYLQVLSLFGLT
>1491 Q9VHR8 V2J8 11.05|6856 DPP3-DROME B1hW 11.05 mean exp pI: 11.05
NVSLGNVLANINR
>3055 Q95TC0 oSP1 3.01 mean exp pI: 3.01
FQDEIPFV
>639 4.37|640 4.37|641 4.37|642 4.37 mean exp pI: 4.37
ITENIGCVMSGMTADSR
>686 Q9U915 Dhpt 6.98 mean exp pI: 6.98
APNAAVPVER
>4654 5.84 mean exp pI: 5.84
DWNTLIVGK
>6933 P05661 Vq14 11.49 mean exp pI: 11.49
TPQGHRLMGQWVKQP
>2342 AE003582 Cv1T 7.83 mean exp pI: 7.83
VIEFKEQFPLLSFRHL
>1199 O16797 0xFF 5.22|2861 RL3-DROME SI5K 5.22 mean exp pI: 5.22
SITPMGGFPHYGEVNNDFVMIK
>5697 AE003783 qnsH 12.59 mean exp pI: 12.59
RMAKARMAYRIVRR
>5344 AE003725 grIe 8.97 mean exp pI: 8.97
KRGVLTDTISICSSNG
>4841 P26675 2Lqy 5.77|6968 P26675 mLXh 5.77 mean exp pI: 5.77
VLNVLRHWVDHHFYDFEKDPMLLEKL
>1848 RAC1-DROME BKwD 9.72 mean exp pI: 9.72
LAPITYPQGLAMAK
>7530 TFS2-DROME cN6w 9.91 mean exp pI: 9.91
KGSTSSSQTSFPSGGMTDAVRIKC
>6234 Q9VHE5 YVpR 9.85 mean exp pI: 9.85
RLSYN
>6971 Q9W252 9b01 10.18 mean exp pI: 10.18
REIILKHYVKTHT
>1688 Q9VIJ9 8bI5 6.03 mean exp pI: 6.03
ISSSIDTTPHEHVK
>3335 AE003452 8pFE 4.45 mean exp pI: 4.45
PLPPPSNDSGESSETSAKICK
>962 4.21 mean exp pI: 4.21
TLLSDTQTQLLSAQADAQQQR
>1398 Q01604 OJXh 5.1|1791 PGK-DROME w5kc 5.1 mean exp pI: 5.1
NNVQLHLPVDFVCGDK
>5831 Q9NFS3 4R9B 4.49 mean exp pI: 4.49
SIKPEEVKLEEVDLQHVEK
>3590 AE003475 YZYZ 8.97 mean exp pI: 8.97
VQSPAPSAAPLPQTAPLCK
>7433 T13711 5NeY 11.49 mean exp pI: 11.49
VKTVSLPR
>6262 AE017259 8hVJ 7.02 mean exp pI: 7.02
QLNSLLIESRSVKEYL
>3858 Q9VJB6 VTRf 6.68 mean exp pI: 6.68
QTKTFSTYADNQPGVSI
>6752 C6D4-DROME PRCx 10.59 mean exp pI: 10.59
SMRHMLSPCFTSGKLKSMFS
>2784 P98159 EUAR 7.02 mean exp pI: 7.02
SERDQLLPK
>5456 Q8MQS7 R8Ak 9.89 mean exp pI: 9.89
VIFSFPVEIKNK
>585 Q86NR6 UXXN 3.59|372 AE003545 k5pt 3.59 mean exp pI: 3.59
FALSTDELDER
>3872 5.5|4489 5.5|5258 5.5 mean exp pI: 5.5
TNQAIVDAALNALR
>1482 4.53 mean exp pI: 4.53
ISESVAETAQSIK
>3784 P25822 7LrB 12.41 mean exp pI: 12.41
TPMRLVSPAPVLVPPGATR
>5065 AE003677 3ovM 8.9 mean exp pI: 8.9
AAMYNFLIAAGVAAFVAVCFILGPFVRPLLWAFLMG
>7422 Q94887 EbqB 8.81 mean exp pI: 8.81
ATTEYRDGYVGCIRALLLNGK
>5504 P22465 51LS 3.91 mean exp pI: 3.91
EFERDLVDDLKDELGGK
>4397 AE003584 V3e9 10.54 mean exp pI: 10.54
SQRLEELEAQQRKREKTSRRGGEER
>3786 5.32 mean exp pI: 5.32
IHYLDTTTLIEPISK
>5631 5.84 mean exp pI: 5.84
QAQQFDWALSK
>6286 AE017259 P7v0 5.33 mean exp pI: 5.33
LKTNSDLPIIEIVPHDDKLTR
>6529 P05661 TT4e 9.63 mean exp pI: 9.63
ANYHGKSVLKAVGHVND
>4807 Q9W3C0 3GcY 4.74 mean exp pI: 4.74
HEKDTKDEHTPEQLALMQTQDLK
>3942 Q9VH10 NLfu 10.1 mean exp pI: 10.1
WLHAMK
>7187 P05661 2qVb 10.8 mean exp pI: 10.8
FRLLQQLLQPEFLNWRFPQLHVQELRI
>4158 P37276 ExQT 10.09 mean exp pI: 10.09
MRNLHVVFTMNPSTDGLK
>2962 P05661 hKw8 6.7 mean exp pI: 6.7
MDYHHHHHHSNA
>547 4.37 mean exp pI: 4.37
GTELTLDMLAVK
>5936 AE003818 XtLP 4.18 mean exp pI: 4.18
SSCSSVSGMGMLADRFTDDK
>1995 Q9VLA0 ghe8 4.3 mean exp pI: 4.3
SHSEDSFLDGTQTR
>1356 Q24498 054Z 9.85|249 AE003500 9QgC 9.85 mean exp pI: 9.85
LPNAYIVLPSLLPR
>4136 5.84 mean exp pI: 5.84
DQGLSIMVSGK
>3069 5.13 mean exp pI: 5.13
YQHLAPVLDCAFSDPTHAWSGGLDSQLK
>5491 O96433 SlGn 10.1 mean exp pI: 10.1
PAPATIK
>4891 5.59|5402 5.59 mean exp pI: 5.59
MSMNDFAVLSTGR
>1302 4.53 mean exp pI: 4.53
FLAGEFTTPEFIQTLVIALQR
>844 Q8T094 c8eS 6.87|302 AE003526 nVxS 6.87 mean exp pI: 6.87
SIYNLMSSLSSVVNESMASVFPK
>6026 P33269 Fx6K 9.89 mean exp pI: 9.89
HGHHFIGKPPHEMVK
>1358 Q9U915 19Sz 4.27|37 AB009996 SfBF 4.27 mean exp pI: 4.27
YEPENIGINAILLGPPGSGK
>6599 Q9V4F7 thwJ 7.17 mean exp pI: 7.17
EGPIEVSDIHKEGCKLKWR
>2133 Q9VIF2 bpxt 9.72 mean exp pI: 9.72
YFGSGVLHTK
>4533 AE003601 6QAB 7.8 mean exp pI: 7.8
SSPTGKILVKEAPEMLAIAHWTGQ
>1966 4.53 mean exp pI: 4.53
TVQEALEVLVAR
>2733 4.87 mean exp pI: 4.87
TSRDEIFTQSKENEK
>5186 5.45 mean exp pI: 5.45
LNTETQEPADKPQHTQGSVTIK
>3912 AE003514 QNAo 5.33 mean exp pI: 5.33
SQYQSPGVVC
>6722 P98081 feLO 4.3 mean exp pI: 4.3
EDYDYDGEFVARRDQPQHQQQQR
>4039 5.32 mean exp pI: 5.32
FNWEQDQIAHMK
>2165 AE003420 BNjV 4.71 mean exp pI: 4.71
TENESKLILNEEGYPYHYVLK
>5464 AE003744 iV8w 9.72 mean exp pI: 9.72
IVPLLAIAIVMYLKLMPIVADGPR
>192 3.9|205 3.9 mean exp pI: 3.9
MRSEPDESDPFSFDGPEIMGCTGCTIDWTK
>4505 5.5 mean exp pI: 5.5
TTSDGQNQVIQIGR
>4718 Q9V3P6 j6zl 10.4 mean exp pI: 10.4
KPNISVYR
>2014 4.37 mean exp pI: 4.37
VINEPTAAALAYGLDK
>7140 Q94887 5WLa 11.39 mean exp pI: 11.39
VVQRNLRKY
>6862 DYNA-DROME 4Fmu 10.89 mean exp pI: 10.89
RRLPSDQHVI
>2181 AE003439 rRgz 8.01 mean exp pI: 8.01
APASGYGKCGQLGFTTLTETCECVTKFFK
>298 4.14 mean exp pI: 4.14
AALPDETSEQVTR
>6636 AY232012 Sb1S 11.05 mean exp pI: 11.05
MTSQLSQASSTLSR
>5875 AE003812 Iso0 3.69 mean exp pI: 3.69
EKYVAFNGEGETIFGTDF
>2255 AE003501 tHgR 3.82 mean exp pI: 3.82
PSKEALHEEPEDSVVATNFEVPYDPFDLMEK
>6428 AK091144 0S62 4 mean exp pI: 4.0
INEMVHFDLPGQEERE
>5058 P05661 WXXw 9.51 mean exp pI: 9.51
QRMCNPLMFFNWYFFLFGDYKK
>97 AE003426 pt0x 10.18 mean exp pI: 10.18
KDNMFRKPPYSVEGIPTLIR
>5164 P08736 ksw6 6.95 mean exp pI: 6.95
VVFAPANITTEVK
>7385 P05661 Srcx 12.42 mean exp pI: 12.42
MLRRMNTFSGQKL
>4882 AE003643 GGX8 6.28 mean exp pI: 6.28
CSWAMSYERSTLASV
>2720 4.87 mean exp pI: 4.87
LSRDESLNQAKENER
>1754 4.37 mean exp pI: 4.37
NYLQYNLYDQAEK
>3804 5.28 mean exp pI: 5.28
NLGNINSELHDVQR
>4405 Q9W4E2 FoN5 9.59 mean exp pI: 9.59
FNRWHHEYQQRY
>6499 ARF1-DROME uheL 10.47 mean exp pI: 10.47
VFANLFKGLFGKKEMRILMVGLDAAGKTTILYK
>284 P17133 DxS0 8.85|2830 PDX1-DROME wrWf 8.85 mean exp pI: 8.85
YGEVCPANWKPGQK
>1183 AE003844 fcJp 4.45 mean exp pI: 4.45
LLQAATSDTTALALKELIER
>4128 5.83 mean exp pI: 5.83
FWDASGVCLYPMYK
>3610 AE003477 HP0s 6.76 mean exp pI: 6.76
FMLVVFDK
>5238 AE003705 oCqp 6.99 mean exp pI: 6.99
KLVAGKGASTPDLSIMEAQATST
>299 4.33|1104 4.33 mean exp pI: 4.33
AAPVVTEEKTETESENQTGGR
>3875 Q99323 RnsD 10.1 mean exp pI: 10.1
SGTSTSQSSSSSSK
>4614 5.83 mean exp pI: 5.83
FDNLYGCR
>3804 Q9VAV5 g59Z 9.89 mean exp pI: 9.89
QHTLEAAVEKRTK
>5228 5.5 mean exp pI: 5.5
TGIDQLVVTPISQAQAK
>1568 O97477 coc3 3.77|1638 INO1-DROME Q1t6 3.77 mean exp pI: 3.77
VQVDDEFITTDYDYQTSHVK
>3506 P48591 kfb5 6.98 mean exp pI: 6.98
TFGESISMR
>3953 5.44 mean exp pI: 5.44
NLDFAPGVSMQTVR
>4195 P35500 crAQ 4.16 mean exp pI: 4.16
WHTSLARSEFLENGGTDWSGE
>3256 5.34|3425 5.34 mean exp pI: 5.34
CMDVYTPK
>6445 AL355930 32SC 3.88 mean exp pI: 3.88
LLNAGTQDDCHL
>5285 P08181 F8wE 11.33 mean exp pI: 11.33
LRDFLQHTVAQSFTVNWKR
>6062 P46150 Y7vd 4.36 mean exp pI: 4.36
LKLEEEIMAKQMEVQRIQD
>6507 ASX-DROME GAZH 3.94 mean exp pI: 3.94
NLDDDLDELPSTSKDSKQPK
>5803 AE003802 zBJl 8.28 mean exp pI: 8.28
CMRTYRGHLNEFYCSNSNFSTT
>1786 4.4 mean exp pI: 4.4
QLAFLEEAEGGFDHFTR
>3777 P26019 hqon 6.36 mean exp pI: 6.36
SLKDRIICAQPIE
>5204 AE003698 KOXm 9.76 mean exp pI: 9.76
IDALKSKRLLLDLIKTLTND
>4453 Q9VU68 8Piw 7 mean exp pI: 7.0
EERNVWRIYLDKGQY
>365 4.14 mean exp pI: 4.14
ATQEEMLAAVDSCSR
>143 Q94885 LTmD 6.76|2007 T13798 X71e 6.76 mean exp pI: 6.76
IILNDFSLTTLK
>2458 AE003683 M8SS 7.83 mean exp pI: 7.83
EPIVMHIRNSTALVPAPPRLDEQTKAITMQ
>3817 Q9V628 wTka 10.2 mean exp pI: 10.2
MQLVYYQRMR
>6002 P41093 FHcx 7.85 mean exp pI: 7.85
WQHPDSLMIR
>7366 Q02748 VoZb 3.76 mean exp pI: 3.76
LDMGEWLLKHDDEEEEEEK
>6045 P37276 sbFq 10.32 mean exp pI: 10.32
WVLLKNVHLAPQWLVQLEKKMH
>4182 5.21 mean exp pI: 5.21
LQDTYQLSANAISSGDLPGVVHK
>451 4.32 mean exp pI: 4.32
ERVMTDVEDLR
>2162 Q9V5L0 pLTd 7.82 mean exp pI: 7.82
IAVHQPEFAK
>2149 Q8MLW1 JUDW 7.72 mean exp pI: 7.72
NGDSLTMHYTGTLQADGKK
>1700 4.53 mean exp pI: 4.53
MFETENLQQK
>5460 AE003744 epWz 10.8 mean exp pI: 10.8
SLFERLWNESLIRR
>2361 4.68 mean exp pI: 4.68
RGFGFVYFEDNDSADKAVVLK
>4645 AE003612 XOHT 4.22 mean exp pI: 4.22
DEQEQRSNSPSQAQDVHDETNGSEYQANRNK
>1581 P06604 nq4q 8.29|7518 TBA1-DROME hZWA 8.29 mean exp pI: 8.29
ACCMLYR
>4221 AE003558 RTCy 4.54 mean exp pI: 4.54
EEFSMAELHGLR
>1432 E2K3-DROME iC3V 4.18 mean exp pI: 4.18
VTDMADIPNLVAKCGDQSGLPSCAR
>4961 AE003660 DI4p 7.85 mean exp pI: 7.85
RSAGSFFTAPAEDNLMLHR
>6608 AY231709 Upat 9.89 mean exp pI: 9.89
KHPELESIPNLHVIKALQSLHSR
>1990 4.56 mean exp pI: 4.56
VEDYSLPAYFDRR
>4160 5.6|4756 5.6 mean exp pI: 5.6
NMEASLTNLAK
>5560 AE003756 1r1s 10.1 mean exp pI: 10.1
AKFASLNRCMDTPDDSPVRRR
>7096 MSL1-DROME G3ZW 10.09 mean exp pI: 10.09
HPDMRTGSSAPSDIRK
>3154 AE003425 D6sg 10.1 mean exp pI: 10.1
IAPGAVVK
>4858 AE003640 Wxau 10.1 mean exp pI: 10.1
PGISTGATPKTTTTTTTPTITA
>3007 AB011376 9Cgz 9.39 mean exp pI: 9.39
YIHSKNRAKLTYTLAVNHLADKTEEELK
>3468 AE003464 4ytu 10.1 mean exp pI: 10.1
PLGTASLAQVHK
>3233 AE003438 6xhG 7.11 mean exp pI: 7.11
DETSGRTEMKMSSTSTSSSSK
>5127 AE003686 1qaQ 7.76 mean exp pI: 7.76
LSAVRSQHEQTQESEKAEETSTIKKIK
>2714 4.87 mean exp pI: 4.87
LKAEAQKIEADSELAR
>3035 AB052367 CsYi 12.41 mean exp pI: 12.41
RKLLQQCHGAGAAGQSRRNVR
>1208 AK015911 wSCG 6.92 mean exp pI: 6.92
FRMKCHLCVNYIEMQTDPANC
>5839 AE003807 1zqr 8.88 mean exp pI: 8.88
TVFYCGPPQLAK
>5823 AE003804 40bw 11.64 mean exp pI: 11.64
TTAVGKPAQVTQKTTPTSNFR
>6848 DOME-DROME 4bh3 10.1 mean exp pI: 10.1
LKPLVAAPLSQTGGPAFAGSSPATSPPLQLPPVHAAS
>2024 Q99323 Zq0q 9.66 mean exp pI: 9.66
FCQYSDIVSVVKAMRK
>95 3.84 mean exp pI: 3.84
FDDGAGGDNEVQR
>3454 Q9VCA5 nrsp 7.16 mean exp pI: 7.16
IDLQDKLHQNICR
>4004 AE003528 z6RO 10.16 mean exp pI: 10.16
DPKELVSNSKSKK
>568 AE003614 h0Tq 10.1 mean exp pI: 10.1
NMFITAK
>5698 5.6 mean exp pI: 5.6
NASELFPAVVK
>5291 AE003715 rejz 6.28 mean exp pI: 6.28
SLSVSRFPYQESSCT
>3795 AE003501 h67w 8.97 mean exp pI: 8.97
IGIGKLGPCVALVAILQLL
>6980 HMDL-DROME XaHH 10.45 mean exp pI: 10.45
YKKMMKAAQGPGTNSG
>2723 Q8T498 rqPt 4.08 mean exp pI: 4.08
GRDLIIEMFLY
>1436 4.37 mean exp pI: 4.37
IICSAVFGFDEK
>7473 T13828 FYuC 11.05 mean exp pI: 11.05
GPHLMGASGGAGGPGNGPGGGGPRMQNPNMQMTQLNSL
[truncated: 623,297 more chars]
