# Supplementary material for: IPC – Isoelectric Point Calculator
Source: Biol Direct. 2016 Oct 21;11:55. doi: 10.1186/s13062-016-0159-9 (PMC5075173; doi:10.1186/s13062-016-0159-9)
Supplement: Additional file 4: — IPC Isoelectric Point Calculator source code (python, any OS). (TXT 39 bytes) [file 13062_2016_159_MOESM4_ESM.txt]

http://isoelectric.ovh.org/ipc-1.0.zip
